# Supplementary material for: Crystal structure of 2-[2-(hy­droxy­imino)-1-phenyl­propyl­idene]-N-phen­ylhydrazinecarbo­thio­amide
Source: Acta Crystallogr E Crystallogr Commun. 2015 Sep 26;71(Pt 10):o796–7. doi: 10.1107/S2056989015017739 (PMC4647349; doi:10.1107/S2056989015017739)
Supplement: Supplementary file 1 [file e-71-0o796-sup1.cif]

##############################################################################
#                                                                            #
# This CIF contains the data in a paper accepted for publication in          #
# Acta Crystallographica Section E. It conforms to the requirements of       #
# Notes for Authors for Acta Crystallographica Section E, and has been       #
# peer reviewed under the auspices of the IUCr Commission on Journals.       #
#                                                                            #
# Full details of the Crystallographic Information File format               #
# are given in the paper "The Crystallographic Information File (CIF):       #
# a New Standard Archive File for Crystallography" by S. R. Hall, F. H.      #
# Allen and I. D. Brown [Acta Cryst. (1991), A47, 655-685].                  #
#                                                                            #
# The current version of the core CIF dictionary is obtainable from          #
# ftp://ftp.iucr.org/pub/cif_core.dic.                                       #
#                                                                            #
# Software is freely available for graphical display of the structure(s)     #
# in this CIF. For information consult the CIF software page                 #
# http://www.iucr.org/resources/cif/software.                                #
#                                                                            #
# This file may be used for bona fide research purposes within the           #
# scientific community so long as proper attribution is given to the journal # 
# article from which it was obtained.                                        #
#                                                                            #
##############################################################################
data_global
_audit_creation_method     'from SHELXL-2014'
_journal_date_recd_electronic     2015-09-13
_journal_date_accepted     2015-09-21
_journal_name_full     'Acta Crystallographica, Section E'
_journal_year     2015
_journal_volume     71
_journal_issue     10
_journal_page_first     o796
_journal_page_last     o797
_journal_paper_category     HO
_journal_paper_doi     10.1107/S2056989015017739
_journal_coeditor_code     SJ5476
_publ_contact_author_name
;
Professor Jerry P. Jasinski
;
_publ_contact_author_address
;
Department of Chemistry,
Keene State College,
229 Main Street, Keene,
NH 03435-2001, USA
;
_publ_contact_author_email     'jjasinski@keene.edu'
_publ_contact_author_fax     ?
_publ_contact_author_phone     ?
_publ_section_title
;\
Crystal structure of
2-[2-(hydroxyimino)-1-phenylpropylidene]-<i>N</i>-phenyl\
hydrazinecarbothioamide
;
loop_
    _publ_author_name
    _publ_author_footnote
    _publ_author_address
    ' Anderson, Brian J.' .
;  Department of Chemistry,
Keene State College,
229 Main Street, Keene,
NH 03435-2001, USA
;
    'Freedman, Michael B. ' .
;  Department of Chemistry,
Keene State College,
229 Main Street, Keene,
NH 03435-2001, USA
;
    'Millikan, Sean P.' .
;  Department of Chemistry,
Keene State College,
229 Main Street, Keene,
NH 03435-2001, USA
;
    'Smolenski, Victoria A.' .
;  Department of Chemistry,
Keene State College,
229 Main Street, Keene,
NH 03435-2001, USA
;
    'Jasinski, Jerry P.' .
;  Department of Chemistry,
Keene State College,
229 Main Street, Keene,
NH 03435-2001, USA
;
data_I
_audit_creation_method
;
Olex2 1.2
(compiled 2015.01.26 svn.r3150 for OlexSys, GUI svn.r4998)
;
_chemical_name_systematic
;\
2-[2-(Hydroxyimino)-1-phenylpropylidene]-<i>N</i>-phenyl\
hydrazinecarbothioamide
;
_chemical_name_common     ?
_chemical_formula_moiety     'C16 H16 N4 O S'
_chemical_formula_sum     'C16 H16 N4 O S'
_chemical_formula_iupac     'C16 H16 N4 O S'
_chemical_formula_weight     312.39
_chemical_melting_point     ?
_shelx_space_group_comment
;
The symmetry employed for this shelxl refinement is uniquely defined
by the following loop, which should always be used as a source of
symmetry information in preference to the above space-group names.
They are only intended as comments.
;
_space_group_crystal_system     monoclinic
_space_group_name_H-M_alt     'P 1 21/n 1'
_space_group_name_Hall     '-P 2yn'
loop_
    _space_group_symop_operation_xyz
    'x, y, z'
    '-x+1/2, y+1/2, -z+1/2'
    '-x, -y, -z'
    'x-1/2, -y-1/2, z-1/2'
_cell_length_a     5.4955(6)
_cell_length_b     27.973(2)
_cell_length_c     10.4175(9)
_cell_angle_alpha     90
_cell_angle_beta     92.444(9)
_cell_angle_gamma     90
_cell_volume     1600.0(3)
_cell_formula_units_Z     4
_cell_measurement_reflns_used     4571
_cell_measurement_theta_min     3.5028
_cell_measurement_theta_max     32.8842
_cell_measurement_temperature     173(2)
_exptl_crystal_description     needle
_exptl_crystal_colour     colourless
_exptl_crystal_size_max     0.42
_exptl_crystal_size_mid     0.14
_exptl_crystal_size_min     0.08
_exptl_crystal_density_diffrn     1.297
_exptl_crystal_density_meas     ?
_exptl_crystal_density_method     ?
_exptl_crystal_F_000     656
_exptl_absorpt_coefficient_mu     0.209
_exptl_absorpt_correction_type     multi-scan
_exptl_absorpt_process_details
;
(CrysAlisPro; Agilent, 2014)
;
_shelx_estimated_absorpt_T_min     ?
_shelx_estimated_absorpt_T_max     ?
_exptl_absorpt_correction_T_min     0.74660
_exptl_absorpt_correction_T_max     1.00000
_exptl_special_details     ?
_diffrn_ambient_temperature     173(2)
_diffrn_radiation_type     MoK\a
_diffrn_radiation_wavelength     0.71073
_diffrn_radiation_monochromator     graphite
_diffrn_measurement_device_type     'Agilent Eos, Gemini'
_diffrn_measurement_method     '\w scans'
_diffrn_detector_area_resol_mean     16.0416
_diffrn_reflns_number     17587
_diffrn_reflns_av_R_equivalents     0.0440
_diffrn_reflns_theta_min     3.510
_diffrn_reflns_theta_max     32.959
_diffrn_reflns_theta_full     25.242
_diffrn_measured_fraction_theta_max     0.896
_diffrn_measured_fraction_theta_full     0.996
_diffrn_reflns_limit_h_min     -7
_diffrn_reflns_limit_h_max     6
_diffrn_reflns_limit_k_min     -39
_diffrn_reflns_limit_k_max     42
_diffrn_reflns_limit_l_min     -14
_diffrn_reflns_limit_l_max     15
_refine_special_details     ?
_reflns_number_total     5402
_reflns_number_gt     4006
_reflns_threshold_expression     'I > 2\s(I)'
_refine_ls_structure_factor_coef     Fsqd
_refine_ls_matrix_type     full
_refine_ls_R_factor_all     0.0884
_refine_ls_R_factor_gt     0.0652
_refine_ls_wR_factor_gt     0.1644
_refine_ls_wR_factor_ref     0.1817
_refine_ls_goodness_of_fit_ref     1.039
_refine_ls_restrained_S_all     1.039
_refine_ls_number_reflns     5402
_refine_ls_number_parameters     201
_refine_ls_number_restraints     0
_refine_ls_hydrogen_treatment     constr
_refine_ls_weighting_scheme     calc
_refine_ls_weighting_details
              'w=1/[\s^2^(Fo^2^)+(0.0835P)^2^+0.6623P] where P=(Fo^2^+2Fc^2^)/3'
_atom_sites_solution_hydrogens     geom
_atom_sites_solution_primary     direct
_atom_sites_solution_secondary     ?
_refine_ls_shift/su_max     0.001
_refine_ls_shift/su_mean     0.000
_refine_diff_density_max     0.564
_refine_diff_density_min     -0.371
_refine_ls_extinction_method     none
_refine_ls_extinction_coef     .
loop_
    _atom_type_symbol
    _atom_type_description
    _atom_type_scat_dispersion_real
    _atom_type_scat_dispersion_imag
    _atom_type_scat_source
    'C' 'C' 0.0033 0.0016
                         'International Tables Vol C Tables 4.2.6.8 and 6.1.1.4'
    'H' 'H' 0.0000 0.0000
                         'International Tables Vol C Tables 4.2.6.8 and 6.1.1.4'
    'N' 'N' 0.0061 0.0033
                         'International Tables Vol C Tables 4.2.6.8 and 6.1.1.4'
    'O' 'O' 0.0106 0.0060
                         'International Tables Vol C Tables 4.2.6.8 and 6.1.1.4'
    'S' 'S' 0.1246 0.1234
                         'International Tables Vol C Tables 4.2.6.8 and 6.1.1.4'
_computing_data_collection
;
CrysAlisPro (Agilent, 2014)
;
_computing_cell_refinement
;
CrysAlisPro (Agilent, 2014)
;
_computing_data_reduction
;
CrysAlisRed (Agilent, 2014)
;
_computing_structure_solution
;
<i>SHELXT</i> (Sheldrick, 2015a)
;
_computing_structure_refinement
;
SHELXL (Sheldrick, 2015b)
;
_computing_molecular_graphics
;
Olex2 (Dolomanov <i>et al.</i>, 2009)
;
_computing_publication_material
;
Olex2 (Dolomanov <i>et al.</i>, 2009)
;
loop_
    _atom_site_type_symbol
    _atom_site_label
    _atom_site_fract_x
    _atom_site_fract_y
    _atom_site_fract_z
    _atom_site_U_iso_or_equiv
    _atom_site_adp_type
    _atom_site_calc_flag
    _atom_site_occupancy
    _atom_site_disorder_assembly
    _atom_site_disorder_group
    S S1 0.45822(11) 0.63428(2) 0.03118(5) 0.04249(17) Uani d 1 . .
    O O1 1.5672(3) 0.55466(5) 0.56408(13) 0.0352(3) Uani d 1 . .
    H H1 1.6317 0.5292 0.5847 0.053 Uiso calc 1 . .
    N N1 0.6605(3) 0.68290(6) 0.23282(16) 0.0396(4) Uani d 1 . .
    H H1A 0.7732 0.6814 0.2925 0.047 Uiso calc 1 . .
    N N2 0.8045(3) 0.60886(5) 0.19247(14) 0.0317(3) Uani d 1 . .
    H H2 0.8036 0.5826 0.1497 0.038 Uiso calc 1 . .
    N N3 0.9654(3) 0.61454(5) 0.29421(14) 0.0292(3) Uani d 1 . .
    N N4 1.3985(3) 0.54711(5) 0.46248(13) 0.0261(3) Uani d 1 . .
    C C1 0.6445(3) 0.64429(6) 0.15726(16) 0.0283(3) Uani d 1 . .
    C C2 1.1020(3) 0.57835(5) 0.32323(15) 0.0248(3) Uani d 1 . .
    C C3 1.2802(3) 0.58508(6) 0.43056(16) 0.0275(3) Uani d 1 . .
    C C4 1.0875(3) 0.53131(5) 0.25667(14) 0.0234(3) Uani d 1 . .
    C C5 0.8957(4) 0.50060(6) 0.27837(19) 0.0351(4) Uani d 1 . .
    H H5 0.7749 0.5097 0.3333 0.042 Uiso calc 1 . .
    C C6 0.8837(4) 0.45653(7) 0.2185(2) 0.0398(4) Uani d 1 . .
    H H6 0.7553 0.4359 0.2335 0.048 Uiso calc 1 . .
    C C7 1.0618(4) 0.44308(6) 0.13634(18) 0.0327(4) Uani d 1 . .
    H H7 1.0540 0.4133 0.0968 0.039 Uiso calc 1 . .
    C C8 1.2505(4) 0.47357(7) 0.11285(18) 0.0344(4) Uani d 1 . .
    H H8 1.3697 0.4645 0.0570 0.041 Uiso calc 1 . .
    C C9 1.2637(4) 0.51787(6) 0.17228(17) 0.0311(4) Uani d 1 . .
    H H9 1.3908 0.5386 0.1556 0.037 Uiso calc 1 . .
    C C10 0.5243(4) 0.72573(6) 0.23153(18) 0.0365(4) Uani d 1 . .
    C C11 0.3061(6) 0.73214(9) 0.1637(3) 0.0676(9) Uani d 1 . .
    H H11 0.2395 0.7075 0.1136 0.081 Uiso calc 1 . .
    C C12 0.1862(6) 0.77580(10) 0.1708(3) 0.0749(10) Uani d 1 . .
    H H12 0.0384 0.7801 0.1256 0.090 Uiso calc 1 . .
    C C13 0.2824(6) 0.81243(9) 0.2433(3) 0.0648(8) Uani d 1 . .
    H H13 0.2094 0.8424 0.2422 0.078 Uiso calc 1 . .
    C C14 0.4845(7) 0.80392(10) 0.3160(4) 0.0897(14) Uani d 1 . .
    H H14 0.5435 0.8275 0.3721 0.108 Uiso calc 1 . .
    C C15 0.6072(6) 0.76113(9) 0.3097(3) 0.0695(10) Uani d 1 . .
    H H15 0.7492 0.7566 0.3601 0.083 Uiso calc 1 . .
    C C16 1.3123(5) 0.63254(7) 0.4947(2) 0.0491(6) Uani d 1 . .
    H H16A 1.1963 0.6358 0.5605 0.074 Uiso calc 1 . .
    H H16B 1.2872 0.6575 0.4323 0.074 Uiso calc 1 . .
    H H16C 1.4743 0.6348 0.5325 0.074 Uiso calc 1 . .
loop_
    _atom_site_aniso_label
    _atom_site_aniso_U_11
    _atom_site_aniso_U_22
    _atom_site_aniso_U_33
    _atom_site_aniso_U_12
    _atom_site_aniso_U_13
    _atom_site_aniso_U_23
    S1 0.0480(3) 0.0359(3) 0.0417(3) 0.0114(2) -0.0199(2) -0.00529(18)
    O1 0.0361(7) 0.0355(7) 0.0326(6) 0.0052(5) -0.0142(5) -0.0002(5)
    N1 0.0474(10) 0.0274(8) 0.0420(9) 0.0158(7) -0.0197(7) -0.0071(6)
    N2 0.0390(9) 0.0235(7) 0.0316(7) 0.0117(6) -0.0107(6) -0.0037(5)
    N3 0.0349(8) 0.0248(7) 0.0272(6) 0.0086(6) -0.0069(5) -0.0020(5)
    N4 0.0256(7) 0.0276(7) 0.0244(6) 0.0044(5) -0.0055(5) -0.0006(5)
    C1 0.0322(9) 0.0226(7) 0.0297(8) 0.0055(6) -0.0040(6) 0.0024(6)
    C2 0.0273(8) 0.0221(7) 0.0248(7) 0.0046(6) -0.0024(6) 0.0000(5)
    C3 0.0311(9) 0.0240(7) 0.0271(7) 0.0032(6) -0.0035(6) -0.0012(5)
    C4 0.0256(8) 0.0206(7) 0.0236(7) 0.0045(5) -0.0037(5) 0.0002(5)
    C5 0.0335(10) 0.0273(8) 0.0453(10) 0.0007(7) 0.0102(7) -0.0021(7)
    C6 0.0398(11) 0.0264(9) 0.0535(11) -0.0069(7) 0.0074(9) -0.0015(8)
    C7 0.0405(10) 0.0221(7) 0.0349(8) 0.0011(6) -0.0036(7) -0.0030(6)
    C8 0.0383(10) 0.0321(9) 0.0332(8) 0.0006(7) 0.0059(7) -0.0070(6)
    C9 0.0320(9) 0.0286(8) 0.0332(8) -0.0041(6) 0.0059(7) -0.0051(6)
    C10 0.0435(11) 0.0274(8) 0.0375(9) 0.0130(7) -0.0100(8) -0.0034(6)
    C11 0.0659(18) 0.0420(12) 0.091(2) 0.0249(12) -0.0401(15) -0.0243(12)
    C12 0.074(2) 0.0538(15) 0.093(2) 0.0350(14) -0.0419(17) -0.0214(14)
    C13 0.078(2) 0.0420(12) 0.0712(16) 0.0336(13) -0.0279(14) -0.0210(11)
    C14 0.103(3) 0.0505(15) 0.109(3) 0.0422(16) -0.066(2) -0.0462(16)
    C15 0.078(2) 0.0453(13) 0.0806(18) 0.0310(13) -0.0487(15) -0.0319(12)
    C16 0.0690(16) 0.0278(9) 0.0481(12) 0.0066(9) -0.0249(11) -0.0100(8)
_geom_special_details
;
All e.s.d.'s (except the e.s.d. in the dihedral angle between two l.s. planes)
are estimated using the full covariance matrix. The cell e.s.d.'s are taken
into account individually in the estimation of e.s.d.'s in distances, angles
and torsion angles; correlations between e.s.d.'s in cell parameters are only
used when they are defined by crystal symmetry. An approximate (isotropic)
treatment of cell e.s.d.'s is used for estimating e.s.d.'s involving l.s.
planes.
;
loop_
    _geom_bond_atom_site_label_1
    _geom_bond_atom_site_label_2
    _geom_bond_site_symmetry_2
    _geom_bond_distance
    _geom_bond_publ_flag
    S1 C1 . 1.6543(18) ?
    O1 H1 . 0.8200 ?
    O1 N4 . 1.3930(17) ?
    N1 H1A . 0.8600 ?
    N1 C1 . 1.337(2) ?
    N1 C10 . 1.412(2) ?
    N2 H2 . 0.8600 ?
    N2 N3 . 1.3604(19) ?
    N2 C1 . 1.365(2) ?
    N3 C2 . 1.288(2) ?
    N4 C3 . 1.282(2) ?
    C2 C3 . 1.467(2) ?
    C2 C4 . 1.488(2) ?
    C3 C16 . 1.493(2) ?
    C4 C5 . 1.386(2) ?
    C4 C9 . 1.387(2) ?
    C5 H5 . 0.9300 ?
    C5 C6 . 1.382(3) ?
    C6 H6 . 0.9300 ?
    C6 C7 . 1.379(3) ?
    C7 H7 . 0.9300 ?
    C7 C8 . 1.373(3) ?
    C8 H8 . 0.9300 ?
    C8 C9 . 1.386(2) ?
    C9 H9 . 0.9300 ?
    C10 C11 . 1.377(3) ?
    C10 C15 . 1.349(3) ?
    C11 H11 . 0.9300 ?
    C11 C12 . 1.391(3) ?
    C12 H12 . 0.9300 ?
    C12 C13 . 1.366(4) ?
    C13 H13 . 0.9300 ?
    C13 C14 . 1.339(4) ?
    C14 H14 . 0.9300 ?
    C14 C15 . 1.377(3) ?
    C15 H15 . 0.9300 ?
    C16 H16A . 0.9600 ?
    C16 H16B . 0.9600 ?
    C16 H16C . 0.9600 ?
loop_
    _geom_angle_atom_site_label_1
    _geom_angle_atom_site_label_2
    _geom_angle_atom_site_label_3
    _geom_angle_site_symmetry_1
    _geom_angle_site_symmetry_3
    _geom_angle
    _geom_angle_publ_flag
    N4 O1 H1 . . 109.5 ?
    C1 N1 H1A . . 114.4 ?
    C1 N1 C10 . . 131.15(15) ?
    C10 N1 H1A . . 114.4 ?
    N3 N2 H2 . . 119.5 ?
    N3 N2 C1 . . 120.97(14) ?
    C1 N2 H2 . . 119.5 ?
    C2 N3 N2 . . 116.34(14) ?
    C3 N4 O1 . . 112.67(13) ?
    N1 C1 S1 . . 128.83(13) ?
    N1 C1 N2 . . 113.76(15) ?
    N2 C1 S1 . . 117.40(13) ?
    N3 C2 C3 . . 116.19(14) ?
    N3 C2 C4 . . 124.51(14) ?
    C3 C2 C4 . . 119.30(13) ?
    N4 C3 C2 . . 113.98(14) ?
    N4 C3 C16 . . 124.84(16) ?
    C2 C3 C16 . . 121.17(15) ?
    C5 C4 C2 . . 119.88(15) ?
    C5 C4 C9 . . 119.45(15) ?
    C9 C4 C2 . . 120.67(15) ?
    C4 C5 H5 . . 120.0 ?
    C6 C5 C4 . . 120.09(17) ?
    C6 C5 H5 . . 120.0 ?
    C5 C6 H6 . . 119.9 ?
    C7 C6 C5 . . 120.12(18) ?
    C7 C6 H6 . . 119.9 ?
    C6 C7 H7 . . 119.9 ?
    C8 C7 C6 . . 120.17(16) ?
    C8 C7 H7 . . 119.9 ?
    C7 C8 H8 . . 120.0 ?
    C7 C8 C9 . . 120.09(18) ?
    C9 C8 H8 . . 120.0 ?
    C4 C9 H9 . . 120.0 ?
    C8 C9 C4 . . 120.06(17) ?
    C8 C9 H9 . . 120.0 ?
    C11 C10 N1 . . 124.38(18) ?
    C15 C10 N1 . . 116.84(18) ?
    C15 C10 C11 . . 118.60(19) ?
    C10 C11 H11 . . 120.3 ?
    C10 C11 C12 . . 119.4(2) ?
    C12 C11 H11 . . 120.3 ?
    C11 C12 H12 . . 119.5 ?
    C13 C12 C11 . . 121.0(2) ?
    C13 C12 H12 . . 119.5 ?
    C12 C13 H13 . . 120.9 ?
    C14 C13 C12 . . 118.1(2) ?
    C14 C13 H13 . . 120.9 ?
    C13 C14 H14 . . 119.2 ?
    C13 C14 C15 . . 121.6(2) ?
    C15 C14 H14 . . 119.2 ?
    C10 C15 C14 . . 120.9(2) ?
    C10 C15 H15 . . 119.6 ?
    C14 C15 H15 . . 119.6 ?
    C3 C16 H16A . . 109.5 ?
    C3 C16 H16B . . 109.5 ?
    C3 C16 H16C . . 109.5 ?
    H16A C16 H16B . . 109.5 ?
    H16A C16 H16C . . 109.5 ?
    H16B C16 H16C . . 109.5 ?
loop_
    _geom_torsion_atom_site_label_1
    _geom_torsion_atom_site_label_2
    _geom_torsion_atom_site_label_3
    _geom_torsion_atom_site_label_4
    _geom_torsion_site_symmetry_1
    _geom_torsion_site_symmetry_2
    _geom_torsion_site_symmetry_3
    _geom_torsion_site_symmetry_4
    _geom_torsion
    _geom_torsion_publ_flag
    O1 N4 C3 C2 . . . . 179.66(14) ?
    O1 N4 C3 C16 . . . . -0.9(3) ?
    N1 C10 C11 C12 . . . . 179.2(3) ?
    N1 C10 C15 C14 . . . . -179.2(3) ?
    N2 N3 C2 C3 . . . . 178.26(15) ?
    N2 N3 C2 C4 . . . . -2.4(3) ?
    N3 N2 C1 S1 . . . . 179.26(14) ?
    N3 N2 C1 N1 . . . . -1.4(3) ?
    N3 C2 C3 N4 . . . . 174.81(16) ?
    N3 C2 C3 C16 . . . . -4.6(3) ?
    N3 C2 C4 C5 . . . . -74.1(2) ?
    N3 C2 C4 C9 . . . . 105.6(2) ?
    C1 N1 C10 C11 . . . . 14.2(4) ?
    C1 N1 C10 C15 . . . . -170.8(3) ?
    C1 N2 N3 C2 . . . . 177.18(17) ?
    C2 C4 C5 C6 . . . . -178.89(17) ?
    C2 C4 C9 C8 . . . . 178.75(16) ?
    C3 C2 C4 C5 . . . . 105.27(19) ?
    C3 C2 C4 C9 . . . . -75.1(2) ?
    C4 C2 C3 N4 . . . . -4.6(2) ?
    C4 C2 C3 C16 . . . . 176.00(19) ?
    C4 C5 C6 C7 . . . . -0.4(3) ?
    C5 C4 C9 C8 . . . . -1.6(3) ?
    C5 C6 C7 C8 . . . . -0.6(3) ?
    C6 C7 C8 C9 . . . . 0.4(3) ?
    C7 C8 C9 C4 . . . . 0.7(3) ?
    C9 C4 C5 C6 . . . . 1.4(3) ?
    C10 N1 C1 S1 . . . . 1.7(4) ?
    C10 N1 C1 N2 . . . . -177.6(2) ?
    C10 C11 C12 C13 . . . . 0.4(6) ?
    C11 C10 C15 C14 . . . . -3.9(5) ?
    C11 C12 C13 C14 . . . . -5.6(6) ?
    C12 C13 C14 C15 . . . . 6.1(7) ?
    C13 C14 C15 C10 . . . . -1.4(7) ?
    C15 C10 C11 C12 . . . . 4.3(5) ?
loop_
    _geom_hbond_atom_site_label_D
    _geom_hbond_atom_site_label_H
    _geom_hbond_atom_site_label_A
    _geom_hbond_site_symmetry_A
    _geom_hbond_distance_DH
    _geom_hbond_distance_HA
    _geom_hbond_distance_DA
    _geom_hbond_angle_DHA
    O1 H1 N4 3_866 0.82 2.20 2.867(2) 139.3
    C5 H5 O1 3_766 0.93 2.84 3.451(3) 124.0
    C5 H5 N4 3_766 0.93 2.85 3.472(2) 125.3
    C6 H6 O1 3_766 0.93 2.82 3.442(3) 125.0
    C11 H11 S1 . 0.93 2.54 3.193(2) 127.3
    O1 H1 Cg1 3_866 . 2.78 3.3309(17) 126
_shelx_hkl_file
;
   0   0  -2 513195. 1591.57   7
   0   0   2 498404. 2515.91   2
   0   0   2 497944. 2483.37   4
   0   0   2 505391. 1591.85   7
   0   0   3 82.2921 53.3675   7
   0   0  -3-3.00673 21.0095   7
   0   0   4 184839. 1320.10   7
   0   0  -4 202747. 1397.02   7
   0   0   5-12.1898 30.8467   7
   0   0   6 8201.94 311.021   7
   0   0  -7 1735.61 378.058   3
   0   0   7 314.674 94.1493   7
   0   0  -8 8533.95 675.648   2
   0   0  -8 10669.3 712.772   3
   0   0   8 7960.90 327.744   7
   0   0  -9-170.588 158.553   2
   0   0  -9-21.9888 119.951   3
   0   0 -10 5673.57 647.883   2
   0   0 -10 7535.43 696.099   3
   0   0 -11 22.3871 128.028   3
   0   0  11 5.41419 135.375   1
   0   0 -11-95.1387 86.1308   2
   0   0 -12-75.6343 180.238   2
   0   0  12-20.7246 152.957   1
   0   0  13 121.472 150.363   1
   0   0  14 1780.45 426.524   1
   0   0  15 88.6997 132.759   1
   0  -1   2 32113.9 646.758   2
   0   1   2 29596.0 626.521   4
   0  -1  -2 30168.4 791.452   6
   0   1   2 28457.6 606.909   2
   0  -1   2 31001.6 463.551   7
   0  -1   2 32983.0 640.845   4
   0   1   3 134355. 1563.26   2
   0  -1   3 149453. 1650.96   2
   0   1   3 136195. 1608.50   4
   0   1   3 132856. 825.070   7
   0  -1   3 152069. 1186.15   7
   0  -1   3 143213. 1726.76   4
   0   1  -3 150513. 1168.72   7
   0  -1   4 3084.69 199.757   7
   0   1   4 2908.62 159.956   7
   0   1  -4 2593.55 176.861   7
   0   1   5 148.809 38.4468   7
   0  -1   5 280.802 70.6445   7
   0   1  -5 542.691 137.942   7
   0  -1  -6 8812.05 563.614   3
   0   1   6 8037.25 275.429   7
   0  -1   6 8516.54 346.922   7
   0  -1  -7 45849.0 1359.21   3
   0   1  -7 44980.2 1367.22   3
   0  -1   7 38989.5 767.625   7
   0   1   7 39184.4 636.665   7
   0  -1  -8 9064.05 694.196   2
   0  -1   8 8799.37 374.150   7
   0   1  -8 9515.32 713.685   2
   0   1   8 8271.34 302.279   7
   0   1  -8 10402.7 713.009   3
   0  -1  -8 10357.3 699.152   3
   0   1  -9 1288.38 281.320   3
   0  -1  -9 1252.85 253.403   3
   0   1  -9 1449.81 303.596   2
   0  -1  -9 1322.71 299.783   2
   0  -1 -10 3737.29 522.550   2
   0  -1 -10 4371.48 525.366   3
   0   1 -10 4922.73 569.520   3
   0   1 -10 3901.75 534.734   2
   0  -1 -11 24.9699 145.816   2
   0   1 -11-116.911 172.118   2
   0   1 -11 206.458 172.814   3
   0   1  11-246.003 200.181   1
   0  -1  11-37.2158 97.4764   1
   0  -1 -11 269.131 184.239   3
   0   1 -12-42.1894 136.826   2
   0   1  12-203.773 180.740   1
   0  -1  12-58.5922 88.6512   1
   0  -1 -12-188.460 218.305   2
   0  -1  13 1648.41 353.683   1
   0   1  13 1783.79 400.287   1
   0   1  14 1576.71 382.962   1
   0  -1  14 1832.02 425.932   1
   0  -1  15 546.586 293.161   1
   0   1  15 479.139 264.634   1
   0   2  -2 96347.3 930.165   7
   0  -2  -2 102110. 1434.07   6
   0  -2   2 103375. 1155.73   2
   0  -2   2 96799.1 1080.86   4
   0   2   2 89054.5 1067.70   2
   0  -2   3 1291.55 199.593   4
   0   2  -3 776.745 97.4006   7
   0  -2  -3 721.462 157.862   6
   0   2   3 2160.28 360.218   4
   0  -2   3 947.103 107.336   7
   0  -2   3 1474.36 194.133   2
   0   2   3 1687.63 190.857   2
   0   2   4 4766.09 155.568   7
   0   2  -4 5473.01 276.786   7
   0  -2   4 5597.84 275.144   7
   0  -2  -4 4875.55 161.804   8
   0   2   5 31545.0 444.840   7
   0  -2  -5 34915.0 456.963   8
   0  -2  -5 30409.9 428.852   8
   0   2  -5 36607.0 791.676   7
   0  -2   5 35361.9 730.317   7
   0  -2  -5 33610.9 996.283   3
   0   2  -6 12051.4 479.829   7
   0  -2  -6 11438.7 625.114   3
   0  -2   6 11405.8 436.821   7
   0   2   6 10680.2 275.140   7
   0   2   7 84730.2 821.313   7
   0  -2   7 87055.1 1226.86   7
   0  -2  -7 97120.7 1932.46   3
   0   2  -7 103056. 2042.01   3
   0   2  -7 96587.4 2099.88   2
   0   2  -8 3394.62 426.667   3
   0   2   8 2011.73 127.992   7
   0  -2  -8 2653.01 392.982   2
   0  -2  -8 2998.73 386.280   3
   0   2  -8 2945.53 421.691   2
   0   2  -9 4250.20 498.530   3
   0  -2  -9 4171.15 500.709   2
   0  -2  -9 4504.01 494.747   3
   0   2  -9 4226.67 506.601   2
   0  -2 -10 225.489 166.702   2
   0   2 -10 446.141 206.896   2
   0  -2 -10 519.843 228.903   3
   0   2 -10 431.490 199.045   3
   0   2  10 246.022 88.1364   1
   0  -2 -11 3259.82 475.301   3
   0   2 -11 3156.74 506.963   2
   0   2 -11 3703.60 519.246   3
   0  -2 -11 2778.51 465.865   2
   0  -2  11 3183.37 474.705   1
   0   2  11 3093.13 476.012   1
   0  -2  12 111.616 111.303   1
   0  -2 -12 335.431 205.936   2
   0   2 -12 399.861 187.242   2
   0   2  12 318.075 160.199   1
   0  -2  13 2949.60 494.678   1
   0   2  13 3525.31 561.469   1
   0  -2  14 140.621 157.159   1
   0   2  14 282.952 178.316   1
   0   2  15-429.580 239.259   1
   0  -2  15 383.363 231.717   1
   0  -3  -2 68926.3 1234.62   6
   0  -3   2 73715.2 971.645   2
   0   3   2 67329.2 926.197   2
   0   3  -2 68844.8 923.502   7
   0   3   2 68344.3 937.321   4
   0  -3   3 20675.7 524.998   7
   0   3   3 18144.5 570.702   2
   0   3   3 16989.1 578.032   4
   0  -3  -3 19641.7 774.879   6
   0   3  -3 19538.1 520.862   7
   0  -3  -3 16576.9 522.072   3
   0  -3   3 20430.4 620.242   4
   0  -3   3 21417.2 625.329   2
   0   3  -4 30700.9 712.102   7
   0  -3  -4 28230.9 797.807   3
   0  -3   4 31784.9 697.907   7
   0  -3  -4 33358.0 1177.56   6
   0  -3  -5 35966.2 996.915   3
   0   3  -5 38891.3 858.710   7
   0  -3  -5 34818.8 521.520   8
   0  -3   5 39021.2 816.143   7
   0  -3  -6 1653.29 254.488   3
   0   3   6 1266.01 75.2033   7
   0  -3  -6 1342.47 104.748   8
   0  -3  -6 1568.76 118.040   8
   0   3  -6 2241.22 228.686   7
   0  -3   6 1914.68 200.746   7
   0   3  -7 12451.1 773.100   2
   0   3  -7 9898.62 498.161   7
   0   3  -7 12914.2 760.567   3
   0  -3  -7 11576.9 687.183   3
   0  -3  -8 9428.76 705.823   2
   0  -3  -8 11145.7 708.542   3
   0   3  -8 11894.6 760.668   3
   0   3  -8 11637.2 790.487   2
   0  -3  -9 3239.59 438.256   2
   0   3  -9 3637.76 464.304   2
   0  -3  -9 3479.05 427.334   3
   0   3  -9 3746.48 474.055   3
   0  -3 -10 2071.48 363.704   3
   0   3 -10 1841.66 372.604   2
   0   3  10 1704.48 320.143   1
   0  -3 -10 1487.99 306.035   2
   0   3 -10 2127.03 382.189   3
   0   3 -11 8117.09 812.546   2
   0  -3 -11 6637.69 716.340   2
   0   3  11 6979.39 719.024   1
   0   3 -11 8190.54 769.427   3
   0   3 -12 1800.57 412.875   2
   0  -3  12 1906.51 368.944   1
   0   3  12 1384.46 322.083   1
   0  -3 -12 1904.31 431.506   2
   0   3  13 240.256 216.303   1
   0  -3  13 377.676 184.578   1
   0   3  14-147.690 145.417   1
   0  -3  14 77.3689 120.334   1
   0  -3  15 2343.16 479.197   1
   0   3  15 2050.38 497.760   1
   0   4   1 10162.6 243.195   7
   0  -4   1 10270.4 254.674   4
   0   4  -1 10272.2 329.739   5
   0   4   1 10291.4 247.499   2
   0   4  -2 440556. 2421.90   7
   0  -4   2 454999. 2352.97   4
   0  -4   2 431115. 2377.43   2
   0  -4  -2 446525. 3220.39   6
   0   4   2 435806. 2362.34   4
   0   4   2 432898. 2293.50   2
   0   4  -3 33897.1 739.730   7
   0  -4   3 34293.0 802.404   4
   0   4   3 31701.1 756.281   2
   0   4   3 30388.0 776.162   4
   0  -4   3 34298.9 734.311   7
   0  -4   3 36787.3 816.604   2
   0  -4  -3 29892.2 687.209   3
   0  -4  -3 30672.3 984.811   6
   0  -4   4 52754.6 954.639   7
   0  -4  -4 50205.1 1443.62   6
   0   4  -4 49395.3 964.412   7
   0  -4  -4 45914.6 1013.69   3
   0  -4   4 48917.8 498.680   8
   0  -4   5 5578.63 328.877   7
   0  -4  -5 5927.79 569.739   6
   0  -4  -5 4444.29 357.603   3
   0   4  -5 4715.16 312.483   7
   0   4  -6 27930.9 813.959   7
   0  -4  -6 26465.5 522.645   8
   0   4  -6 30103.9 1058.90   2
   0  -4  -6 26204.1 935.429   3
   0   4  -7 18724.1 712.073   7
   0   4  -7 20851.8 961.986   2
   0  -4  -7 18469.5 856.498   3
   0  -4  -7 16476.8 857.085   2
   0  -4  -7 15618.5 389.491   8
   0  -4  -7 18131.6 435.113   8
   0   4  -8 6482.33 574.071   3
   0  -4  -8 4136.04 471.449   2
   0  -4  -8 4443.77 470.973   3
   0   4  -8 4997.01 528.042   2
   0   4  -9 3817.84 471.153   2
   0   4   9 3216.16 422.220   1
   0  -4  -9 3966.47 467.529   3
   0  -4  -9 3233.20 448.819   2
   0   4  -9 4341.50 503.180   3
   0   4 -10 1620.57 359.517   3
   0  -4 -10 1316.48 324.013   2
   0   4  10 1052.18 300.036   1
   0  -4 -10 1548.45 354.116   3
   0   4 -10 1874.40 376.836   2
   0  -4 -11 436.043 212.632   2
   0   4 -11 856.885 293.868   2
   0   4 -11 1025.34 332.523   3
   0   4  11 49.0154 188.258   1
   0   4 -12 1644.76 393.239   2
   0  -4 -12 544.204 192.667   2
   0   4  12 1197.65 326.362   1
   0  -4  12 1298.26 315.128   1
   0   4  13 1659.32 394.061   1
   0  -4  13 2071.73 402.569   1
   0  -4  14 252.148 140.762   1
   0   4  14 254.057 185.162   1
   0   4  15 714.010 311.201   1
   0   5   0 94.0678 43.3068   7
   0  -5   0 57.4465 28.7964   1
   0   5  -1 26945.9 584.934   5
   0   5   1 26551.6 400.591   2
   0   5  -1 25712.2 395.741   2
   0  -5   1 26837.7 410.833   4
   0  -5  -1 25589.7 400.866   4
   0   5   1 27194.0 470.889   7
   0  -5   1 27909.6 412.564   2
   0   5  -1 26920.6 594.831   7
   0   5   1 25563.2 410.861   4
   0   5   2 111193. 1218.61   4
   0   5  -2 111812. 1316.00   7
   0  -5  -2 113452. 1709.05   6
   0  -5  -2 114975. 1041.61   3
   0  -5  -2 115750. 806.617   7
   0  -5  -2 112660. 1160.85   4
   0  -5   2 111958. 1153.79   4
   0   5  -2 113819. 1171.17   2
   0   5   2 111169. 806.627   7
   0  -5   2 115180. 1175.30   2
   0   5   2 116106. 1171.97   2
   0  -5   3 57583.6 1032.73   2
   0   5  -3 57158.3 1060.83   2
   0   5   3 54961.9 1038.73   4
   0  -5  -3 56057.4 1394.94   6
   0  -5   3 53371.7 1043.87   4
   0  -5  -3 53320.6 989.424   4
   0  -5  -3 51679.0 896.399   3
   0   5   3 52904.8 991.239   2
   0   5  -3 54661.3 995.385   7
   0  -5   3 55854.1 988.663   7
   0  -5   4 4184.16 291.824   7
   0  -5  -4 4263.77 477.254   6
   0   5  -4 5273.80 352.812   7
   0   5  -4 4885.94 381.537   2
   0  -5  -4 3056.38 274.989   3
   0  -5   5 1180.44 91.5534   8
   0  -5  -5 1358.20 194.938   3
   0   5  -5 1216.41 178.398   7
   0   5  -5 1256.73 221.281   2
   0  -5  -5 1093.26 255.749   6
   0  -5   5 1207.70 89.1630   8
   0   5  -6 21208.0 893.845   2
   0   5  -6 19405.2 723.270   7
   0  -5  -6 18004.2 463.993   8
   0  -5  -6 17157.3 1077.53   6
   0  -5  -6 17763.5 742.162   3
   0  -5  -7 5550.66 469.680   3
   0   5  -7 5188.29 392.622   7
   0  -5  -7 5104.79 260.390   8
   0   5  -7 6517.01 535.074   3
   0   5  -7 5887.93 525.951   2
   0  -5  -7 4641.77 237.960   8
   0  -5  -7 5143.38 497.536   2
   0   5  -8 20861.2 1048.13   2
   0  -5  -8 18595.3 916.090   3
   0   5  -8 17217.3 738.556   7
   0   5  -8 21209.7 1020.11   3
   0  -5  -8 17224.1 945.870   2
   0  -5  -8 15474.0 402.163   8
   0  -5  -8 17302.0 447.248   8
   0  -5  -9 83.0574 129.806   2
   0   5   9-14.2951 103.989   1
   0  -5  -9 158.065 135.123   3
   0   5  -9 215.512 143.428   2
   0   5 -10 18640.8 1092.93   3
   0   5  10 16882.1 1082.10   1
   0   5 -10 18904.9 1149.13   2
   0  -5 -10 17695.6 1037.63   3
   0  -5 -10 15960.8 1052.53   2
   0   5  11 1297.56 317.573   1
   0  -5 -11 1919.25 392.520   2
   0   5 -11 2284.88 434.831   2
   0   5 -11 2625.14 455.775   3
   0   5 -12 1223.39 322.217   2
   0  -5 -12 1159.46 312.841   2
   0   5  12 1576.00 361.787   1
   0  -5  12 1432.82 329.772   1
   0   5  13 1011.12 316.423   1
   0  -5  13 1258.74 321.670   1
   0   5  14 558.318 263.823   1
   0  -5  14 755.066 261.676   1
   0  -5  15 158.029 202.821   5
   0   5  15 421.269 237.509   1
   0   6   0 2792.14 196.572   7
   0  -6   0 2641.54 152.659   1
   0   6   0 2803.07 195.206   5
   0  -6   1 273999. 1244.74   2
   0   6   1 273032. 1236.30   2
   0  -6  -1 270928. 1257.44   2
   0  -6  -1 260463. 1250.24   4
   0   6  -1 254263. 1962.36   7
   0   6   1 273623. 1669.62   7
   0  -6  -1 250414. 1782.16   1
   0   6  -1 268847. 1266.76   2
   0   6  -1 275524. 1991.45   5
   0  -6   1 274487. 1304.31   4
   0  -6  -2 3143.01 202.632   2
   0   6  -2 3189.89 199.851   2
   0  -6  -2 3947.99 226.549   4
   0  -6  -2 3107.93 151.986   7
   0  -6  -2 3218.05 167.640   3
   0   6  -2 3640.89 278.589   7
   0   6   2 3190.25 163.104   7
   0   6   2 3284.17 200.496   2
   0   6   2 3046.28 197.750   4
   0  -6   2 3407.56 206.763   2
   0  -6   2 3339.80 209.789   4
   0  -6  -2 2984.92 308.442   6
   0  -6  -3 67626.7 1112.25   2
   0   6   3 70972.3 1162.75   4
   0   6  -3 72549.5 1170.82   2
   0  -6   3 71391.4 1177.04   7
   0   6  -3 71262.8 1202.87   7
   0   6   3 73758.4 1177.37   2
   0  -6  -3 75721.0 1678.05   6
   0   6   3 68995.0 635.031   7
   0  -6   3 73476.7 1175.23   2
   0  -6   3 75512.8 1205.67   4
   0  -6  -3 70502.9 1024.01   3
   0   6  -4 68867.0 1280.88   7
   0  -6  -4 65762.8 1172.72   3
   0   6  -4 76184.6 1380.02   2
   0  -6  -4 71287.9 1802.22   6
   0  -6  -4 63276.3 1257.51   2
   0   6  -5 108.280 84.0480   2
   0  -6  -5 243.560 92.9644   2
   0  -6  -5 2.86541 49.4433   3
   0   6  -5 23.2952 60.2083   7
   0  -6   5 48.5305 29.9471   8
   0  -6  -5 93.9293 137.283   6
   0  -6  -6 3580.11 365.657   2
   0  -6   6 3211.96 153.436   8
   0   6  -6 3777.19 330.749   7
   0  -6  -6 3807.55 233.298   8
   0   6  -6 4625.34 426.799   2
   0  -6  -6 3345.80 476.295   6
   0  -6  -6 4004.02 356.521   3
   0  -6   6 3040.41 145.968   8
   0  -6  -7 34190.4 1134.85   3
   0   6  -7 36768.7 1293.36   2
   0  -6  -7 32106.3 686.412   8
   0   6  -7 36197.3 1241.09   3
   0  -6  -7 29993.4 1498.99   6
   0  -6  -7 31523.4 1179.92   2
   0   6  -7 34358.2 1038.87   7
   0   6  -8 28187.0 988.304   7
   0   6  -8 32420.6 1266.37   3
   0   6   8 28039.0 1271.89   1
   0  -6  -8 28094.5 1142.98   3
   0  -6  -8 27741.9 654.166   8
   0  -6  -8 25610.2 603.532   8
   0   6  -8 30045.8 1272.83   2
   0  -6  -8 25639.4 1161.10   2
   0  -6  -9 659.540 275.464   3
   0   6  -9 747.492 267.797   2
   0  -6  -9 376.910 235.531   2
   0   6   9 407.321 283.627   1
   0   6 -10 1605.88 388.517   3
   0  -6 -10 946.712 309.620   3
   0   6  10 919.074 358.281   1
   0   6 -10 1214.49 358.099   2
   0  -6 -10 825.475 298.976   2
   0  -6 -11 8740.94 834.612   2
   0   6  11 8805.77 810.685   1
   0   6 -11 10640.5 886.089   3
   0   6 -11 10301.4 914.994   2
   0  -6  12 189.604 177.141   1
   0   6  12 97.9324 166.119   1
   0   6  13 1504.72 401.142   1
   0  -6  13 1315.72 316.595   1
   0   6  14 532.135 271.156   1
   0  -6  15 525.580 229.200   5
   0   6  15 666.076 299.770   1
   0   7   0 122.947 83.0048   7
   0   7   0 49.4118 60.8953   5
   0  -7   0-17.4058 27.5185   1
   0   7   1 164238. 937.709   2
   0   7  -1 158529. 1642.59   7
   0  -7  -1 156452. 968.426   4
   0  -7  -1 159604. 1479.44   1
   0  -7   1 160547. 995.462   4
   0   7  -1 160818. 968.333   2
   0   7   1 163538. 1424.98   7
   0  -7  -1 167801. 990.003   2
   0  -7   1 159814. 937.423   2
   0   7  -1 162243. 1631.80   5
   0   7  -1 162385. 1142.47   3
   0  -7  -2 28001.1 579.850   2
   0  -7  -2 28008.9 575.290   4
   0  -7  -2 28506.2 955.586   6
   0  -7  -2 28903.9 510.056   7
   0   7   2 28778.5 539.155   7
   0   7  -2 28044.7 752.648   7
   0   7   2 28639.5 602.827   4
   0  -7  -2 27657.7 477.099   3
   0   7  -2 28233.8 627.727   3
   0   7   2 28724.9 585.593   2
   0   7  -2 28621.1 592.192   2
   0  -7   2 27618.7 581.367   4
   0  -7   2 28450.3 582.387   2
   0  -7  -3 48080.1 950.763   2
   0   7   3 49947.4 625.144   7
   0   7   3 51376.9 965.633   2
   0   7  -3 50720.9 969.046   2
   0   7   3 50397.4 978.713   4
   0   7  -3 50859.1 1087.03   7
   0  -7  -3 56904.1 1481.79   6
   0  -7  -3 51516.6 858.405   3
   0  -7   3 51425.7 974.643   2
   0  -7   3 50916.6 994.788   4
   0   7  -4 355.835 159.284   7
   0  -7  -4-118.390 137.813   6
   0   7  -4 300.192 136.198   2
   0  -7  -4 119.491 85.7431   3
   0  -7  -4 250.261 125.807   2
   0   7   4 166.759 44.2739   7
   0  -7  -5 5249.57 540.037   6
   0   7  -5 5417.72 412.636   2
   0   7  -5 5049.37 368.469   7
   0  -7  -5 4285.87 330.053   3
   0  -7  -5 4561.44 374.062   2
   0  -7  -6 111.574 122.607   3
   0  -7   6 38.0030 33.0966   8
   0   7  -6 100.645 182.497   2
   0  -7   6 77.6340 39.4614   8
   0  -7  -6-68.0489 112.679   6
   0   7  -6 358.382 191.697   7
   0  -7  -6 260.680 194.619   2
   0   7  -7 2224.26 344.646   3
   0   7  -7 1692.38 247.334   7
   0  -7  -7 1460.94 251.485   3
   0  -7  -7 1678.56 390.237   6
   0  -7  -7 1800.29 305.595   2
   0  -7  -7 1550.03 159.052   8
   0   7  -7 2482.22 357.716   2
   0   7   7 1952.03 383.495   1
   0  -7  -8 5569.78 539.326   2
   0  -7  -8 6002.40 524.749   3
   0   7  -8 8029.79 650.150   3
   0   7   8 5529.21 603.047   1
   0   7  -8 7648.44 644.047   2
   0  -7  -8 5870.15 324.728   8
   0   7  -8 6867.69 508.174   7
   0  -7  -9 43045.9 1499.16   3
   0   7  -9 45153.8 1610.16   3
   0   7  -9 47269.0 1705.59   2
   0   7   9 42424.2 1637.80   1
   0  -7 -10 11108.4 889.408   2
   0  -7 -10 12393.4 866.755   3
   0   7 -10 14185.6 970.744   3
   0   7  10 11824.7 930.669   1
   0   7 -10 14779.7 1032.37   2
   0  -7 -11 403.193 203.738   2
   0   7 -11 822.086 271.683   2
   0   7  11 731.977 261.985   1
   0   7  12 1606.29 363.344   1
   0  -7  12 1926.94 378.911   1
   0  -7  13 2253.62 416.221   1
   0   7  13 2752.55 522.329   1
   0   7  14-197.711 184.124   1
   0  -7  14-6.30684 115.754   5
   0   7  15 1012.51 375.938   1
   0  -7  15 1085.23 341.326   5
   0   8   0 36594.7 782.935   5
   0   8   0 37213.2 795.284   7
   0  -8   0 35196.3 631.971   1
   0  -8   1 11846.1 253.642   2
   0  -8  -1 11738.6 265.469   4
   0   8  -1 11973.3 264.882   2
   0   8   1 12156.4 252.148   2
   0   8  -1 12195.6 475.492   5
   0   8  -1 12490.8 313.799   3
   0   8  -1 13294.7 525.806   7
   0  -8  -1 12456.7 276.285   2
   0  -8  -1 12107.3 431.070   1
   0  -8   1 12206.7 275.111   4
   0   8   1 12694.0 441.891   7
   0   8  -2 12754.3 544.142   7
   0  -8  -2 12287.5 365.514   7
   0   8  -2 11710.7 414.817   3
   0  -8  -2 11603.1 377.087   4
   0   8   2 11504.6 360.347   2
   0  -8  -2 11733.4 295.692   3
   0   8   2 11612.7 380.919   7
   0   8  -2 11786.7 376.339   2
   0  -8  -2 11873.5 373.821   2
   0  -8   2 11707.5 367.429   2
   0  -8  -2 12404.8 645.425   6
   0  -8   2 11872.9 385.478   4
   0   8   2 11753.3 384.192   4
   0   8   3-1.45242 46.6048   4
   0  -8  -3 18.2270 26.2073   7
   0   8  -3 645.255 180.586   7
   0  -8   3 133.809 91.3452   4
   0  -8  -3 74.8252 122.178   6
   0   8   3 425.642 86.9195   2
   0  -8   3 498.295 103.754   2
   0  -8  -3 193.809 84.0432   2
   0   8  -3 157.022 115.266   3
   0   8  -3 363.087 98.8522   2
   0  -8  -3 54.2875 36.4754   3
   0   8   3 80.7883 73.5504   7
   0  -8  -4 10420.5 713.538   6
   0   8  -4 10332.9 518.959   3
   0   8  -4 9785.80 493.316   2
   0   8   4 9474.50 265.759   7
   0  -8  -4 9360.82 481.214   2
   0  -8  -4 9176.40 415.707   3
   0   8  -4 9441.17 504.910   7
   0  -8  -5-59.9899 160.044   6
   0   8  -5 74.0630 77.4285   2
   0  -8  -5 189.799 89.1709   3
   0   8  -5 88.3253 68.3977   7
   0  -8  -5 65.9832 63.7089   2
   0  -8  -6 70717.5 2188.86   6
   0   8  -6 73447.4 1537.62   7
   0  -8  -6 68301.1 1450.48   3
   0  -8   6 74015.2 906.693   8
   0  -8  -6 66904.9 1593.46   2
   0   8  -6 74717.6 1679.91   2
   0   8  -6 77548.1 1679.09   3
   0  -8   6 73218.6 958.902   8
   0   8   7 12705.0 809.779   1
   0   8  -7 14160.6 809.788   2
   0  -8  -7 12065.6 983.584   6
   0   8  -7 12087.7 666.762   7
   0  -8   7 10532.0 324.855   8
   0  -8  -7 11628.3 727.312   2
   0   8  -7 12884.9 753.235   3
   0  -8   7 10191.1 304.965   8
   0  -8  -7 12628.3 683.101   3
   0   8   8 632.959 375.766   1
   0  -8  -8 449.432 228.989   2
   0  -8  -8 609.740 203.545   3
   0   8  -8 433.401 229.358   2
   0   8  -8 291.563 152.283   7
   0   8  -8 964.390 274.321   3
   0  -8  -8 616.663 299.576   6
   0   8  -9 28274.6 1337.05   2
   0  -8  -9 22389.8 1196.70   2
   0   8   9 25906.0 1297.27   1
   0  -8  -9 26066.6 1158.36   3
   0   8  -9 23562.4 999.330   7
   0   8  -9 29189.8 1299.33   3
   0   8 -10 8638.91 770.805   3
   0  -8 -10 6277.63 673.887   2
   0   8  10 7199.76 727.164   1
   0   8 -10 8045.25 771.034   2
   0   8 -11 172.573 101.137   2
   0   8  11 369.590 156.272   1
   0  -8 -11 178.919 112.003   2
   0  -8  12 928.016 281.340   1
   0   8  12 636.701 276.039   1
   0   8  13 3951.93 648.058   1
   0  -8  13 4070.99 540.547   1
   0  -8  13 4816.12 672.427   5
   0   8  14 376.425 247.668   1
   0  -8  14 127.217 124.567   5
   0   8  15 71.2229 165.542   1
   0  -8  15-73.1025 158.958   5
   0   9   0 329.095 158.324   7
   0  -9   0 107.768 70.0281   1
   0   9   0 66.2218 73.5045   5
   0  -9  -1 43629.8 842.419   1
   0  -9  -1 44280.5 809.603   7
   0  -9  -1 42136.2 499.870   4
   0   9   1 43743.5 478.550   2
   0   9   1 44930.4 868.122   7
   0  -9   1 41680.5 472.135   2
   0   9  -1 46954.6 1010.49   7
   0  -9   1 43575.7 522.487   4
   0   9  -1 43454.5 602.417   3
   0  -9  -2 65993.7 893.441   2
   0  -9  -2 65714.3 678.629   3
   0   9  -2 66903.7 973.962   3
   0   9  -2 66852.5 894.948   2
   0   9   2 69386.9 869.240   2
   0  -9   2 68444.3 871.727   2
   0  -9   2 67513.7 926.819   4
   0  -9  -2 68733.7 936.539   7
   0   9   2 66329.5 978.316   7
   0   9  -2 67570.7 1294.93   7
   0  -9  -3 29214.2 739.997   2
   0   9  -3 30082.0 791.717   3
   0   9  -3 29243.8 895.421   7
   0   9   3 30135.5 768.827   4
   0   9   3 29662.5 600.691   7
   0  -9   3 31725.9 748.212   2
   0  -9  -3 30964.7 591.717   7
   0  -9  -3 29979.1 617.116   3
   0  -9  -3 31618.3 1179.73   6
   0   9  -3 29979.6 745.081   2
   0  -9   3 31094.1 793.919   4
   0   9   3 31483.0 736.686   2
   0   9  -4 3207.87 308.219   7
   0   9   4 3348.60 180.340   7
   0  -9  -4 3621.01 303.242   2
   0  -9  -4 3169.39 401.216   6
   0   9  -4 3343.45 281.366   2
   0   9  -4 3277.15 294.800   3
   0  -9  -4 3610.88 256.952   3
   0  -9  -5 207.394 90.9711   3
   0  -9  -5 173.697 111.192   2
   0   9   5 106.949 25.5372   7
   0  -9  -5 114.016 156.751   6
   0   9  -5 202.542 131.194   2
   0   9  -5 362.944 159.284   7
   0  -9   5 46.0106 85.5776   5
   0   9  -5 502.483 167.793   3
   0   9  -6 10522.1 645.550   2
   0  -9  -6 9645.62 610.910   2
   0   9  -6 10334.5 658.136   3
   0  -9  -6 9405.67 833.324   6
   0  -9   6 10474.8 373.672   8
   0  -9  -6 9361.52 538.590   3
   0   9  -6 10402.4 618.714   7
   0   9   7 3487.59 457.284   1
   0   9  -7 3350.24 421.819   2
   0  -9   7 3033.88 192.932   8
   0  -9  -7 3520.76 546.590   6
   0  -9   7 3006.43 202.090   8
   0   9  -7 3517.76 379.706   7
   0   9  -7 3971.63 426.950   3
   0  -9  -7 3416.49 360.564   3
   0  -9  -7 2997.38 387.067   2
   0  -9  -8 45833.7 2036.33   6
   0   9  -8 49652.3 1597.07   3
   0  -9  -8 44689.5 1542.18   2
   0   9  -8 53860.1 1696.28   2
   0   9  -8 46274.1 1383.11   7
   0  -9  -8 48315.7 1443.54   3
   0   9   8 47976.1 1676.07   1
   0   9  -9 16519.8 871.974   7
   0  -9  -9 15699.6 602.939   8
   0  -9  -9 15735.4 916.513   3
   0   9  -9 19961.2 1130.56   2
   0   9  -9 17094.1 1013.97   3
   0   9   9 16445.0 1044.67   1
   0  -9  -9 16007.8 999.638   2
   0  -9 -10 5551.63 650.534   2
   0   9  10 6376.56 686.776   1
   0   9 -10 6953.54 691.572   3
   0   9 -10 6437.66 691.233   2
   0   9 -11-49.4518 188.131   2
   0  -9 -11 130.284 108.066   2
   0   9  11-71.8777 201.920   1
   0  -9  12 790.818 237.965   1
   0  -9  12 952.345 292.700   5
   0   9  12 749.947 259.334   1
   0  -9  13 1918.36 421.140   5
   0   9  13 2039.09 463.644   1
   0  -9  14 294.173 172.534   5
   0   9  14 284.541 212.081   1
   0  -9  15 394.040 189.152   5
   0 -10   0 91438.3 1146.80   1
   0  10   0 94568.4 1423.05   7
   0  10   1 54953.6 1021.34   1
   0  10  -1 54013.2 1144.60   7
   0  10   1 54086.8 1017.40   7
   0 -10  -1 55136.9 985.344   1
   0  10  -1 56039.3 692.502   3
   0 -10   1 56695.0 608.303   4
   0 -10  -1 57345.8 972.541   7
   0  10  -2 246690. 2573.51   7
   0  10  -2 250017. 1751.63   2
   0 -10  -2 257340. 1764.71   2
   0  10   2 248125. 2024.56   7
   0  10  -2 241773. 1843.60   3
   0 -10   2 254154. 1677.55   2
   0 -10  -2 257445. 1919.36   7
   0  10   2 258506. 1669.98   2
   0 -10   2 262447. 1861.12   4
   0 -10  -3 12504.8 482.456   2
   0 -10  -3 12598.6 387.765   3
   0 -10   3 12979.4 472.480   2
   0  10  -3 11862.8 495.439   3
   0  10   3 12753.4 488.049   4
   0  10   3 13465.8 473.306   2
   0  10  -3 12222.6 479.087   2
   0  10   3 12205.0 419.110   7
   0 -10  -3 12282.6 407.046   7
   0 -10  -3 12309.3 750.331   6
   0  10  -3 12991.5 625.716   7
   0 -10   3 12542.0 506.205   4
   0 -10  -4 5.26270 42.1208   3
   0  10   4 82.9725 46.1048   7
   0 -10  -4-96.5444 131.829   6
   0  10  -4 45.0038 88.3517   7
   0 -10  -4 79.3623 68.4719   2
   0  10  -4 57.3968 62.2279   2
   0  10  -4 32.6579 57.0762   3
   0 -10  -5 30028.4 1394.44   6
   0  10  -5 29479.7 1004.01   7
   0 -10  -5 28743.7 820.123   3
   0  10  -5 30147.3 979.283   2
   0  10   5 28218.5 462.331   7
   0 -10   5 29137.1 1063.12   5
   0  10  -5 29176.6 957.023   3
   0 -10  -5 28013.8 952.269   2
   0 -10   6 5284.16 511.353   5
   0 -10   6 5542.19 288.917   8
   0 -10  -6 4964.01 588.923   6
   0  10  -6 5581.98 463.364   3
   0  10  -6 5277.08 460.096   7
   0  10  -6 5406.46 459.388   2
   0 -10  -6 5105.71 444.725   2
   0 -10  -6 5341.81 394.184   3
   0 -10  -7 15097.9 1134.97   6
   0 -10   7 15742.3 473.586   8
   0  10  -7 16802.7 878.172   2
   0  10   7 16587.8 948.186   1
   0  10  -7 15677.6 796.625   7
   0 -10   7 15580.5 500.006   8
   0  10  -7 16051.4 850.690   3
   0 -10  -7 14719.0 830.679   2
   0 -10  -7 16014.3 768.512   3
   0 -10  -8 2536.81 354.668   3
   0 -10  -8 2804.82 413.521   2
   0 -10  -8 2583.21 544.128   6
   0  10  -8 3345.96 406.925   7
   0  10   8 2801.97 438.174   1
   0 -10   8 2376.37 168.371   8
   0  10  -8 3199.86 435.918   3
   0  10  -8 3242.10 447.505   2
   0 -10  -9 15403.8 631.267   8
   0  10  -9 17009.6 1060.06   2
   0 -10  -9 14713.7 969.988   2
   0  10  -9 16213.1 890.989   7
   0  10   9 16190.3 1028.24   1
   0  10  -9 17187.2 1010.47   3
   0  10  10 9655.16 862.988   1
   0 -10  10 10637.0 867.642   5
   0  10 -10 10220.8 838.129   3
   0  10 -10 10570.8 889.753   2
   0 -10 -10 8878.21 802.679   2
   0  10 -11 942.886 269.561   2
   0 -10  11 903.133 292.506   5
   0  10  11 718.449 268.393   1
   0 -10 -11 447.077 195.766   2
   0  10  12 755.692 293.866   1
   0 -10  12 399.905 177.012   1
   0 -10  12 541.543 231.579   5
   0 -10  13 685.865 246.326   5
   0  10  13 700.274 323.246   1
   0 -10  14 238.121 186.147   5
   0  10  14 81.3071 181.011   1
   0 -10  15-67.7292 158.472   5
   0  11   0 606.674 215.932   7
   0 -11   0 304.437 119.409   1
   0  11  -1 21803.6 760.942   7
   0  11   1 20442.1 665.452   7
   0  11   1 18866.3 633.249   1
   0 -11  -1 19575.7 611.709   1
   0 -11   1 19463.8 516.117   1
   0 -11   1 19578.8 354.503   4
   0  11  -2 8390.85 549.816   7
   0 -11   2 5595.08 274.664   4
   0  11   2 6152.08 370.576   7
   0  11  -2 5307.46 278.730   3
   0  11  -2 5440.79 259.312   2
   0  11   2 5538.09 242.538   2
   0 -11  -2 5519.36 263.627   2
   0 -11   2 5595.83 248.339   2
   0 -11  -2 6272.97 327.979   7
   0  11  -3 28916.0 739.108   2
   0  11  -3 29673.0 976.477   7
   0  11  -3 29372.7 773.466   3
   0 -11  -3 30088.8 590.173   3
   0 -11  -3 32530.7 697.965   7
   0 -11  -3 30728.9 1230.33   6
   0 -11   3 30881.1 722.812   2
   0  11   3 32351.1 730.987   2
   0  11   3 30182.6 700.197   7
   0 -11  -3 29670.6 750.542   2
   0 -11   3 31237.9 786.592   4
   0 -11  -4 6664.00 416.400   2
   0  11  -4 6888.27 424.228   2
   0  11  -4 7179.12 429.549   3
   0 -11  -4 7247.05 355.268   3
   0  11   4 7456.93 320.537   7
   0 -11  -4 7501.46 673.516   6
   0  11  -4 7988.00 525.117   7
   0  11   5 7480.36 273.106   7
   0 -11  -5 7971.12 430.128   3
   0  11  -5 7956.34 504.876   2
   0 -11   5 8718.86 601.903   5
   0 -11  -5 7694.76 728.048   6
   0  11  -5 8062.91 510.192   3
   0 -11  -5 7907.68 503.698   2
   0  11  -5 7920.03 558.787   7
   0 -11  -6 773.526 208.169   6
   0 -11  -6 993.665 194.348   2
   0 -11  -6 920.073 168.081   3
   0  11  -6 910.093 186.342   2
   0  11  -6 1031.30 203.460   7
   0  11  -6 1053.91 210.653   3
   0 -11   6 1049.09 236.720   5
   0  11  -7 323.611 156.076   2
   0 -11  -7-162.158 227.663   6
   0 -11   7 413.656 104.705   8
   0  11  -7 196.998 122.482   3
   0 -11   7 557.482 216.580   5
   0 -11   7 262.085 68.8951   8
   0  11   7 284.704 144.790   1
   0  11  -7 131.816 109.717   7
   0 -11  -7 308.278 109.904   3
   0 -11  -7 290.868 136.622   2
   0 -11  -8 6650.84 531.065   3
   0  11  -8 6429.48 545.126   7
   0  11  -8 6896.07 601.986   3
   0 -11   8 6176.94 308.002   8
   0 -11  -8 6450.43 600.917   2
   0 -11  -8 6198.04 763.602   6
   0  11   8 6723.69 667.417   1
   0 -11   8 7560.50 665.960   5
   0  11  -8 6904.47 644.692   2
   0  11  -9 233.909 175.321   7
   0 -11   9 545.744 246.319   5
   0 -11  -9 112.922 251.109   6
   0 -11  -9 27.2244 164.158   2
   0  11  -9 267.934 185.834   3
   0  11   9-148.084 144.747   1
   0  11  -9 497.746 263.714   2
   0 -11  -9 220.057 120.468   8
   0  11 -10 2588.15 429.456   3
   0 -11  10 2616.53 464.628   5
   0  11 -10 2543.01 454.254   2
   0  11 -10 2342.40 355.288   7
   0  11  10 2424.34 440.547   1
   0 -11 -10 2435.47 420.553   2
   0 -11  11 2464.27 413.478   5
   0  11  11 2808.33 520.265   1
   0 -11  12 970.527 291.034   5
   0  11  12 715.219 290.512   1
   0 -11  13-46.9367 165.688   5
   0  11  13 198.865 235.713   1
   0 -11  14 77.0318 111.234   5
   0  11  14 290.869 209.006   1
   0 -11  15 173.204 154.455   5
   0 -12   0 188622. 1798.46   1
   0  12   0 201553. 2273.73   7
   0  12   1 36502.1 927.864   7
   0  12  -1 37978.0 1048.52   7
   0 -12   1 34742.2 709.774   1
   0  12   1 36202.0 907.608   1
   0 -12   1 35518.7 461.009   4
   0 -12   2 58659.8 792.189   2
   0  12   2 55967.4 1085.11   7
   0  12  -2 55522.6 827.956   2
   0  12  -2 56054.2 908.997   3
   0  12  -2 57172.1 1348.47   7
   0  12   2 58705.0 783.783   2
   0 -12   2 58167.0 866.724   4
   0  12   2 57472.8 1254.03   1
   0  12   3 35010.3 760.843   2
   0 -12  -3 34410.4 762.736   7
   0 -12   3 33215.4 752.467   2
   0 -12  -3 32065.0 1288.02   6
   0 -12   3 32567.9 799.780   4
   0  12   3 32584.6 777.608   7
   0  12  -3 31608.4 774.619   2
   0  12  -3 31002.5 801.904   3
   0  12  -3 33617.2 1071.66   7
   0 -12  -3 31221.8 786.261   2
   0  12  -4 41629.4 1054.15   3
   0  12  -4 42201.2 1243.19   7
   0 -12  -4 41472.1 807.589   7
   0  12  -4 41806.5 1040.69   2
   0 -12  -4 44332.7 1652.43   6
   0 -12  -4 43604.2 1059.89   2
   0  12   4 44202.3 842.433   7
   0 -12  -4 42285.9 851.757   3
   0 -12  -5 1705.44 249.530   2
   0 -12   5 1493.13 261.401   5
   0  12  -5 1957.89 252.281   2
   0 -12  -5 1203.17 278.119   6
   0  12  -5 1858.41 278.749   7
   0 -12  -5 1732.37 198.189   3
   0  12  -5 1721.03 240.137   3
   0  12   5 1785.11 146.394   7
   0 -12  -6 1557.47 210.947   3
   0  12  -6 1568.34 256.520   3
   0 -12  -6 1651.24 377.807   6
   0  12   6 1549.71 290.567   1
   0  12   6 1273.99 91.0701   7
   0  12  -6 1609.17 242.222   2
   0 -12  -6 1655.76 246.478   2
   0  12  -6 1704.98 273.792   7
   0 -12   6 1442.59 255.424   5
   0  12  -7 849.924 194.825   7
   0 -12  -7 960.661 177.810   3
   0 -12  -7 1200.94 228.978   2
   0  12  -7 923.656 213.195   2
   0  12  -7 1076.05 235.723   3
   0  12   7 1159.06 245.959   1
   0 -12  -7 713.774 213.153   6
   0 -12   7 1064.44 258.559   5
   0  12  -8 2670.97 369.386   7
   0  12  -8 2603.24 383.265   3
   0 -12  -8 2547.77 482.113   6
   0  12   8 2223.99 396.769   1
   0 -12   8 3132.89 444.821   5
   0  12  -8 2707.58 402.248   2
   0 -12  -8 2518.63 379.533   2
   0 -12   8 2335.51 210.835   8
   0 -12  -9 15015.0 1279.52   6
   0  12   9 14073.5 1010.43   1
   0  12  -9 14115.6 867.482   7
   0 -12   9 15275.3 1009.10   5
   0  12  -9 13773.5 906.726   3
   0 -12  -9 13018.5 911.832   2
   0  12  -9 15947.7 1018.81   2
   0  12  10 439.631 170.661   1
   0  12 -10 1040.77 247.123   7
   0 -12 -10 469.327 199.569   2
   0  12 -10 771.575 251.837   2
   0 -12  10 1069.45 281.467   5
   0 -12  11 2204.43 429.120   5
   0  12  11 1970.02 429.878   1
   0  12  12 4566.06 678.336   1
   0 -12  12 4571.10 649.103   5
   0 -12  13 2927.14 524.590   5
   0  12  13 1810.93 481.689   1
   0  12  14 298.404 217.860   1
   0 -12  14 390.538 249.858   5
   0 -12  15 371.119 248.877   5
   0 -13   0 260.054 126.530   1
   0  13   0 2343.86 345.747   7
   0  13   1 525.014 145.652   1
   0 -13   1 446.290 54.4470   4
   0  13  -1 1307.64 272.982   7
   0  13   1 740.493 185.970   7
   0 -13   1 546.117 107.211   1
   0  13  -2 28416.0 654.935   3
   0  13   2 29519.6 835.908   7
   0 -13   2 29058.4 604.689   4
   0  13   2 28407.7 909.984   1
   0  13  -2 30474.0 1027.58   7
   0  13   3 18619.8 809.891   1
   0  13  -3 18719.1 838.905   7
   0 -13  -3 19007.0 1025.69   6
   0  13  -3 18309.9 588.503   2
   0  13   3 19648.2 642.813   7
   0 -13  -3 19551.0 608.507   7
   0  13  -3 17584.4 610.799   3
   0 -13   3 18264.5 555.703   2
   0 -13  -3 19517.3 609.844   2
   0  13   3 18283.5 550.255   2
   0 -13   3 18525.5 600.013   4
   0  13  -4 71214.1 1356.16   2
   0  13  -4 70797.0 1383.15   3
   0 -13  -4 72175.5 2125.60   6
   0 -13  -4 70550.2 1114.19   7
   0 -13  -4 72559.3 1375.06   2
   0  13   4 71067.5 1150.98   7
   0  13  -4 69053.4 1640.95   7
   0  13  -5-20.2909 63.2787   3
   0  13  -5 118.852 109.685   7
   0 -13  -5-4.78375 172.738   6
   0  13   5 38.9026 43.2076   7
   0  13  -5-45.3391 59.0913   2
   0 -13   5 78.3453 119.152   5
   0 -13  -5 36.8460 73.6351   2
   0  13   6 10616.7 762.786   1
   0 -13   6 10156.0 714.057   5
   0  13  -6 9880.54 633.786   2
   0 -13  -6 10052.2 914.284   6
   0  13  -6 10053.8 641.232   3
   0 -13  -6 9679.77 625.551   2
   0  13  -6 10023.7 684.533   7
   0  13   6 9140.96 294.283   7
   0  13  -7 2621.40 368.167   3
   0  13  -7 2551.32 345.084   7
   0 -13  -7 2510.52 465.951   6
   0 -13  -7 2602.84 356.640   2
   0  13   7 2513.06 393.383   1
   0  13  -7 2650.39 359.204   2
   0 -13   7 2352.99 401.116   5
   0  13   8 3111.60 455.432   1
   0 -13   8 3800.41 484.707   5
   0  13  -8 2893.69 410.630   3
   0  13  -8 3075.27 409.976   2
   0 -13   8 3307.87 266.582   8
   0  13  -8 3348.77 412.484   7
   0 -13  -8 2952.06 553.303   6
   0 -13  -8 2472.31 372.743   2
   0 -13  -9 210.447 151.625   2
   0 -13   9-3.05053 171.893   5
   0 -13  -9-156.564 198.849   6
   0  13   9 269.618 217.707   1
   0  13  -9 142.135 151.934   3
   0  13  -9 269.173 183.025   2
   0  13  -9 322.272 179.352   7
   0  13 -10 288.149 161.544   7
   0 -13 -10 11.5814 181.348   6
   0 -13  10 31.9921 119.125   5
   0  13  10 245.995 170.043   1
   0  13 -10-82.3756 159.510   2
   0  13  11 1360.87 373.107   1
   0 -13  11 954.330 321.690   5
   0  13  12 100.472 223.579   1
   0 -13  12 8.82591 174.513   5
   0 -13  13 394.710 237.366   5
   0  13  13 150.665 203.053   1
   0 -13  14-119.157 191.716   5
   0  13  14-192.605 226.972   1
   0  14   0 520.929 148.636   7
   0 -14   0 63.9107 39.8686   1
   0  14  -1 54178.2 1364.60   7
   0  14   1 54812.2 1241.07   7
   0 -14   1 52553.0 945.518   1
   0  14   2 118714. 1898.90   1
   0  14  -2 113420. 2045.43   7
   0  14   2 117923. 1744.11   7
   0 -14   2 120473. 1213.65   4
   0  14  -3 3121.89 246.124   2
   0  14   3 3148.12 231.972   2
   0  14   3 3269.73 355.000   1
   0  14  -3 2887.88 254.743   3
   0 -14   3 2993.39 225.901   2
   0 -14   3 2730.65 239.383   4
   0 -14  -3 3089.24 444.303   6
   0  14   3 3489.53 298.462   7
   0  14  -3 3859.71 420.882   7
   0  14  -4 5342.16 386.766   3
   0  14   4 5210.95 495.992   1
   0  14  -4 4885.71 362.146   2
   0 -14  -4 4860.20 597.291   6
   0 -14  -4 4721.64 310.296   7
   0  14   4 5167.62 335.141   7
   0 -14  -4 5207.63 368.634   2
   0  14  -4 5319.47 504.004   7
   0 -14  -5 4531.03 576.463   6
   0  14  -5 5162.22 470.542   7
   0 -14   5 5617.29 512.083   5
   0  14   5 5126.68 291.990   7
   0  14   5 5250.00 501.145   1
   0  14  -5 5032.76 414.213   3
   0 -14  -5 4932.34 413.392   2
   0  14  -5 5167.16 413.619   2
   0 -14   6 26668.9 1173.35   5
   0  14  -6 26864.9 1055.76   2
   0  14  -6 26928.9 1045.12   3
   0  14   6 24753.9 541.312   7
   0  14   6 27490.8 1219.18   1
   0 -14  -6 27593.5 1522.04   6
   0 -14  -6 25347.6 1030.42   2
   0  14  -6 26221.9 1125.03   7
   0 -14  -7 5877.68 742.980   6
   0  14  -7 6734.76 564.815   2
   0  14  -7 6394.79 548.916   3
   0 -14  -7 6370.61 563.525   2
   0  14  -7 6102.05 544.202   7
   0 -14   7 6569.52 646.436   5
   0  14   7 5966.81 616.962   1
   0 -14  -8-107.217 126.558   2
   0  14   8 151.680 174.926   1
   0 -14   8 168.073 70.7809   8
   0  14  -8 93.6866 108.443   7
   0  14  -8 76.1904 99.8350   2
   0 -14   8 50.0597 134.359   5
   0  14  -8 174.742 124.844   3
   0 -14  -8 345.620 277.682   6
   0 -14  -9 2553.37 432.967   2
   0 -14   9 2761.40 431.200   5
   0  14  -9 2933.99 425.568   3
   0  14  -9 2486.09 377.755   7
   0  14   9 3289.62 509.307   1
   0 -14  -9 3145.41 615.436   6
   0  14  -9 3131.31 473.685   2
   0  14 -10 1647.85 332.369   7
   0  14  10 1743.27 388.580   1
   0 -14  10 1551.19 347.613   5
   0 -14 -10 1694.45 467.061   6
   0 -14  11 21455.7 1325.60   5
   0  14  11 20331.4 1385.01   1
   0  14  12 230.093 211.324   1
   0 -14  12 829.609 294.137   5
   0 -14  13 187.824 151.878   5
   0  14  13-25.6266 163.523   1
   0 -14  14-106.772 152.249   5
   0  14  14-111.880 183.780   1
   0  15   0 85.6222 133.695   7
   0  15  -1 2923.56 360.666   7
   0  15   1 3234.30 341.931   7
   0 -15   1 2326.46 211.232   1
   0  15   2 4589.70 418.247   1
   0 -15   2 4521.66 234.465   4
   0 -15   2 4857.70 289.041   1
   0  15   2 5518.64 420.968   7
   0  15  -2 5982.51 534.176   7
   0  15   3 33849.4 1152.12   1
   0 -15   3 34234.2 747.490   2
   0  15  -3 32602.8 836.010   3
   0  15   3 31761.5 734.845   2
   0  15   3 33812.5 932.090   7
   0  15  -3 32855.7 1169.75   7
   0 -15   3 32850.8 794.940   4
   0 -15  -4 35143.5 965.454   2
   0  15   4 33409.1 871.982   7
   0  15   4 34847.3 1253.79   1
   0  15  -4 34332.2 946.317   2
   0  15  -4 32820.2 958.130   3
   0 -15  -4 33509.6 1523.98   6
   0  15  -4 33225.1 1230.21   7
   0  15   5 332.100 89.1746   7
   0 -15   5 583.643 192.969   5
   0  15  -5 392.766 134.534   3
   0  15  -5 318.866 93.7202   2
   0 -15  -5 214.950 78.5352   2
   0 -15  -5 458.396 208.024   6
   0  15  -5 440.421 155.772   7
   0  15   5 491.902 184.919   1
   0  15  -6 759.752 239.106   7
   0  15   6 392.180 82.6287   7
   0 -15  -6 534.732 169.909   2
   0 -15  -6 270.886 282.241   6
   0  15   6 426.809 221.799   1
   0 -15   6 650.475 235.082   5
   0  15  -6 441.821 148.632   2
   0  15  -6 612.320 169.563   3
   0  15  -7 6417.64 555.283   3
   0 -15  -7 5552.72 746.418   6
   0  15  -7 5973.82 572.729   7
   0 -15  -7 6010.22 550.233   2
   0 -15   7 6474.27 630.765   5
   0  15  -7 6388.26 569.619   2
   0  15   7 6665.26 647.632   1
   0  15  -8 6428.46 591.982   3
   0  15  -8 6496.50 608.629   7
   0  15  -8 6454.68 599.473   2
   0 -15   8 6687.06 686.597   5
   0 -15  -8 7056.52 872.859   6
   0 -15  -8 6054.11 595.755   2
   0  15   8 7046.10 703.794   1
   0 -15   8 6588.94 420.849   8
   0  15   9 5073.07 656.883   1
   0  15  -9 4752.96 534.736   7
   0 -15   9 5207.64 614.996   5
   0 -15  -9 4332.73 742.188   6
   0 -15  10 3617.25 532.887   5
   0  15  10 3976.29 604.208   1
   0 -15 -10 2976.49 616.273   6
   0  15 -10 3728.84 493.253   7
   0  15 -11 2905.45 462.930   7
   0  15  11 3326.54 611.330   1
   0 -15  11 2649.46 561.329   5
   0 -15  12 273.428 202.131   5
   0  15  12-235.822 268.156   1
   0  15  13 345.381 201.065   1
   0 -15  13 534.039 227.582   5
   0 -15  14 628.587 266.964   5
   0  15  14 245.629 233.502   1
   0  16   0 48130.2 1317.69   7
   0 -16   1 3505.44 262.916   1
   0  16   1 3962.98 366.390   7
   0  16  -1 4073.02 402.206   7
   0  16   2 3243.97 344.239   1
   0 -16   2 2994.80 234.927   1
   0  16  -2 3363.23 385.334   7
   0 -16   2 3387.99 199.229   4
   0  16   2 3551.35 338.913   7
   0  16   3 32336.3 1137.09   1
   0  16  -3 31524.6 1199.18   7
   0 -16   3 30734.9 757.755   4
   0  16   3 32855.5 963.643   7
   0  16  -4 25403.4 839.357   3
   0  16  -4 25759.6 1106.55   7
   0 -16  -4 26745.2 1405.38   6
   0 -16   4 26217.8 1127.52   5
   0  16   4 25509.4 802.471   7
   0  16   4 26484.3 1110.03   1
   0 -16   5 256.083 135.718   5
   0 -16  -5-37.2922 171.793   6
   0  16  -5-2.07947 77.2731   7
   0  16   5 110.245 91.9656   1
   0  16  -5-56.9344 86.7641   2
   0  16  -5 24.7321 58.7251   3
   0  16   5-4.20686 39.1780   7
   0 -16  -5-150.213 112.620   2
   0  16  -6 1228.71 240.112   3
   0 -16  -6 1380.92 246.291   2
   0 -16   6 1522.57 296.930   5
   0 -16  -6 1479.42 401.398   6
   0  16   6 1382.63 155.225   7
   0  16  -6 1448.82 287.943   7
   0  16  -6 1366.29 235.784   2
   0  16   6 1452.92 306.813   1
   0  16  -7 15430.2 879.013   2
   0  16   7 15441.8 1018.63   1
   0  16  -7 14013.4 885.014   7
   0  16  -7 15330.9 864.783   3
   0 -16   7 15769.1 973.337   5
   0 -16  -7 15312.8 1259.69   6
   0 -16  -7 14586.6 874.442   2
   0 -16   8 563.077 226.921   5
   0  16   8 89.9569 167.085   1
   0 -16  -8 563.047 285.650   6
   0 -16   8 246.034 113.467   8
   0  16  -8 358.551 188.780   7
   0  16  -9 1503.88 297.660   7
   0 -16  -9 2068.03 513.675   6
   0  16   9 2067.79 449.863   1
   0 -16   9 1584.41 341.731   5
   0 -16 -10 517.323 397.536   6
   0  16 -10 297.606 218.680   7
   0  16  10 650.542 325.391   1
   0 -16  10 184.584 264.392   5
   0 -16 -11 1484.12 543.169   6
   0  16  11 1665.83 427.275   1
   0 -16  11 1899.73 421.342   5
   0  16 -11 1833.28 365.551   7
   0 -16  12 2587.61 512.044   5
   0  16  12 2955.15 558.465   1
   0 -16  13 590.864 283.307   5
   0  16  13 786.899 296.689   1
   0 -16  14 41.7535 137.281   5
   0  17   0 569.256 231.060   7
   0  17   1 9687.86 597.669   7
   0  17  -1 9148.26 620.385   7
   0  17   2 181.184 107.803   1
   0 -17   2 155.895 79.4647   1
   0  17   2 250.334 166.823   7
   0  17  -2 323.917 186.746   7
   0  17  -3 3059.48 400.066   7
   0  17   3 2540.72 336.588   1
   0 -17   3 2144.45 203.239   4
   0  17   3 2806.24 307.109   7
   0  17  -4 24984.5 1105.13   7
   0 -17  -4 25069.0 1399.95   6
   0 -17   4 26250.6 1125.85   5
   0  17   4 25873.9 1125.43   1
   0  17   4 25056.7 829.173   7
   0  17  -5 349.801 141.972   7
   0 -17  -5 215.088 211.820   6
   0  17   5 331.327 100.683   7
   0 -17   5 278.703 134.131   5
   0  17   5 318.876 180.337   1
   0  17  -5 307.192 111.154   3
   0  17  -6 10595.5 664.156   3
   0  17   6 11283.0 836.248   1
   0  17   6 10670.3 455.668   7
   0  17  -6 11403.5 799.267   7
   0 -17  -6 10832.2 1010.70   6
   0 -17   6 10773.2 787.861   5
   0  17   7 39.0377 151.208   1
   0 -17   7 35.3977 139.965   5
   0 -17  -7-74.1139 179.163   6
   0  17  -7 171.445 127.547   7
   0 -17   8 9663.08 559.457   8
   0 -17   8 9529.04 810.676   5
   0  17  -8 8582.17 733.397   7
   0  17   8 9013.24 832.851   1
   0 -17  -8 9249.39 1011.82   6
   0  17  -9 154.420 126.252   7
   0 -17   9 22.7178 136.721   5
   0 -17  -9-211.823 272.080   6
   0  17   9-25.6589 122.690   1
   0 -17 -10 13961.2 1412.72   6
   0 -17  10 14810.1 1090.78   5
   0  17  10 14190.6 1152.25   1
   0  17 -10 13910.1 990.733   7
   0  17 -11 126.937 145.852   7
   0  17  11-75.9830 126.896   1
   0 -17  11-70.6400 142.690   5
   0 -17 -11 204.084 249.270   6
   0  17  12 810.675 376.744   1
   0 -17  12 653.085 293.338   5
   0  17  13 545.554 294.807   1
   0 -17  13 69.8925 201.226   5
   0 -17  14 543.501 287.953   5
   0  18   0 12658.5 726.861   7
   0  18  -1 13394.1 781.461   7
   0  18   1 13781.6 732.256   7
   0  18   2 30797.0 1113.53   1
   0  18  -2 31611.3 1226.65   7
   0 -18   2 31286.0 797.024   1
   0  18   2 33224.2 1088.05   7
   0 -18   3 2100.13 196.670   4
   0 -18   3 2171.78 332.333   5
   0  18   3 2477.48 358.038   1
   0  18   3 2329.77 287.255   7
   0 -18   3 2018.64 203.537   1
   0  18  -3 1949.30 317.691   7
   0  18   4 1205.29 278.041   1
   0 -18  -4 1441.12 399.589   6
   0  18  -4 1156.81 274.656   7
   0  18   4 931.392 181.896   7
   0 -18   4 1055.85 247.817   5
   0 -18   5 438.539 131.493   5
   0  18  -5 379.551 156.942   7
   0  18   5 509.510 127.656   7
   0 -18  -5 398.696 194.784   6
   0  18   5 363.793 141.002   1
   0  18   6 2460.56 436.175   1
   0  18   6 2775.93 250.998   7
   0 -18  -6 2869.22 566.692   6
   0 -18   6 2958.34 462.131   5
   0  18  -6 2672.40 410.810   7
   0  18  -7 1826.54 330.834   7
   0  18   7 1271.62 306.656   1
   0 -18   7 2157.13 378.336   5
   0 -18  -7 1461.42 387.683   6
   0 -18   8 4285.15 568.575   5
   0  18  -8 3682.15 483.391   7
   0  18   8 3724.69 562.600   1
   0 -18  -8 3884.61 691.149   6
   0  18   9 282.397 213.643   1
   0 -18  -9-134.688 257.609   6
   0  18  -9 196.081 110.000   7
   0 -18   9 152.784 123.803   5
   0 -18 -10 1588.29 588.984   6
   0  18  10 1210.71 380.221   1
   0 -18  10 2077.16 440.040   5
   0  18 -10 1489.94 358.143   7
   0  18 -11 275.469 227.276   7
   0 -18  11 498.052 286.069   5
   0 -18 -11-131.450 316.725   6
   0  18  11 71.6373 175.587   1
   0  18  12 3356.34 620.111   1
   0 -18  12 4533.41 666.959   5
   0  18  13 63.6228 173.653   1
   0 -18  13 569.675 282.345   5
   0  19   0 155.139 146.862   7
   0  19   1 36395.4 1219.19   7
   0  19  -1 37223.4 1325.29   7
   0  19  -2 7035.90 607.189   7
   0  19   2 7758.17 550.794   7
   0  19   3 8586.51 654.853   1
   0  19  -3 9221.51 696.011   7
   0  19   3 8795.49 569.752   7
   0 -19   3 8198.01 411.603   1
   0 -19   4 1848.71 330.575   5
   0  19  -4 1986.56 343.565   7
   0 -19  -4 1348.59 383.264   6
   0  19   4 1799.41 304.004   1
   0  19   4 2091.10 257.792   7
   0 -19   5 1824.94 334.648   5
   0  19   5 1611.10 346.502   1
   0  19  -5 1803.88 331.383   7
   0 -19  -5 1797.60 478.814   6
   0  19   5 1766.61 226.127   7
   0 -19  -6 5326.73 716.406   6
   0  19   6 5785.16 374.590   7
   0  19   6 5584.01 604.322   1
   0  19  -6 5934.46 597.526   7
   0 -19   6 6619.73 648.822   5
   0 -19   7 2387.17 403.663   5
   0  19   7 2407.50 414.294   1
   0  19  -7 2758.79 404.252   7
   0 -19  -7 3212.17 613.763   6
   0 -19  -8 181.725 182.848   6
   0  19  -8 732.428 230.049   7
   0 -19   8 843.380 293.726   5
   0  19   8 857.462 284.534   1
   0  19  -9-57.3041 111.138   7
   0 -19   9-125.318 196.419   5
   0 -19  -9 685.327 564.580   6
   0  19   9 624.573 305.094   1
   0 -19  10 1206.49 325.282   5
   0  19  10 1024.37 332.019   1
   0 -19 -10 1395.17 447.258   6
   0  19 -10 1828.14 407.295   7
   0  19 -11 5333.92 658.827   7
   0  19  11 5281.38 752.249   1
   0 -19  11 6078.48 746.110   5
   0 -19 -11 5396.49 916.728   6
   0  19  12 650.539 328.966   1
   0 -19  12 450.209 280.240   5
   0 -19  13 1155.79 375.453   5
   0  19  13 1272.67 422.714   1
   0  20   0 5477.94 508.275   7
   0  20   1 262.042 171.242   7
   0  20  -1 379.349 249.430   7
   0  20  -2 2102.26 345.119   7
   0  20   2 1987.39 282.299   7
   0 -20   3 44804.8 954.099   1
   0  20   3 47143.5 1330.54   7
   0  20   3 47980.8 1528.53   1
   0  20  -3 45708.4 1586.13   7
   0 -20   4 2818.55 412.741   5
   0  20  -4 2582.29 395.451   7
   0  20   4 2701.06 298.281   7
   0  20   4 2863.71 402.160   1
   0 -20  -4 3082.76 530.771   6
   0 -20   5 11065.0 812.842   5
   0  20   5 11636.4 851.391   1
   0 -20  -5 11228.7 1074.40   6
   0  20   5 10708.2 575.280   7
   0  20  -5 10798.4 812.101   7
   0  20   6 31.9458 38.6302   7
   0 -20  -6-331.256 264.329   6
   0  20  -6 414.211 220.752   7
   0 -20   6 105.244 122.128   5
   0  20   6-165.923 130.561   1
   0  20  -7 1695.56 331.015   7
   0 -20  -7 2289.90 542.256   6
   0 -20   7 2071.76 389.193   5
   0  20   7 1611.41 352.674   1
   0 -20   8 2437.30 462.596   5
   0  20  -8 1434.52 312.548   7
   0 -20  -8 2405.61 582.435   6
   0  20   8 1402.64 358.426   1
   0 -20  -9 23186.2 1781.43   6
   0  20  -9 20719.2 1248.90   7
   0  20   9 21204.9 1398.08   1
   0 -20   9 21907.7 1346.41   5
   0  20 -10 500.053 238.613   7
   0 -20  10 25.7051 275.504   5
   0 -20 -10 415.288 351.232   6
   0  20  10 555.646 332.665   1
   0 -20  11 1278.82 367.766   5
   0 -20 -11 1554.26 482.129   6
   0  20  11 1646.41 450.874   1
   0  20 -11 1691.75 393.682   7
   0  20  12 1838.88 484.410   1
   0 -20  12 1078.83 358.328   5
   0 -20  13 661.535 308.049   5
   0  20  13 362.929 242.716   1
   0  21   0 1022.99 299.517   7
   0  21  -1 586.311 205.024   7
   0  21   1 588.803 184.139   7
   0  21   2 448.720 173.911   7
   0  21  -2 447.087 205.150   7
   0  21   3 14079.4 856.731   1
   0  21  -3 14215.8 902.449   7
   0 -21   3 14022.7 544.637   1
   0  21   3 14211.6 755.858   7
   0  21  -4 825.180 306.479   7
   0  21   4 748.979 257.213   1
   0 -21  -4 67.5667 410.744   6
   0  21   4 466.961 170.073   7
   0  21   5 12511.0 653.741   7
   0  21  -5 13329.2 923.880   7
   0 -21  -5 15026.7 1252.30   6
   0 -21   5 13335.7 927.215   5
   0  21   5 12209.7 894.739   1
   0  21  -6 1151.42 266.056   7
   0 -21   6 927.752 256.381   5
   0  21   6 1190.40 314.211   1
   0 -21  -6 991.906 383.194   6
   0  21   6 948.199 161.015   7
   0  21  -7 420.713 156.551   7
   0 -21  -7 952.752 373.526   6
   0 -21   7 468.570 209.076   5
   0  21   7 252.435 107.327   1
   0  21   8 4934.34 664.740   1
   0  21  -8 4207.05 558.220   7
   0 -21   8 5299.52 655.324   5
   0 -21  -8 3706.17 661.964   6
   0 -21   9 372.521 286.825   5
   0 -21  -9 893.744 446.759   6
   0  21  -9 435.895 248.224   7
   0  21   9 281.933 265.130   1
   0  21 -10 10847.4 959.447   7
   0 -21 -10 11148.7 1322.80   6
   0  21  10 11187.6 1113.93   1
   0 -21  10 12429.7 1073.30   5
   0  21  11 361.127 230.701   1
   0  21 -11-7.95065 148.865   7
   0 -21  11-352.425 248.414   5
   0 -21 -11 37.1360 191.025   6
   0  21  12 295.378 180.203   1
   0 -21  12-253.447 182.697   5
   0 -21 -12-77.6576 294.289   6
   0 -21  13 853.508 331.887   5
   0  22   0 83846.7 2067.62   7
   0  22   1 8379.86 633.873   7
   0  22  -1 8311.53 676.061   7
   0  22  -2 12244.4 856.860   7
   0  22   2 12146.8 749.146   7
   0  22   3 159.885 158.209   7
   0  22  -3 376.486 232.791   7
   0 -22  -4 49835.4 2224.92   6
   0  22   4 49617.7 1744.51   1
   0  22   4 45731.7 1338.28   7
   0  22  -4 48186.6 1773.47   7
   0  22  -5 12825.1 942.218   7
   0  22   5 12748.7 918.355   1
   0 -22   5 12782.2 933.969   5
   0 -22  -5 13094.8 1203.65   6
   0  22   5 12534.2 670.269   7
   0 -22  -6 717.862 335.935   6
   0  22   6 998.253 298.596   1
   0  22  -6 830.768 265.098   7
   0  22   6 758.274 167.258   7
   0 -22   6 913.379 303.733   5
   0 -22  -7-176.441 298.680   6
   0  22  -7-46.3998 133.182   7
   0  22   7 6.37093 174.078   1
   0 -22   7-201.014 154.702   5
   0 -22  -8 695.744 326.697   6
   0  22   8 1045.44 317.170   1
   0 -22   8 1908.63 410.194   5
   0  22  -8 1275.05 317.354   7
   0 -22  -9 120.744 179.230   6
   0  22   9 164.097 204.157   1
   0 -22   9-8.89453 151.195   5
   0  22  -9 264.737 190.724   7
   0  22 -10 4189.60 616.224   7
   0  22  10 3726.24 675.184   1
   0 -22 -10 4489.01 845.238   6
   0 -22  10 4182.52 653.437   5
   0 -22 -11 1574.43 556.564   6
   0 -22  11 1407.50 378.418   5
   0  22  11 1393.02 388.463   1
   0  22 -11 1203.70 343.165   7
   0 -22 -12 487.591 366.148   6
   0 -22  12 338.694 239.224   5
   0  22  12 193.465 203.598   1
   0  23   0 2129.74 426.700   7
   0  23   1 6665.80 579.321   7
   0  23  -1 6464.62 612.281   7
   0  23   2 29904.4 1202.26   7
   0  23  -2 29024.4 1321.98   7
   0  23  -3 24977.4 1270.91   7
   0  23   3 25912.4 1075.56   7
   0  23  -4 5137.61 608.236   7
   0 -23  -4 5303.67 834.376   6
   0  23   4 4139.54 424.145   7
   0  23   4 4525.58 550.707   1
   0  23   5 645.188 285.701   1
   0  23   5 687.037 169.536   7
   0  23  -5 708.323 256.075   7
   0 -23   6 12675.4 985.466   5
   0  23   6 12326.9 986.947   1
   0  23   6 11738.1 628.438   7
   0 -23  -6 13225.2 1262.53   6
   0  23  -6 12452.0 955.144   7
   0 -23   7 184.674 180.537   5
   0 -23  -7 47.5275 213.606   6
   0  23  -7 155.256 117.379   7
   0  23   7-81.2563 179.113   1
   0  23   8-294.330 227.151   1
   0 -23  -8-179.563 300.103   6
   0 -23   8 163.035 140.652   5
   0  23  -8 168.502 128.912   7
   0 -23   9 1153.75 333.600   5
   0  23  -9 1347.47 351.483   7
   0  23   9 856.943 358.036   1
   0 -23  -9 891.523 342.309   6
   0  23  10-12.4461 169.112   1
   0 -23  10 854.538 313.526   5
   0 -23 -10 470.787 339.345   6
   0  23 -10 376.697 228.037   7
   0 -23  11 2775.45 547.959   5
   0 -23 -11 3166.07 772.388   6
   0  23  11 2515.30 565.515   1
   0  23 -11 2339.35 484.628   7
   0 -23  12-229.830 180.491   5
   0  23  12 216.868 215.245   1
   0 -23 -12-495.722 319.317   6
   0  24   0 8651.29 707.286   7
   0  24   1 1238.00 275.925   7
   0  24  -1 1082.10 301.608   7
   0  24  -2 23980.0 1231.07   7
   0  24   2 22831.1 1073.67   7
   0  24  -3 5821.88 627.140   7
   0  24   3 5300.10 500.223   7
   0 -24  -4 1454.20 489.174   6
   0  24  -4 908.086 293.908   7
   0  24   4 799.469 223.716   7
   0  24   5 6751.17 710.574   1
   0  24   5 6555.20 516.901   7
   0  24  -5 5800.02 657.153   7
   0 -24  -5 6498.51 885.165   6
   0  24  -6 567.236 207.795   7
   0 -24   6 633.401 246.644   5
   0  24   6 495.130 150.705   7
   0  24   6 708.043 265.105   1
   0 -24  -6 733.576 365.556   6
   0  24   7 4480.12 624.833   1
   0 -24  -7 4810.83 805.047   6
   0  24  -7 4528.53 604.499   7
   0 -24   7 5100.34 668.380   5
   0  24   8 1038.74 324.623   1
   0 -24   8 513.233 233.081   5
   0  24  -8 851.204 261.057   7
   0 -24  -8 573.984 294.604   6
   0  24  -9 6135.57 744.772   7
   0  24   9 5325.13 733.849   1
   0 -24   9 6333.74 768.447   5
   0 -24  -9 5309.36 936.211   6
   0 -24  10-74.7618 172.447   5
   0  24 -10 190.466 183.581   7
   0 -24 -10 219.466 222.767   6
   0  24  10 476.362 315.804   1
   0 -24 -11 2282.76 681.261   6
   0 -24  11 1994.07 473.874   5
   0  24  11 2074.31 520.070   1
   0  24 -11 2320.74 488.446   7
   0  24  12 599.890 347.348   1
   0 -24  12 322.975 199.470   5
   0 -24 -12 672.033 337.462   6
   0  25   0 92.0770 104.504   7
   0  25  -1 12609.4 888.869   7
   0  25   1 13015.2 863.264   7
   0  25   2 1607.38 378.473   7
   0  25  -2 1839.60 482.556   7
   0  25  -3 1243.90 359.938   7
   0  25   3 848.288 237.340   7
   0  25   4 8784.75 634.787   7
   0  25  -4 8714.94 788.806   7
   0 -25  -4 9061.85 1029.31   6
   0  25  -5 3349.13 510.491   7
   0  25   5 3267.36 498.588   1
   0 -25  -5 2743.78 584.361   6
   0  25   5 2897.25 350.511   7
   0  25   6 553.478 222.418   1
   0 -25  -6 613.899 350.483   6
   0  25  -6 440.471 226.363   7
   0 -25  -7 63.6578 169.675   6
   0 -25   7 105.467 179.290   5
   0  25  -7-105.092 162.383   7
   0  25   7-36.5219 133.579   1
   0 -25   8 291.043 236.407   5
   0  25   8-46.2795 143.178   1
   0 -25  -8-355.852 272.282   6
   0  25  -8-52.0363 110.557   7
   0  25   9 62.1705 170.138   1
   0  25  -9 306.837 229.175   7
   0 -25   9 141.234 189.924   5
   0 -25  -9 473.635 264.077   6
   0 -25 -10 436.263 311.047   6
   0  25 -10 654.430 283.647   7
   0  25  10 711.285 301.175   1
   0 -25  10 518.192 287.191   5
   0  25  11 818.537 371.915   1
   0 -25 -11 532.183 367.311   6
   0 -25  11 503.231 211.452   5
   0  25 -11 349.567 173.398   7
   0  26   0 22.3238 104.464   7
   0  26  -1 12475.5 909.110   7
   0  26   1 12407.6 861.666   7
   0  26   2 79354.9 2114.06   7
   0  26  -2 79183.2 2355.01   7
   0  26   3 19535.3 1018.53   7
   0  26  -3 19130.3 1189.71   7
   0 -26  -4 1423.97 467.786   6
   0  26   4 1369.76 250.087   7
   0  26  -4 1450.94 333.623   7
   0  26   5 14.9387 57.3532   7
   0 -26  -5-0.68580 211.159   6
   0  26  -5 144.410 206.448   7
   0  26  -6 1928.72 425.352   7
   0  26   6 2440.51 487.622   1
   0 -26  -6 1941.82 513.497   6
   0  26  -7 217.274 145.163   7
   0  26   7 133.705 126.764   1
   0 -26  -7 563.381 309.073   6
   0  26  -8 2583.57 494.137   7
   0 -26  -8 2625.78 688.368   6
   0  26   8 2775.11 552.331   1
   0 -26   8 2294.41 500.412   5
   0 -26   9 542.375 297.671   5
   0  26  -9 92.5538 218.129   7
   0  26   9-49.9660 147.380   1
   0 -26  -9-159.103 327.450   6
   0  26  10 1656.86 457.202   1
   0 -26  10 1187.04 361.055   5
   0  26 -10 1684.85 420.711   7
   0 -26 -10 979.128 381.366   6
   0 -26  11 219.798 228.681   5
   0 -26 -11 354.576 306.169   6
   0  26 -11 406.794 227.907   7
   0  26  11 716.540 337.876   1
   0  27   0 46.2513 114.342   7
   0  27   1 2131.80 370.925   7
   0  27  -1 2447.49 423.364   7
   0  27  -2 6491.73 724.902   7
   0  27   2 6203.07 637.323   7
   0  27   3 3893.95 470.637   7
   0  27  -3 4112.91 562.456   7
   0 -27  -4 605.633 316.169   6
   0  27   4 297.736 142.391   7
   0  27  -4 193.498 130.493   7
   0  27  -5 1252.38 362.242   7
   0 -27  -5 1234.46 434.787   6
   0  27   5 1055.60 229.966   7
   0  27  -6 15416.5 1151.32   7
   0 -27  -6 15408.1 1517.60   6
   0 -27  -7 827.451 366.518   6
   0  27   7 1444.03 392.275   1
   0  27  -7 988.797 311.225   7
   0 -27  -8 974.328 474.117   6
   0  27   8 395.138 209.579   1
   0  27  -8 965.229 308.270   7
   0  27  -9 578.902 281.011   7
   0  27   9 906.693 380.643   1
   0 -27  -9 554.823 377.726   6
   0 -27   9 1195.39 394.058   5
   0  27 -10 195.087 185.809   7
   0  27  10 334.139 288.259   1
   0 -27  10 635.660 335.851   5
   0  27  11-9.22468 150.110   1
   0  27 -11 71.6066 131.887   7
   0 -27  11-129.242 203.458   5
   0 -27 -11 194.793 180.397   6
   0  28   0 228.299 96.1573   7
   0  28   1 5346.04 597.971   7
   0  28  -1 5922.06 660.396   7
   0  28  -2 8167.28 789.239   7
   0  28   2 8037.03 701.666   7
   0  28  -3 160.577 162.609   7
   0  28   3-54.6938 89.1738   7
   0 -28  -4 3412.27 693.049   6
   0  28  -4 3238.53 512.260   7
   0  28   4 3035.07 403.143   7
   0 -28  -5 6745.07 979.846   6
   0  28   5 5318.66 515.948   7
   0  28  -5 6178.19 728.487   7
   0  28  -6 69.7278 183.069   7
   0 -28  -6 745.337 484.337   6
   0  28  -7-38.8661 195.112   7
   0 -28  -7 334.958 328.333   6
   0 -28  -8 2428.44 649.497   6
   0  28  -8 1798.34 431.539   7
   0  28   8 2702.33 565.612   1
   0 -28  -9 5187.86 985.412   6
   0  28   9 4818.77 783.346   1
   0  28  -9 4827.47 711.457   7
   0  28 -10 178.984 188.466   7
   0  28  10 335.886 249.348   1
   0 -28 -10-59.7024 249.774   6
   0  28 -11 104.781 143.808   7
   0  29   0-31.8998 112.402   7
   0  29  -1 13189.1 985.223   7
   0  29   1 12405.1 917.708   7
   0  29   2 208.846 148.406   7
   0  29  -2 230.973 229.975   7
   0  29  -3 4292.64 599.382   7
   0  29   3 4265.69 504.253   7
   0  29   4 2524.30 376.277   7
   0 -29  -4 3379.56 685.934   6
   0  29  -4 3495.75 554.582   7
   0 -29  -5 163.236 282.754   6
   0  29  -5 52.0093 111.841   7
   0  29   5 176.814 148.887   7
   0 -29  -6 10167.8 1257.84   6
   0  29  -6 8809.45 901.745   7
   0  29  -7 45.7264 144.174   7
   0 -29  -7-353.943 342.026   6
   0 -29  -8 1696.28 620.213   6
   0  29  -8 1433.89 382.151   7
   0  29  -9 4419.95 689.062   7
   0  29   9 3728.12 686.044   1
   0 -29  -9 3374.61 785.650   6
   0 -29 -10-189.903 270.084   6
   0  29 -10 15.1782 135.264   7
   0  29  10 132.115 222.476   1
   0  29 -11-352.340 274.884   7
   0  30   0 122.489 177.289   7
   0  30   1 6022.51 654.714   7
   0  30  -1 6508.13 718.706   7
   0  30   2 5138.87 582.849   7
   0  30  -2 4619.97 627.730   7
   0  30  -3 3331.56 534.826   7
   0  30   3 2801.54 430.459   7
   0  30  -4 3902.53 586.793   7
   0 -30  -4 3507.89 724.320   6
   0  30   4 3432.44 440.210   7
   0 -30  -5 1719.20 550.459   6
   0  30  -5 1560.41 398.581   7
   0  30   5 1466.85 289.555   7
   0  30  -6 956.311 318.764   7
   0 -30  -6 1216.39 512.477   6
   0 -30  -7 2719.14 713.429   6
   0  30  -7 1822.27 446.364   7
   0 -30  -8 3122.46 792.711   6
   0  30  -8 2840.80 554.324   7
   0 -30  -9-165.141 242.917   6
   0  30  -9 130.969 151.612   7
   0 -30 -10-367.755 378.953   6
   0  30 -10 113.699 161.166   7
   0  31   0 77.9831 158.473   7
   0  31  -1 2570.29 464.522   7
   0  31   1 2373.21 424.513   7
   0  31   2 1777.44 353.368   7
   0  31  -2 1481.79 350.986   7
   0  31  -3 4085.82 610.540   7
   0  31   3 3560.98 486.375   7
   0 -31  -4 1237.56 445.969   6
   0  31  -4 1485.34 385.805   7
   0  31   4 1489.82 308.534   7
   0  31  -5 463.415 214.563   7
   0 -31  -5 361.197 293.374   6
   0 -31  -6 540.586 317.070   6
   0  31  -6 267.448 245.569   7
   0 -31  -7 612.828 377.883   6
   0  31  -7 1764.08 448.080   7
   0 -31  -8 977.864 411.217   6
   0  31  -8 898.063 365.317   7
   0 -31  -9 747.303 496.620   6
   0  31  -9 383.632 311.316   7
   0  31 -10 404.281 178.646   7
   0  32   0 5587.91 680.854   7
   0  32  -1 322.295 244.501   7
   0  32   1 211.717 163.925   7
   0  32  -2 946.501 309.885   7
   0  32   2 1191.76 315.286   7
   0  32  -3 5110.77 712.587   7
   0  32   3 4854.23 566.750   7
   0  32  -4 241.165 134.466   7
   0 -32  -4 279.111 266.258   6
   0  32   4 668.314 209.177   7
   0  32  -5 1824.96 425.252   7
   0 -32  -5 1946.56 620.660   6
   0 -32  -6 13327.3 1533.64   6
   0  32  -6 12300.7 1149.79   7
   0  32  -7 660.380 322.900   7
   0 -32  -7 281.197 193.163   6
   0  32  -8 7694.50 953.346   7
   0 -32  -8 7621.32 1207.50   6
   0 -32  -9 2678.71 755.601   6
   0  32  -9 2830.16 585.413   7
   0  33   0 134.700 128.107   7
   0  33  -1 498.609 212.034   7
   0  33   1 801.553 261.916   7
   0  33  -2 1143.45 359.976   7
   0  33   2 787.242 292.782   7
   0  33   3-39.7910 90.4823   7
   0  33  -3-65.1804 150.979   7
   0 -33  -4 1117.35 431.020   6
   0  33   4 901.152 261.316   7
   0  33  -4 1202.84 389.702   7
   0 -33  -5 4347.79 887.042   6
   0  33  -5 4528.15 693.435   7
   0 -33  -6 919.587 533.234   6
   0  33  -6 1342.75 461.064   7
   0  33  -7 5064.73 770.851   7
   0 -33  -7 4982.80 1004.68   6
   0  33  -8 763.905 384.564   7
   0 -33  -8 418.991 364.375   6
   0  34   0 142.915 217.107   7
   0  34  -1 3443.20 568.963   7
   0  34   1 3909.89 572.228   7
   0  34  -2 4998.00 693.307   7
   0  34   2 4690.46 599.693   7
   0  34  -3 121.160 123.466   7
   0  34   3-18.2016 128.279   7
   0  34  -4 6395.63 798.594   7
   0 -34  -4 6122.09 999.148   6
   0  34   4 5971.90 647.100   7
   0 -34  -5 105.722 228.908   6
   0  34  -5 231.817 172.798   7
   0 -34  -6 3936.59 873.955   6
   0  34  -6 3152.59 606.368   7
   0 -34  -7 7437.25 1233.00   6
   0  34  -7 7349.88 935.272   7
   0 -34  -8-294.117 324.185   6
   0  34  -8 216.879 166.642   7
   0  35   0 409.918 226.603   7
   0  35   1 133.187 161.926   7
   0  35  -1-69.1212 126.549   7
   0  35  -2 108.925 150.630   7
   0  35   2 209.198 184.237   7
   0  35  -3 169.647 180.609   7
   0  35   3 24.4383 121.078   7
   0 -35  -4 294.975 354.964   6
   0  35   4 140.865 123.614   7
   0  35  -4 582.303 262.271   7
   0  35  -5 812.689 314.258   7
   0 -35  -5 483.132 346.511   6
   0  35  -6 1257.74 403.326   7
   0 -35  -6 1338.32 566.714   6
   0  35  -7 10069.6 1100.17   7
   0 -35  -7 9642.64 1420.95   6
   0  36   0 16691.3 1239.74   7
   0  36   1 512.440 221.852   7
   0  36  -1 1133.53 350.232   7
   0  36   2-122.984 145.828   7
   0  36  -2-114.975 119.301   7
   0  36  -3 2716.62 534.806   7
   0  36   3 2776.84 472.109   7
   0 -36  -4-172.503 280.525   6
   0  36  -4-68.7283 161.836   7
   0  36  -5-51.6710 189.982   7
   0 -36  -5-119.369 180.357   6
   0  36  -6 244.734 285.171   7
   0 -36  -6-79.0403 214.064   6
   0  37   0 705.119 285.685   7
   0  37  -1 431.108 288.695   7
   0  37   1 21.6160 114.255   7
   0  37  -2 22.9411 129.956   7
   0  37   2 198.195 181.974   7
   0 -37  -3 395.279 283.965   6
   0  37   3 787.043 266.004   7
   0  37  -3 1208.60 370.890   7
   0  37  -4-30.6397 204.191   7
   0 -37  -4-29.0201 213.679   6
   0  37  -5 121.150 140.904   7
   0 -37  -5-82.9738 284.474   6
   0  38   0 10254.1 1018.34   7
   0  38   1 203.771 122.605   7
   0  38  -1 449.826 261.933   7
   0  38  -2 1323.32 372.334   7
   0  38   2 1430.79 381.728   7
   0 -38  -3-253.229 405.630   6
   0  38  -3 62.1779 138.496   7
   0  38   3 147.220 143.226   7
   0  38  -4 1540.80 429.509   7
   0 -38  -4 1905.45 653.999   6
   0 -38  -5 2506.98 726.204   6
   0  39   0 37.1170 115.497   7
   0  39   1 289.548 184.169   7
   0  39  -1 576.735 307.478   7
   0  39  -2 100.949 169.796   7
   0  39   2 444.868 236.834   7
   0  39  -3 66.2169 147.163   7
   0 -39  -3-456.808 444.865   6
   0  39   3-31.9670 102.807   7
   0  40   0 121.533 122.751   7
   0  40  -1 1328.26 385.841   7
   0  40   1 1595.86 418.509   7
   0  40  -2 323.509 252.648   7
   0  40   2 190.266 186.998   7
   0  41   0-28.1444 121.722   7
   0  41   1 272.519 152.613   7
   0  41  -1 623.403 275.651   7
   0  41   2 211.382 155.468   7
   0  42   1 405.699 232.526   7
   0  42   2 19.6936 158.883   7
  -1   0  15 211.175 120.212   1
  -1   0  14-258.097 213.110   1
   1   0 -14 98.1820 161.460   2
  -1   0  13 1258.64 312.227   1
   1   0 -13 991.247 306.332   2
  -1   0  12 15.4364 160.240   1
   1   0 -12-248.096 185.651   2
   1   0 -11 19.9639 106.425   2
  -1   0  11 85.6272 97.2161   1
   1   0 -10 928.430 314.957   2
  -1   0  10 814.867 379.468   1
   1   0  -9 401.009 235.568   2
  -1   0   9 360.826 333.219   1
  -1   0   8 189.113 140.064   1
   1   0  -8 113.802 152.700   2
   1   0  -7 5975.64 239.688   8
  -1   0   7 6128.87 492.855   1
  -1   0   6 535.355 323.629   1
  -1   0   6 416.927 102.345   8
   1   0  -6 95.2204 41.0346   8
  -1   0   5 37712.8 650.439   8
  -1   0   5 38031.3 1022.74   1
  -1   0   5 37113.3 862.705   7
   1   0  -5 37694.3 776.404   8
   1   0  -4 103.062 34.3060   8
  -1   0   4 64.3122 117.293   1
  -1   0   4-10.5617 39.5711   8
  -1   0   3 267315. 2155.40   1
   1   0  -3 274117. 2040.28   8
  -1   0   3 260241. 1934.53   8
   1   0  -3 280613. 2099.75   1
  -1   0   2-58.7197 74.9004   8
   1   0  -2 4895.01 298.172   1
  -1   0   1 44048.9 719.358   6
  -1   0   1 40566.5 770.121   8
  -1   0   0-97.2474 69.2630   8
  -1   0  -1 9716.37 382.143   8
  -1   0  -2-101.587 64.4058   8
   1   0   2 52.8862 79.8254   5
   1   0   2-14.5031 51.2775   8
   1   0   2-17.6576 41.7470   6
   1   0   3 304395. 2771.95   6
  -1   0  -3 323535. 1872.81   7
  -1   0  -3 311937. 2155.55   8
   1   0   3 307626. 2159.54   8
  -1   0  -4 38.8620 44.0542   8
  -1   0  -4 15.9064 26.1405   7
   1   0   4 26.7488 33.9473   8
   1   0   5 97600.7 1011.22   8
  -1   0  -5 94167.3 1100.29   7
  -1   0  -6-40.5225 37.7225   8
  -1   0  -6 178.457 83.2287   7
  -1   0  -7 4145.51 458.441   3
  -1   0  -7 3864.48 250.848   7
  -1   0  -7 4052.83 468.418   4
  -1   0  -8-16.5590 30.4260   7
  -1   0  -8 147.397 195.274   4
  -1   0  -8 33.2517 101.614   3
  -1   0  -9 25994.7 1244.06   3
  -1   0 -10 54.4899 133.515   3
  -1   0 -11 8244.03 782.156   3
  -1   0 -12-87.3337 129.376   3
  -1   0 -13 1446.25 385.319   3
   1   0  14-23.8823 111.862   1
  -1   0 -14 165.807 170.359   3
   1   0  15 7443.78 882.170   1
  -1   1  15 55.3579 116.039   1
   1  -1 -14 68.0308 145.535   2
  -1   1  14 243.600 175.563   1
  -1  -1  14 446.351 209.397   1
   1   1 -14 35.5790 109.126   2
   1   1 -13-35.5887 111.492   2
   1  -1 -13-14.1413 133.217   2
  -1  -1  13-90.5274 142.355   1
  -1   1  13-237.551 203.665   1
   1  -1 -12 1261.75 299.949   2
   1   1 -12 1425.66 334.282   2
  -1   1  12 1917.23 380.176   1
  -1  -1  12 1840.17 366.040   1
  -1   1  11 737.127 343.182   1
  -1  -1  11 216.534 133.469   1
   1  -1 -11 537.960 252.649   2
   1   1 -11 247.991 182.130   2
  -1   1  10 11852.3 861.652   1
   1  -1 -10 11254.7 870.771   2
   1   1 -10 11333.3 872.369   2
  -1  -1  10 11050.1 806.205   1
   1  -1  -9 12444.4 870.559   2
  -1   1   9 13461.2 854.395   1
   1   1  -9 13717.0 915.026   2
  -1  -1   9 13872.2 845.491   1
  -1   1   8 3967.74 438.703   1
   1   1  -8 3881.29 451.020   2
   1  -1  -8 3812.59 456.836   2
  -1  -1   8 3936.90 421.836   1
   1  -1  -7 4027.63 226.739   8
  -1   1   7 4117.34 413.551   1
  -1  -1   7 3961.88 385.020   1
   1   1  -7 3842.40 423.470   2
  -1  -1   6 33297.6 1024.98   1
   1  -1  -6 32397.2 716.280   8
   1   1  -6 33476.7 638.029   8
  -1   1   6 34231.1 1092.00   1
  -1   1   6 32054.6 813.684   7
  -1  -1   6 30322.0 522.298   8
  -1  -1   5 15819.2 418.769   8
  -1  -1   5 16666.7 593.586   7
  -1  -1   5 17137.6 687.304   1
   1  -1  -5 14715.7 499.675   8
  -1   1   5 16389.3 420.227   8
  -1   1   5 17404.7 716.414   1
  -1   1   5 16334.2 548.428   7
   1   1  -5 16666.2 495.671   8
  -1   1   4 9915.50 348.979   8
   1  -1  -4 8950.80 395.855   8
   1   1  -4 9473.63 398.590   8
  -1  -1   4 9473.35 360.596   8
  -1  -1   4 9756.39 450.941   1
  -1   1   4 9504.04 476.481   1
  -1  -1   4 9620.87 427.755   7
  -1  -1   3 5214.36 263.368   8
  -1   1   3 8993.75 445.410   1
   1  -1  -3 5450.77 300.013   8
   1  -1  -3 6151.97 345.535   1
   1   1  -3 6250.06 307.911   1
  -1   1   3 5313.93 271.403   8
  -1  -1   3 9103.11 482.241   1
   1   1  -3 5405.26 293.737   8
   1  -1  -2 713745. 3946.98   6
  -1   1   2 718196. 3232.67   8
  -1  -1   2 728690. 3280.88   8
   1  -1  -2 776680. 3330.77   1
   1  -1  -1 79962.4 1002.54   6
  -1   1   1 86069.9 1119.91   8
  -1  -1   1 83405.9 1110.53   8
  -1   1   0 146.414 50.4889   8
  -1  -1   0 172.501 75.5041   8
  -1  -1  -1 171994. 1662.12   8
  -1   1  -1 169537. 1587.58   8
  -1   1  -2 562826. 2871.72   8
   1   1   2 612114. 3013.37   8
   1   1   2 603608. 3148.73   6
   1  -1   2 617297. 2268.30   5
  -1  -1  -2 559635. 3036.71   8
   1  -1   2 593987. 2875.99   8
  -1   1  -3 15367.2 487.216   8
   1   1   3 17192.2 669.389   6
   1   1   3 16740.0 486.369   8
  -1  -1  -3 15601.3 501.672   8
   1  -1   3 16141.0 441.998   5
   1  -1   3 16449.5 491.781   8
  -1   1  -3 16832.1 456.172   7
   1  -1   4 1606.48 150.001   8
  -1  -1  -4 1397.06 116.866   7
  -1   1  -4 2685.51 203.298   8
   1   1   4 1788.17 150.745   8
  -1   1  -4 2009.97 177.462   7
  -1  -1  -4 1425.96 149.680   8
   1  -1   5 19339.6 462.076   8
  -1  -1  -5 19178.0 450.646   7
  -1  -1  -5 21789.5 575.805   8
  -1   1  -5 20558.0 481.279   8
  -1   1  -5 19847.6 543.590   7
  -1   1  -6 26719.7 466.518   8
  -1  -1  -6 27326.8 572.248   7
  -1  -1  -6 27984.8 604.545   8
  -1   1  -6 28354.1 698.809   7
  -1  -1  -7 4237.77 232.663   7
  -1  -1  -7 5200.61 493.504   4
  -1  -1  -7 4972.77 491.227   3
  -1   1  -7 5017.26 306.534   7
  -1  -1  -7 3988.93 174.917   8
  -1   1  -7 6158.64 543.237   4
  -1   1  -7 5168.07 500.238   3
  -1  -1  -8 2195.15 359.826   4
  -1   1  -8 3024.46 419.999   3
  -1   1  -8 2493.91 415.937   4
  -1   1  -8 1750.67 188.843   7
  -1  -1  -8 2117.35 349.895   3
  -1  -1  -8 1587.24 144.022   7
  -1  -1  -9 31703.5 1381.74   3
  -1   1  -9 32735.0 1406.50   3
  -1   1  -9 30118.3 787.805   7
  -1   1 -10 882.227 264.199   3
  -1  -1 -10 727.260 239.420   3
  -1  -1 -11 1643.89 381.293   3
  -1   1 -11 1903.37 393.449   3
  -1   1 -12 576.170 262.440   3
  -1  -1 -12 301.131 184.419   3
  -1  -1 -13 2888.93 539.723   3
  -1   1 -13 3113.24 565.365   3
   1   1  14 418.919 215.043   1
  -1   1 -14 434.356 201.015   3
   1  -1  14 68.2048 101.659   1
  -1  -1 -14 205.959 193.972   3
   1   1  15 633.651 300.913   1
   1  -1  15 607.612 287.458   1
  -1   2  15 356.257 245.650   1
  -1  -2  14 388.375 219.981   1
  -1   2  14 29.3598 122.215   1
   1   2 -14 362.663 210.092   2
   1  -2 -14 151.337 184.559   2
  -1   2  13 439.405 212.078   1
   1  -2 -13 371.292 161.700   2
  -1  -2  13 270.513 170.771   1
   1   2 -13 482.312 266.511   2
  -1  -2  12 169.790 126.893   1
   1   2 -12-33.8870 161.209   2
  -1   2  12-12.3753 109.421   1
   1  -2 -12-191.346 173.561   2
   1   2 -11 6380.34 689.673   2
  -1   2  11 6702.19 688.081   1
   1  -2 -11 5776.82 661.134   2
  -1  -2  11 6452.43 647.870   1
   1  -2 -10 3543.65 500.003   2
  -1   2  10 3715.35 530.064   1
   1   2 -10 4361.46 564.411   2
  -1  -2  10 4660.40 520.770   1
  -1  -2   9 2121.73 435.750   1
  -1   2   9 814.472 455.436   1
   1   2  -9 1581.77 396.092   2
   1  -2  -9 1405.54 364.127   2
   1  -2  -8 1980.76 141.032   8
  -1   2   8 2451.66 359.293   1
   1   2  -8 2566.55 386.773   2
   1  -2  -8 2035.31 356.536   2
  -1  -2   8 2677.07 351.454   1
   1  -2  -7 193.496 122.280   2
  -1   2   7 243.456 75.0342   7
  -1  -2   7 522.492 188.654   1
   1  -2  -7 234.752 58.8983   8
   1   2  -7 291.826 134.190   2
  -1   2   7 299.850 117.893   1
  -1   2   6 51635.5 1005.39   7
   1   2  -6 54393.7 765.531   8
  -1  -2   6 54498.1 1272.65   1
   1  -2  -6 51414.9 940.298   8
  -1   2   6 54615.5 1416.90   1
  -1  -2   6 48977.8 689.648   8
   1   2  -5 2799.01 196.500   8
  -1  -2   5 3693.80 313.816   1
  -1   2   5 2684.74 177.240   8
  -1  -2   5 2917.69 191.916   8
   1  -2  -5 2580.68 217.290   8
  -1   2   5 2729.34 312.151   1
  -1   2   4 487.626 90.3353   8
   1  -2  -4 472.841 106.683   8
   1   2  -4 332.102 73.7885   8
  -1  -2   4 323.261 69.2981   8
  -1  -2   4 407.786 131.007   1
  -1  -2   4 335.196 84.7028   7
  -1   2   4 508.226 126.576   1
  -1   2   3 185493. 1593.97   8
   1   2  -3 194993. 1758.63   8
   1  -2  -3 181445. 1807.20   8
  -1   2   3 184711. 1944.83   1
  -1  -2   3 197072. 1652.80   1
   1  -2  -3 184056. 2446.77   6
  -1  -2   3 181864. 1652.96   8
   1  -2  -3 190538. 1870.05   1
   1   2  -3 198002. 1633.50   1
  -1  -2   2 863301. 3716.89   8
  -1   2   2 942104. 3613.26   8
   1  -2  -2 912919. 3769.05   1
   1  -2  -2 869741. 4445.76   6
   1  -2  -1 107478. 1238.16   6
  -1   2   1 107235. 1217.14   6
  -1  -2   1 112180. 1353.14   8
  -1   2   1 112431. 1270.83   8
  -1  -2   0 2495.41 208.989   8
  -1   2   0 2446.60 185.995   8
  -1  -2  -1 15969.6 527.898   8
  -1  -2  -1 16354.5 379.906   6
  -1   2  -1 15225.1 477.215   8
  -1  -2  -2 335.864 78.3689   6
  -1   2  -2 578.473 82.3467   5
   1  -2   2 678.915 98.0018   5
  -1  -2  -2 417.327 86.0530   8
  -1   2  -2 330.493 77.1206   7
   1   2   2 420.827 99.5718   6
   1   2   2 469.251 90.0886   8
   1  -2   2 450.317 72.5611   8
  -1   2  -2 389.383 72.6523   8
   1  -2   3-48.9867 46.0701   8
   1   2   3-0.64497 51.4650   6
   1  -2   3 45.3996 45.5458   5
  -1   2  -3-26.4035 49.1625   8
  -1  -2  -3-3.06765 57.8532   8
   1   2   3-3.78927 41.0857   8
  -1   2  -3 49.8181 44.2008   7
  -1   2  -4 42743.8 730.275   8
   1  -2   4 34701.2 706.089   8
   1  -2   4 32754.0 773.612   5
  -1   2  -4 40017.7 748.789   7
  -1  -2  -4 31410.9 759.517   8
  -1  -2  -5 29185.9 703.946   8
  -1   2  -5 28315.0 694.144   7
  -1  -2  -5 25550.2 465.784   7
   1  -2   5 29798.2 593.591   8
  -1   2  -5 29557.8 550.496   8
   1  -2   6 38590.0 557.803   8
  -1  -2  -6 35654.0 577.142   7
  -1   2  -6 40785.0 883.933   7
  -1   2  -6 37595.2 510.095   8
  -1  -2  -6 40876.9 793.434   8
  -1   2  -7 1138.13 250.151   4
  -1  -2  -7 555.278 80.6575   8
  -1   2  -7 757.834 221.324   3
  -1   2  -7 804.240 137.948   7
  -1  -2  -7 585.710 78.4510   7
  -1  -2  -7 669.865 197.880   3
  -1  -2  -7 732.429 220.819   4
  -1  -2  -8 9969.99 730.640   3
  -1   2  -8 11237.5 794.198   3
  -1   2  -8 11264.9 784.268   4
  -1   2  -8 8943.77 464.043   7
  -1  -2  -8 10169.7 760.903   4
  -1   2  -9 158.039 94.2742   7
  -1  -2  -9 842.997 359.212   3
  -1   2  -9 755.766 319.033   3
  -1   2 -10 6299.91 661.426   3
  -1  -2 -10 6730.29 687.591   3
  -1  -2 -11 2657.58 467.511   3
  -1   2 -11 2870.96 461.113   3
  -1   2 -12 178.781 170.822   3
  -1  -2 -12 219.942 226.524   3
  -1  -2 -13 114.083 202.614   3
  -1   2 -13 95.0196 257.280   3
   1  -2  13 137.403 114.329   5
  -1  -2 -14 1341.31 394.707   3
  -1   2 -14 664.840 297.910   3
   1   2  14 594.404 272.922   1
   1   2  15 641.042 282.827   1
   1  -2  15 669.565 273.743   1
  -1   3  15-81.4801 165.419   1
  -1   3  14 287.954 211.675   1
  -1  -3  14 134.455 122.759   1
   1   3 -14-319.523 210.827   2
   1  -3 -14 68.0980 127.095   2
  -1  -3  13 63.3655 117.632   1
   1   3 -13-23.4735 145.620   2
   1  -3 -13 151.666 154.492   2
  -1   3  13 24.9794 109.652   1
   1   3 -12 198.709 140.973   2
  -1   3  12 63.2589 113.876   1
   1  -3 -12 63.6916 106.580   2
  -1  -3  12 52.0078 90.2934   1
  -1  -3  11 896.774 295.497   1
  -1   3  11 509.862 232.717   1
   1  -3 -11 135.967 170.771   2
   1   3 -11 607.289 309.966   2
  -1  -3  10 4561.47 506.459   1
   1   3 -10 4833.60 586.862   2
  -1   3  10 4357.53 541.401   1
   1  -3 -10 4129.52 545.855   2
   1   3  -9 28733.5 1301.08   2
  -1   3   9 28839.1 1294.59   1
   1  -3  -9 24849.2 1207.60   2
  -1  -3   9 26899.8 1137.06   1
   1  -3  -8 8984.64 691.097   2
   1   3  -8 9611.78 719.544   2
  -1   3   8 8513.77 407.991   7
   1  -3  -8 8871.65 356.000   8
  -1   3   8 9963.09 722.994   1
  -1  -3   8 9947.89 643.458   1
   1   3  -7 65.7952 93.8731   2
   1  -3  -7 185.224 93.8410   2
  -1   3   7 188.358 75.0205   1
  -1   3   7 153.379 69.5140   7
  -1  -3   7 203.986 40.0716   8
   1  -3  -7 287.636 66.8545   8
  -1  -3   7 276.428 119.677   1
   1  -3  -6 2709.55 229.198   8
  -1  -3   6 2698.80 161.917   8
  -1   3   6 2798.43 230.244   7
  -1   3   6 3275.74 408.849   1
  -1  -3   5 3205.08 274.393   1
   1  -3  -5 3040.88 250.888   8
   1   3  -5 3203.32 205.717   8
  -1   3   5 2758.80 293.113   1
  -1  -3   5 2570.70 186.372   8
   1   3  -4 1035.71 146.034   8
  -1   3   4 856.840 197.687   1
  -1  -3   4 540.311 100.775   8
  -1   3   4 1349.61 160.052   8
   1  -3  -4 662.133 122.797   8
  -1  -3   4 933.261 149.748   1
   1  -3  -4 346.979 133.066   6
  -1  -3   3 329339. 2046.60   1
   1   3  -3 328233. 2291.83   8
  -1  -3   3 314958. 2508.61   7
  -1   3   3 303721. 2063.00   8
   1  -3  -3 308084. 3207.98   6
  -1  -3   3 307726. 2258.45   8
   1  -3  -3 313163. 2406.70   8
   1  -3  -2 61818.0 1050.50   1
   1   3  -2 59697.0 729.673   1
  -1  -3   2 54046.2 949.874   8
  -1   3   2 52586.6 873.861   8
   1  -3  -2 51004.8 1116.69   6
   1  -3  -1 579254. 3050.96   6
  -1  -3   1 610226. 3278.76   8
  -1  -3   0 167031. 1710.58   8
  -1   3   0 171774. 1595.03   8
  -1  -3  -1 1749.15 144.298   6
  -1  -3  -1 1621.36 172.833   8
  -1   3  -1 1821.46 163.452   8
  -1   3  -2 102673. 1207.97   8
   1   3   2 113866. 1325.32   8
  -1   3  -2 121176. 1248.86   5
  -1   3  -2 113647. 1282.12   7
  -1  -3  -2 113557. 1497.31   6
   1  -3   2 124408. 1259.58   5
  -1  -3  -2 110575. 1428.90   8
   1   3   2 115321. 1497.38   6
   1  -3   2 110698. 1306.94   8
   1  -3   3 2920.33 214.586   8
   1   3   3 2789.32 288.977   6
  -1   3  -3 3043.47 207.854   7
   1   3   3 3142.50 216.500   8
  -1   3  -3 2773.83 192.532   8
  -1  -3  -3 2822.53 228.377   8
  -1  -3  -3 3235.30 304.887   6
   1  -3   3 3441.97 227.647   5
  -1   3  -4 286629. 2124.58   7
  -1  -3  -4 288693. 3304.25   6
  -1   3  -4 291649. 1861.38   8
   1  -3   4 289372. 2030.69   8
  -1  -3  -4 270999. 2329.07   8
   1  -3   4 287489. 2382.02   5
  -1  -3  -5 6599.26 374.373   8
   1  -3   5 8340.74 404.027   7
  -1  -3  -5 6495.53 210.029   7
   1  -3   5 7533.64 317.353   8
  -1   3  -5 9183.12 308.973   8
  -1   3  -6 4055.35 297.163   7
  -1  -3  -6 2782.49 133.121   7
   1  -3   6 3446.51 181.871   8
  -1  -3  -6 3763.75 268.158   8
  -1  -3  -7 10391.3 692.352   4
  -1   3  -7 10373.9 507.449   7
  -1  -3  -7 10194.5 662.683   3
  -1   3  -7 11437.9 740.894   4
  -1   3  -7 11329.7 731.970   3
  -1  -3  -7 9714.83 389.941   8
  -1  -3  -8 32477.2 1361.68   4
  -1   3  -8 32293.8 903.764   7
  -1  -3  -8 30484.0 1254.91   3
  -1   3  -9 11177.0 540.691   7
  -1   3  -9 10895.4 845.207   3
  -1  -3  -9 10657.9 844.805   3
  -1   3 -10 3533.30 519.603   3
  -1  -3 -10 2654.58 418.462   3
  -1   3 -11 10762.1 918.138   3
  -1  -3 -11 9969.67 850.805   3
  -1   3 -12 327.954 213.741   3
   1  -3  12-5.10792 114.382   5
  -1  -3 -12 504.185 238.093   3
   1  -3  13 76.9505 161.715   5
  -1  -3 -13 230.439 204.508   3
  -1   3 -13 114.470 201.458   3
   1   3  14 1553.19 392.700   1
  -1  -3 -14 2161.88 470.662   3
  -1   3 -14 1603.24 429.244   3
   1  -3  15 814.561 292.668   1
   1   3  15 555.431 255.306   1
  -1   4  15 934.456 355.481   1
   1   4 -14 500.441 186.991   2
   1  -4 -14 675.167 267.905   2
  -1   4  14 879.972 293.680   1
   1   4 -13 395.839 199.126   2
   1  -4 -13 162.734 152.767   2
  -1  -4  13 668.880 249.394   1
  -1   4  13 793.109 324.041   1
  -1   4  12 326.244 219.455   1
  -1  -4  12-88.5308 116.998   1
   1   4 -12-67.2000 136.578   2
   1  -4 -12-22.3639 100.925   2
  -1  -4  11 1105.65 270.587   1
   1   4 -11 1019.52 308.267   2
   1  -4 -11 982.682 302.220   2
  -1   4  11 1084.97 318.274   1
   1  -4 -10 8742.12 792.658   2
  -1   4  10 10771.9 883.306   1
  -1  -4  10 11189.1 787.975   1
   1   4 -10 10256.8 852.524   2
   1  -4  -9 7833.97 685.491   2
  -1   4   9 8036.43 709.971   1
   1   4  -9 10279.2 811.753   2
  -1  -4   9 11050.7 733.740   1
   1  -4  -8 3280.86 428.910   2
  -1   4   8 3179.71 436.417   1
  -1   4   8 2511.17 213.480   7
   1  -4  -8 2737.89 217.208   8
  -1  -4   8 3957.68 428.594   1
   1   4  -8 4463.17 515.864   2
   1  -4  -7 3215.41 252.677   8
   1  -4  -7 3249.23 385.948   2
  -1  -4   7 2896.14 153.104   8
  -1   4   7 3523.34 413.934   1
  -1   4   7 2886.92 235.735   7
  -1  -4   7 3524.78 335.602   1
   1   4  -7 3456.41 396.619   2
  -1  -4   6 15305.8 440.180   8
   1   4  -6 17726.9 823.855   2
  -1  -4   6 17132.0 671.572   1
  -1   4   6 16695.9 813.323   1
   1  -4  -6 15865.3 582.143   8
  -1  -4   5 5810.86 354.057   1
   1  -4  -5 5563.88 339.955   8
  -1   4   5 5443.45 433.951   1
  -1  -4   5 4891.35 271.596   8
   1  -4  -5 4890.59 522.447   6
  -1  -4   4 50226.8 926.964   8
  -1  -4   4 52285.0 920.776   1
   1  -4  -4 51198.5 1004.04   8
   1   4  -4 53395.5 910.823   8
  -1   4   4 51081.8 835.052   8
   1  -4  -4 48186.2 1472.70   6
  -1   4   3 10594.4 441.394   8
  -1  -4   3 7151.67 395.532   7
  -1  -4   3 6534.35 343.777   8
   1   4  -3 7304.13 344.398   8
   1  -4  -3 11153.2 678.832   6
  -1  -4   3 11672.5 401.033   1
   1  -4  -3 12293.4 527.174   8
  -1   4   2 75902.9 1060.95   8
   1   4  -2 76681.9 729.607   1
   1  -4  -2 70545.4 1369.37   6
   1  -4  -2 76203.1 1183.75   1
  -1  -4   2 74245.9 1152.21   8
  -1  -4   1 488657. 2997.44   8
  -1   4   1 484480. 2668.87   8
  -1  -4   0 168119. 1756.84   8
  -1   4   0 163802. 1558.18   8
  -1  -4  -1 3275.85 253.454   8
  -1   4  -1 2852.00 214.928   8
  -1   4  -1 3364.18 229.170   7
  -1   4  -2 192141. 1687.91   5
  -1  -4  -2 193559. 2036.36   6
  -1   4  -2 164764. 1573.78   7
  -1  -4  -2 170518. 1822.12   8
   1  -4   2 172307. 1693.88   8
  -1   4  -2 158460. 1507.04   8
   1   4   2 176503. 1878.27   6
   1  -4   3 1695.61 174.297   8
   1  -4   3 1772.51 179.885   5
   1   4   3 1825.60 233.169   6
  -1  -4  -3 1758.30 222.449   6
  -1   4  -3 1603.02 155.072   8
  -1   4  -3 1974.84 178.957   7
  -1  -4  -3 1892.49 193.157   8
   1  -4   3 1623.74 188.741   7
   1  -4   4 58316.1 1090.55   7
  -1  -4  -4 60845.6 1568.21   6
  -1   4  -4 54644.9 985.157   7
   1  -4   4 54340.8 1081.01   5
  -1  -4  -4 49627.7 1041.65   8
  -1   4  -4 53950.2 798.741   8
   1  -4   4 54525.7 922.256   8
   1  -4   5 166443. 1510.53   8
  -1  -4  -5 166723. 2849.16   6
   1  -4   5 164556. 2069.98   5
  -1   4  -5 163553. 1855.18   7
  -1  -4  -6 264.067 127.542   4
  -1  -4  -6 250.354 81.5974   8
  -1   4  -6 362.125 104.983   7
   1  -4   6 343.967 64.0697   8
  -1  -4  -7 165.556 108.335   3
  -1   4  -7 303.132 114.857   7
  -1  -4  -7 60.4142 46.0900   8
  -1  -4  -7 57.4912 113.579   4
  -1   4  -7 212.584 137.032   4
  -1   4  -7 232.172 139.603   3
  -1  -4  -8 2649.87 195.137   8
  -1   4  -8 3458.22 323.432   7
  -1   4  -8 3771.20 472.738   3
  -1  -4  -8 3469.84 434.020   3
  -1  -4  -8 3331.57 451.008   4
  -1  -4  -9 3612.41 468.970   3
  -1   4  -9 3705.02 498.120   3
  -1   4  -9 3875.55 344.822   7
  -1  -4 -10 253.215 160.886   3
  -1   4 -10 573.870 233.756   3
  -1  -4 -11 208.131 172.997   3
  -1   4 -11 274.817 199.268   3
   1  -4  11 96.5784 156.379   5
  -1   4 -12 5267.26 671.586   3
   1  -4  12 5015.01 588.008   5
  -1  -4 -12 4930.68 627.902   3
  -1   4 -13 7011.63 827.878   3
  -1  -4 -13 6996.17 807.932   3
   1  -4  13 6961.18 731.270   5
   1   4  13 5959.76 762.825   1
  -1  -4 -14 54.2745 138.027   3
   1   4  14 420.626 264.761   1
  -1   4 -14 148.094 152.281   3
   1   4  15-133.534 172.829   1
   1  -4  15 0.18957 113.663   1
  -1   5  15 184.668 218.921   1
   1   5 -14 614.742 293.907   2
   1  -5 -14 381.268 251.156   2
  -1   5  14 733.381 306.464   1
  -1  -5  13 113.154 130.877   1
   1   5 -13 279.870 200.258   2
  -1   5  13 158.458 155.876   1
   1  -5 -13 13.9502 126.411   2
   1  -5 -12 191.917 190.182   2
  -1   5  12 94.4972 176.595   1
   1   5 -12 637.815 248.068   2
  -1  -5  12 237.142 146.969   1
   1  -5 -11 4131.04 573.735   2
  -1   5  11 4971.88 624.821   1
   1   5 -11 4298.70 585.007   2
  -1  -5  11 4980.93 553.022   1
  -1   5  10 13940.2 987.941   1
  -1  -5  10 14588.1 883.795   1
   1   5 -10 13464.4 969.433   2
   1  -5 -10 11467.3 893.236   2
   1  -5  -9 6196.76 626.814   2
   1   5  -9 6513.59 645.457   2
  -1   5   9 6688.72 657.655   1
  -1  -5   9 7950.44 597.978   1
   1  -5  -8 3425.81 490.602   2
   1  -5  -8 1968.97 208.006   8
  -1   5   8 3984.33 510.083   1
  -1   5   8 1677.69 170.331   7
   1   5  -8 3706.25 472.553   2
  -1  -5   8 3121.38 371.867   1
  -1  -5   7 5985.45 250.861   8
   1  -5  -7 6230.15 378.516   8
   1  -5  -7 5884.67 510.679   2
  -1   5   7 7135.70 577.478   1
  -1  -5   7 6887.14 461.361   1
   1   5  -7 7251.41 576.166   2
  -1   5   7 5662.58 328.693   7
  -1   5   6 547.225 197.291   1
   1   5  -6 399.758 203.640   2
  -1  -5   6 324.259 83.2551   8
   1  -5  -6 475.728 218.247   6
   1  -5  -6 345.126 92.3109   8
  -1   5   5 665.212 181.428   1
  -1  -5   5 836.520 152.923   1
   1  -5  -5 585.229 113.123   8
   1  -5  -5 346.978 175.733   6
   1   5  -5 811.414 178.107   2
  -1  -5   5 447.062 86.2680   8
  -1  -5   4 14.8088 55.8212   8
   1  -5  -4 248.727 105.404   8
  -1  -5   4 708.524 167.732   1
   1  -5  -4 450.129 293.235   6
   1   5  -4 921.318 242.286   2
  -1  -5   3 169561. 1800.39   8
   1  -5  -3 167313. 2506.89   6
  -1  -5   3 173906. 1297.88   1
   1   5  -3 171746. 1819.32   2
   1  -5  -3 174033. 1866.65   8
  -1   5   3 176412. 1631.88   8
  -1  -5   2 261341. 2242.43   8
   1  -5  -2 249241. 2686.58   6
   1  -5  -2 256562. 2260.26   1
  -1   5   2 263929. 1991.83   8
   1   5  -2 251118. 1156.42   1
  -1  -5   1 15084.0 533.728   8
  -1   5   1 15203.7 482.864   8
  -1  -5   0 1900.19 195.438   8
  -1   5   0 2110.81 182.100   7
  -1   5   0 2218.35 191.614   8
  -1   5  -1 718.043 106.811   8
  -1   5  -1 695.308 111.559   7
  -1  -5  -1 733.746 120.763   8
  -1   5  -2 3546.42 226.568   8
  -1   5  -2 3564.49 253.693   5
   1  -5   2 3625.26 244.752   8
  -1  -5  -2 3331.23 263.370   8
  -1   5  -2 3449.09 241.123   7
  -1  -5  -2 3683.65 301.626   6
   1  -5   3 1567.06 177.307   5
  -1   5  -3 1871.62 186.418   7
   1   5   3 1384.99 210.422   6
  -1  -5  -3 1315.61 168.691   8
   1  -5   3 1523.50 177.317   7
  -1  -5  -3 1491.09 237.819   6
   1  -5   3 1377.96 151.821   8
  -1   5  -3 1295.24 135.823   8
  -1  -5  -4 30869.9 836.138   8
  -1  -5  -4 35872.6 1197.53   6
   1  -5   4 35627.3 788.908   8
  -1  -5  -4 30130.8 972.263   4
  -1   5  -4 34691.3 661.664   8
   1  -5   4 35089.5 905.683   5
  -1   5  -4 34081.6 855.265   7
   1  -5   5 136288. 1951.00   5
  -1   5  -5 135091. 1781.96   7
  -1  -5  -5 125635. 1749.31   8
  -1  -5  -5 141097. 2653.94   6
  -1  -5  -5 121539. 2113.40   4
   1  -5   5 140459. 1473.05   8
  -1  -5  -6 363.651 183.925   4
  -1   5  -6 1850.96 260.471   7
  -1  -5  -6 188.086 98.2751   8
  -1   5  -6 2690.82 418.975   4
   1  -5   7 14122.0 721.301   5
  -1  -5  -7 12883.0 778.463   4
   1  -5   7 12609.2 312.253   8
  -1  -5  -7 13768.7 563.383   8
  -1  -5  -7 12695.3 751.586   3
  -1   5  -7 15261.9 835.492   4
  -1   5  -7 16208.4 867.917   3
  -1   5  -7 14821.9 653.586   7
  -1   5  -8 151.910 138.649   3
  -1  -5  -8 66.6986 96.2691   4
  -1  -5  -8 193.831 105.709   3
  -1   5  -8 191.662 95.0233   7
  -1  -5  -8 192.287 75.1466   8
   1  -5   8 100.393 64.2157   5
  -1   5  -9 1534.97 320.797   3
  -1   5  -9 1801.52 247.093   7
  -1  -5  -9 1657.28 315.187   3
   1  -5   9 1766.93 280.802   5
  -1   5 -10 2072.26 280.717   7
  -1  -5 -10 1992.95 380.672   3
  -1   5 -10 2424.70 418.857   3
   1  -5  10 2119.55 339.133   5
  -1   5 -11 889.118 285.549   3
   1  -5  11 368.852 180.874   5
  -1  -5 -11 322.697 172.790   3
   1  -5  12 853.103 300.992   5
  -1  -5 -12 1147.63 338.242   3
  -1   5 -12 1428.58 378.397   3
  -1   5 -13 11241.4 1030.43   3
   1   5  13 10288.0 994.845   1
  -1  -5 -13 10110.3 955.564   3
   1  -5  13 11025.6 910.323   5
   1   5  14-96.0463 158.878   1
  -1  -5 -14-247.495 214.632   3
  -1   5 -14 385.770 246.077   3
   1   5  15-65.2311 131.470   1
   1  -5  15-282.908 189.482   1
  -1   6  15 101.230 122.973   1
   1   6 -14-117.469 194.103   2
  -1   6  14 251.519 168.805   1
   1  -6 -14-267.329 225.643   2
   1   6 -13-150.942 197.737   2
  -1   6  13 187.143 127.092   1
   1  -6 -13 60.9989 93.0142   2
  -1  -6  12 3846.72 505.829   1
   1   6 -12 4454.06 624.355   2
  -1   6  12 4066.14 608.015   1
   1  -6 -12 3366.84 547.454   2
   1  -6 -11 8578.76 807.014   2
  -1   6  11 9618.83 900.405   1
   1   6 -11 8876.51 830.045   2
  -1  -6  11 10630.2 792.928   1
  -1  -6  10 6988.28 599.692   1
   1  -6 -10 4580.41 569.093   2
  -1   6  10 4315.05 590.150   1
   1   6 -10 6017.89 660.054   2
  -1   6   9 546.860 244.123   1
   1  -6  -9 97.5457 158.014   2
   1   6  -9 532.045 256.230   2
  -1  -6   8 53852.6 1383.89   1
   1   6  -8 55470.0 1718.79   2
  -1   6   8 48619.9 851.520   7
   1  -6  -8 50452.8 1624.53   2
   1  -6  -7 8.93549 47.3749   8
   1  -6  -7 22.1219 111.977   2
  -1   6   7-29.1854 42.9196   7
   1  -6  -7-242.035 216.766   6
  -1   6   7 65.9684 110.556   1
  -1  -6   7 0.36192 27.5591   8
   1   6  -7 158.023 131.367   2
  -1  -6   6 155.723 59.5576   8
   1  -6  -6 131.644 62.0638   8
  -1   6   6 346.644 149.987   1
   1   6  -6 294.777 71.7898   2
   1  -6  -6 255.019 109.172   2
  -1  -6   6 262.077 106.510   1
   1  -6  -6-15.3164 184.788   6
  -1  -6   5 1162.06 154.698   1
  -1  -6   5 1072.22 143.818   8
   1  -6  -5 1440.41 304.338   6
   1  -6  -5 1235.72 205.383   2
   1  -6  -5 1050.08 162.030   8
   1   6  -5 1375.85 204.767   2
  -1  -6   4 56287.5 1062.82   8
   1  -6  -4 58674.8 1150.87   8
   1  -6  -4 53330.5 1128.85   2
  -1  -6   4 55939.4 857.713   1
   1  -6  -4 54808.8 1606.31   6
   1   6  -4 54866.4 1148.62   2
   1  -6  -3 17690.0 891.265   6
   1   6  -3 17120.7 597.304   2
   1  -6  -3 17893.9 633.741   2
  -1  -6   3 16318.8 579.313   8
   1  -6  -3 17007.3 601.060   8
  -1  -6   2 26541.1 736.814   8
   1  -6  -2 26651.5 913.555   6
  -1   6   2 26582.6 653.118   8
  -1   6   1 85304.3 1168.48   8
  -1  -6   1 83516.0 1294.70   8
  -1  -6   0 2845.00 178.715   5
  -1   6   0 2899.81 224.640   7
  -1  -6   0 2654.16 235.174   8
  -1   6   0 2710.93 212.090   8
  -1  -6  -1 30981.0 802.291   8
   1   6   1 29143.8 479.200   5
  -1   6  -1 31578.8 728.379   7
  -1   6  -1 31352.5 704.212   8
  -1  -6  -2 182811. 1540.78   7
  -1  -6  -2 208184. 2277.26   6
  -1  -6  -2 190932. 2025.09   8
  -1   6  -2 199768. 1959.69   5
   1  -6   2 199097. 1936.91   8
  -1   6  -2 195846. 1835.95   7
  -1   6  -2 185597. 1670.55   8
  -1   6  -3 2845.38 234.765   7
   1  -6   3 3116.72 240.094   8
  -1   6  -3 3121.50 276.376   4
  -1  -6  -3 2770.12 168.089   7
  -1   6  -3 2982.20 210.741   8
   1  -6   3 3142.48 278.080   5
  -1  -6  -3 3358.49 338.703   6
  -1  -6  -3 3146.62 266.840   8
  -1  -6  -4 45117.4 1037.15   8
   1  -6   4 49741.6 954.298   8
  -1  -6  -4 44431.1 1153.67   4
  -1   6  -4 51352.1 1076.37   7
   1  -6   4 51283.1 1129.71   5
  -1  -6  -4 48461.8 1415.59   6
  -1   6  -4 53825.1 1253.71   4
   1  -6   5 103.945 104.195   5
  -1  -6  -5 259.053 283.129   6
   1  -6   5 117.003 56.8948   8
  -1   6  -5 2765.39 310.960   7
  -1  -6  -5 981.549 292.397   4
  -1  -6  -5 335.272 124.288   8
  -1   6  -5 2227.79 349.665   4
  -1   6  -6 56840.8 1507.89   4
  -1   6  -6 53596.3 1240.55   7
   1  -6   6 48514.6 862.468   8
  -1  -6  -6 44546.6 1655.07   6
   1  -6   6 48855.1 1298.71   5
  -1  -6  -6 46478.3 1105.48   8
  -1  -6  -6 46851.9 1450.23   4
  -1   6  -7 1987.02 328.689   4
   1  -6   7 1218.45 116.648   8
  -1   6  -7 1797.23 237.503   7
   1  -6   7 1365.88 226.031   5
  -1   6  -7 1511.54 279.391   3
  -1  -6  -7 1444.32 275.802   4
  -1  -6  -7 1641.17 212.207   8
  -1  -6  -7 1261.55 248.076   3
  -1  -6  -8 3484.13 287.730   8
   1  -6   8 4163.00 425.661   5
  -1   6  -8 4042.40 366.634   7
  -1   6  -8 4368.44 482.545   3
  -1  -6  -8 3217.82 408.582   3
  -1  -6  -8 3658.62 440.860   4
  -1   6  -9 151.262 88.8685   3
  -1  -6  -9 65.5516 92.7792   3
  -1   6  -9 119.297 83.1319   7
   1  -6   9 16.8617 90.0129   5
  -1   6 -10 8120.29 743.946   3
  -1  -6 -10 6671.34 662.783   3
   1  -6  10 7805.55 655.839   5
  -1   6 -10 7428.52 533.883   7
   1  -6  11 225.108 144.912   5
  -1  -6 -11 104.062 85.9571   3
  -1   6 -11 252.531 158.247   3
   1  -6  12 8441.13 771.406   5
  -1   6 -12 8844.88 863.502   3
  -1  -6 -12 7702.91 771.220   3
  -1   6 -13 1422.10 403.546   3
   1   6  13 999.769 375.915   1
  -1  -6 -13 1078.01 312.288   3
   1  -6  13 1694.87 422.573   5
  -1   6 -14 258.022 231.094   3
   1   6  14-176.123 215.478   1
  -1   7  15 1066.48 367.921   1
  -1   7  14 649.967 285.313   1
   1   7 -14 930.636 357.771   2
   1  -7 -14 606.874 265.935   2
   1  -7 -13-100.136 218.887   2
   1   7 -13-117.842 223.044   2
  -1   7  13 119.494 155.036   1
  -1   7  12 470.226 259.764   1
   1  -7 -12 512.068 254.042   2
  -1  -7  12 1071.81 298.693   1
   1   7 -12 1087.38 341.956   2
  -1  -7  11 11742.1 820.919   1
   1   7 -11 11342.3 947.896   2
  -1   7  11 10659.0 946.219   1
   1  -7 -11 9607.12 863.552   2
  -1   7  10-41.4844 140.182   1
   1   7 -10 249.241 197.988   2
   1  -7 -10 44.5625 104.658   2
   1   7  -9 7352.82 656.144   2
  -1   7   9 6848.42 680.558   1
  -1  -7   9 7342.70 549.422   1
   1  -7  -9 6569.47 619.904   2
   1   7  -8 6606.36 651.818   2
  -1   7   8 2803.69 471.186   1
   1  -7  -8 2615.17 384.626   2
  -1  -7   8 7294.41 546.893   1
  -1  -7   8 2231.60 147.956   8
   1   7  -7 518.232 134.564   2
   1  -7  -7 346.175 159.934   6
  -1  -7   7 351.131 128.582   1
  -1  -7   7 408.686 88.5891   8
   1  -7  -7 405.401 137.767   2
  -1   7   7 494.064 141.074   1
  -1  -7   6 4993.97 313.492   8
   1  -7  -6 5398.16 611.301   6
   1   7  -6 6072.27 487.464   2
  -1   7   6 5904.20 507.226   1
   1  -7  -6 5149.62 439.387   2
  -1  -7   6 5018.38 340.912   1
  -1  -7   5 1325.41 178.020   8
  -1  -7   5 1166.58 142.705   1
   1   7  -5 1359.65 216.141   2
   1  -7  -5 1439.03 327.136   6
   1  -7  -5 1246.48 215.626   2
  -1  -7   4 6863.32 289.254   1
   1  -7  -4 7188.45 447.826   2
   1  -7  -4 6797.92 673.132   6
  -1  -7   4 6602.13 397.738   8
   1   7  -4 7004.38 439.341   2
   1  -7  -3 32423.5 779.417   2
  -1  -7   3 33037.0 852.230   8
   1   7  -3 30616.8 906.720   7
   1  -7  -3 32348.3 1155.77   6
   1   7  -3 33721.2 795.510   2
   1  -7  -2 86.9788 82.3368   6
  -1  -7   2-18.1252 48.6750   8
   1   7  -2 81.0627 103.933   7
  -1  -7   1 30395.0 825.938   8
  -1   7   1 30371.6 724.941   7
  -1  -7   0 42527.8 956.789   8
  -1  -7   0 44674.5 754.018   5
  -1   7   0 44630.9 885.309   7
  -1  -7  -1 49241.9 892.114   7
   1   7   1 47344.2 672.582   5
  -1   7  -1 51144.4 977.813   7
  -1  -7  -1 51191.5 1055.47   8
   1  -7   2 217320. 2046.17   8
  -1  -7  -2 211390. 2438.08   6
  -1  -7  -2 199113. 2122.03   8
  -1   7  -2 201875. 1977.22   7
  -1  -7  -2 201360. 1670.43   7
  -1   7  -3 23626.1 710.674   7
   1  -7   3 24868.7 698.395   8
  -1  -7  -3 23641.5 743.566   8
  -1  -7  -3 24380.9 932.676   6
  -1   7  -3 22179.6 720.122   4
  -1  -7  -3 22133.0 729.547   4
  -1  -7  -3 22528.8 496.299   7
   1  -7   3 23700.4 757.781   5
  -1   7  -4 78.9902 115.024   7
   1  -7   4 93.5560 45.8527   8
   1  -7   4 64.8739 50.6562   5
  -1   7  -4 244.024 120.657   4
  -1  -7  -4 120.994 81.6703   8
  -1  -7  -4 53.1941 23.2291   7
  -1  -7  -4-72.2043 131.931   6
  -1  -7  -4 215.298 124.326   4
  -1  -7  -5 36146.7 1382.00   6
  -1   7  -5 34964.2 993.973   7
  -1   7  -5 36531.2 1109.01   4
  -1  -7  -5 32933.1 1104.00   4
   1  -7   5 36333.5 1064.34   5
  -1  -7  -5 32682.2 926.615   8
   1  -7   5 39677.4 881.030   8
   1  -7   6 185929. 2563.49   5
  -1   7  -6 183836. 2380.83   7
  -1  -7  -6 168195. 2152.52   8
  -1  -7  -6 168775. 3286.95   6
   1  -7   6 187289. 1807.77   8
  -1   7  -6 189897. 2726.73   4
  -1  -7  -6 171698. 2732.10   4
  -1   7  -7 9337.29 575.043   7
   1  -7   7 7592.45 317.939   8
  -1  -7  -7 7504.57 467.514   8
  -1   7  -7 10805.8 743.212   3
  -1  -7  -7 7127.69 719.108   6
   1  -7   7 8275.75 575.357   5
  -1   7  -7 11467.6 764.113   4
  -1  -7  -7 7257.86 570.688   3
  -1  -7  -7 7161.29 591.234   4
  -1  -7  -8-14.1402 102.291   3
  -1  -7  -8-1.26611 55.9692   8
   1  -7   8-110.288 145.631   5
  -1   7  -8 290.893 131.097   7
  -1   7  -8 291.227 165.743   3
  -1  -7  -8 8.28315 93.7837   4
   1  -7   9 64.4869 97.6372   5
  -1  -7  -9 33.1760 109.718   3
  -1   7 -10 240.417 131.097   7
  -1   7 -10 560.277 222.519   3
  -1  -7 -10 219.686 138.145   3
   1  -7  10 57.0898 101.306   5
  -1   7 -11 33.3907 106.347   3
   1  -7  11-138.035 132.396   5
  -1  -7 -11 88.0986 121.614   3
  -1   7 -12 154.307 152.481   3
   1   7  12-114.548 231.511   1
  -1  -7 -12-16.4934 125.782   3
   1  -7  12 187.973 180.832   5
  -1  -7 -13 1639.61 405.633   3
  -1   7 -13 2836.88 542.832   3
   1  -7  13 2163.94 415.719   5
   1   7  13 2148.23 460.305   1
   1   7  14 1617.24 453.392   1
  -1   7 -14 2556.88 516.321   3
  -1   8  15-19.8980 152.336   1
   1   8 -14-161.885 213.605   2
  -1   8  14 237.930 221.668   1
   1  -8 -14 4.89827 152.523   2
  -1   8  13 1493.17 379.684   1
   1   8 -13 1846.24 436.313   2
   1  -8 -13 1560.56 383.025   2
  -1   8  12 731.792 284.839   1
   1   8 -12 463.112 209.639   2
   1  -8 -12 730.736 261.827   2
  -1  -8  12 458.148 180.566   1
  -1   8  11 13899.6 1083.83   1
   1   8 -11 13168.4 1017.96   2
  -1  -8  11 15656.5 921.491   1
  -1  -8  10 828.151 214.192   1
  -1   8  10 513.384 208.296   1
   1  -8 -10 724.326 227.223   2
   1   8 -10 493.278 253.676   2
   1   8  -9 1997.55 365.039   2
  -1  -8   9 2562.11 325.030   1
   1  -8  -9 1746.28 329.685   2
  -1   8   9 1748.76 361.015   1
   1  -8  -8 1023.13 376.652   6
   1   8  -8 968.571 254.497   2
  -1   8   8 1094.15 311.657   1
   1  -8  -8 767.783 235.973   2
  -1  -8   8 1024.21 208.549   1
  -1   8   8 503.144 74.7843   7
  -1  -8   8 544.333 87.1235   8
   1   8  -7 1061.81 232.463   2
  -1  -8   7 768.907 115.916   8
  -1  -8   7 1020.97 177.119   1
  -1   8   7 1126.23 255.886   1
  -1   8   7 714.917 90.2888   7
   1  -8  -7 805.684 292.750   6
   1  -8  -7 881.013 206.208   2
   1   8  -6 3393.44 367.693   2
  -1  -8   6 2978.00 263.699   8
   1  -8  -6 2829.64 339.855   2
  -1  -8   6 2775.47 246.748   1
   1  -8  -6 2655.12 436.435   6
  -1   8   6 3333.10 405.195   1
   1  -8  -5 9241.24 749.800   6
  -1  -8   5 8924.26 462.306   8
   1  -8  -5 9211.57 537.590   2
   1   8  -5 9484.61 545.565   2
  -1  -8   5 9248.16 383.258   1
  -1  -8   4 99169.3 1509.83   8
   1   8  -4 95947.4 1540.02   2
   1  -8  -4 91709.9 1503.09   2
   1   8  -4 89545.4 1658.34   7
   1  -8  -4 97193.7 2263.11   6
  -1  -8   4 91892.6 952.927   1
   1  -8  -3 9877.07 670.963   6
  -1  -8   3 9939.32 499.447   8
   1  -8  -3 9726.03 431.630   2
   1   8  -3 10329.9 449.816   2
  -1   8   3 10094.8 415.618   7
   1   8  -3 10497.6 547.843   7
   1  -8  -2 9003.28 581.639   6
  -1   8   2 10350.0 432.937   7
  -1  -8   2 9613.23 472.427   8
   1   8  -2 9083.05 493.433   7
  -1   8   1 405450. 2693.14   7
   1   8  -1 401866. 3038.36   7
   1   8   0 2518.78 235.833   7
  -1   8   0 2839.47 235.857   7
  -1  -8   0 2691.35 202.699   5
  -1   8  -1 103289. 1403.97   7
   1   8   1 100725. 1080.58   5
  -1  -8  -1 100653. 1324.89   7
   1  -8   2 7822.99 409.235   8
  -1  -8  -2 8144.29 498.648   6
  -1   8  -2 7325.31 404.256   7
  -1  -8  -2 7044.98 325.559   7
  -1   8  -2 7723.96 350.923   4
  -1   8  -3 1776.65 228.524   7
  -1  -8  -3 1255.35 224.030   6
  -1  -8  -3 1642.76 219.255   8
  -1   8  -3 1753.48 233.451   4
   1  -8   3 1424.18 210.180   5
  -1  -8  -3 1172.85 124.020   7
  -1  -8  -3 1253.40 214.714   4
   1  -8   3 1323.19 178.138   8
  -1  -8  -4 2642.43 356.193   6
  -1   8  -4 2578.53 268.818   4
  -1  -8  -4 2408.27 152.126   7
   1  -8   4 2690.77 253.179   8
  -1  -8  -4 2628.25 283.484   4
  -1   8  -4 2480.85 263.910   7
  -1  -8  -4 2395.42 257.534   8
   1  -8   4 2576.25 291.938   5
   1  -8   5 6579.08 467.092   5
  -1  -8  -5 6113.00 484.497   4
  -1  -8  -5 6396.59 591.249   6
   1  -8   5 6454.69 368.227   8
  -1   8  -5 5940.60 452.304   7
  -1   8  -5 7210.01 490.507   4
  -1  -8  -5 5809.19 404.270   8
  -1   8  -6 8324.77 562.896   7
   1  -8   6 7375.26 389.022   8
  -1  -8  -6 6513.95 442.029   8
  -1   8  -6 9121.48 621.711   4
  -1  -8  -6 8420.12 641.591   4
  -1  -8  -6 7098.05 692.774   6
   1  -8   6 7376.43 538.015   5
   1  -8   7 7741.39 581.406   5
  -1  -8  -7 6447.14 442.510   8
  -1   8  -7 8174.51 576.714   7
  -1  -8  -7 5881.93 705.450   6
  -1  -8  -7 7464.54 573.182   3
  -1   8  -7 8968.23 717.570   3
  -1  -8  -7 7288.17 620.248   4
   1  -8   7 6434.31 330.866   8
   1  -8   8 1330.12 245.092   5
  -1  -8  -8 1241.48 200.814   8
  -1  -8  -8 1198.92 257.964   3
  -1   8  -8 1450.49 299.278   3
  -1   8  -8 1660.56 259.258   7
  -1  -8  -8 1099.55 250.822   4
  -1   8  -9 950.695 223.059   7
   1  -8   9 582.501 207.666   5
  -1  -8  -9 762.143 245.773   3
  -1   8  -9 956.964 260.222   3
  -1   8 -10 447.314 159.305   7
   1  -8  10 54.8039 92.9607   5
  -1  -8 -10 194.906 140.001   3
  -1   8 -10 455.671 221.343   3
  -1   8 -11 7284.46 744.384   3
   1  -8  11 7274.38 699.110   5
  -1  -8 -11 6321.13 653.332   3
  -1   8 -12-120.952 99.8704   3
   1  -8  12-234.969 205.298   5
   1   8  12-105.689 166.686   1
  -1  -8 -12 57.1081 150.091   3
   1  -8  13-297.200 181.998   5
   1   8  13 245.877 184.428   1
  -1  -8 -13 92.1555 113.501   3
  -1   8 -13 181.224 175.028   3
   1   8  14 1412.57 387.199   1
  -1   8 -14 1158.81 368.197   3
  -1  -9  15 366.088 250.310   5
  -1   9  15-61.9111 145.882   1
   1  -9 -14 261.382 149.427   2
  -1   9  14 721.200 277.829   1
   1   9 -14 703.631 294.979   2
  -1   9  13 958.267 362.152   1
   1  -9 -13 900.533 306.931   2
   1   9 -13 977.445 341.104   2
  -1   9  12 1930.48 422.876   1
   1   9 -12 1961.88 424.272   2
   1  -9 -12 1517.67 375.539   2
  -1  -9  11 8037.63 657.897   1
  -1   9  11 5343.04 699.832   1
   1  -9 -11 4959.07 612.599   2
   1   9 -11 6973.47 748.607   2
  -1   9  10 2460.60 440.235   1
   1  -9 -10 2020.76 371.577   2
   1   9 -10 2844.54 459.424   2
  -1  -9  10 2705.63 358.594   1
  -1   9   9 38.5573 114.973   1
   1   9  -9 203.873 143.534   2
   1  -9  -9 241.460 168.575   2
  -1  -9   9 160.390 113.062   1
  -1  -9   8 8130.22 362.650   8
  -1  -9   8 9501.83 556.637   1
   1   9  -8 10457.3 744.448   2
   1  -9  -8 9978.86 971.656   6
   1  -9  -8 9772.02 715.465   2
  -1   9   8 10006.8 792.650   1
  -1   9   8 8228.42 273.694   7
   1   9  -7 14126.0 814.337   2
  -1   9   7 13203.5 409.094   7
   1  -9  -7 14308.4 1087.31   6
  -1   9   7 15183.0 920.623   1
  -1  -9   7 13834.2 599.652   1
   1  -9  -7 13791.1 790.270   2
  -1  -9   7 13476.6 540.218   8
   1  -9  -6 2558.51 479.754   6
  -1  -9   6 2360.51 253.475   8
   1   9  -6 2803.92 347.171   2
  -1   9   6 2516.24 388.866   1
   1  -9  -6 2405.23 319.434   2
  -1   9   6 2303.94 181.541   7
  -1  -9   6 2217.41 222.983   1
  -1  -9   5 12464.2 556.123   8
  -1  -9   5 11439.1 403.014   1
  -1   9   5 11684.4 434.583   7
   1  -9  -5 11017.2 594.571   2
   1  -9  -5 11530.2 858.097   6
   1   9  -5 12039.7 628.772   2
   1   9  -5 11417.2 645.891   7
   1  -9  -4 13027.2 584.480   2
  -1  -9   4 15659.0 650.966   8
   1  -9  -4 13382.6 889.382   6
   1   9  -4 14421.9 622.508   2
  -1  -9   4 12135.9 317.334   1
  -1   9   4 13333.6 489.593   7
   1   9  -4 14649.1 722.129   7
   1  -9  -3 653.626 155.609   6
   1   9  -3 932.030 184.701   7
  -1  -9   3 1188.03 184.826   8
   1  -9  -3 941.591 134.949   2
  -1   9   3 791.430 127.314   7
   1   9  -3 939.362 141.616   2
  -1   9   2 18953.5 585.573   7
  -1  -9   2 18934.1 673.658   8
   1  -9  -2 16702.5 813.522   6
   1   9  -2 16568.1 689.740   7
   1   9  -1 6739.31 202.864   1
  -1   9   1 6944.46 368.089   7
   1   9  -1 8210.35 483.754   7
  -1   9   0 14918.1 552.061   7
   1   9   0 14150.9 565.927   7
  -1  -9   0 13265.4 475.143   5
   1   9   1 58.6763 33.1080   5
  -1   9  -1 306.217 96.6705   7
  -1  -9  -1 195.601 70.5183   7
  -1   9  -2 2676.49 256.566   7
  -1   9  -2 2699.79 212.583   4
  -1  -9  -2 2780.56 214.367   7
  -1  -9  -3 138758. 2374.44   6
  -1   9  -3 132582. 1855.04   7
  -1  -9  -3 129944. 1773.58   4
  -1  -9  -3 132347. 1394.42   7
   1  -9   3 135980. 2034.19   5
  -1   9  -3 133647. 1714.55   4
  -1  -9  -4 194.576 112.955   8
   1  -9   4 156.531 98.6786   5
  -1  -9  -4 25.2289 22.7355   7
  -1  -9  -4 168.587 112.829   4
  -1   9  -4 309.781 122.284   7
  -1   9  -4 586.096 260.593   4
  -1  -9  -4-192.833 167.775   6
   1  -9   5 5569.33 366.355   8
  -1   9  -5 6213.30 467.239   4
  -1   9  -5 5449.30 446.133   7
  -1  -9  -5 4761.84 154.594   7
  -1  -9  -5 5600.81 399.487   8
  -1  -9  -5 5995.26 480.515   4
  -1  -9  -5 5588.88 569.956   6
   1  -9   5 5998.36 458.737   5
  -1  -9  -6 17398.2 727.881   8
   1  -9   6 20001.2 668.063   8
  -1  -9  -6 18467.7 896.756   4
  -1   9  -6 18101.2 802.026   7
  -1  -9  -6 16814.6 1070.92   6
  -1   9  -6 19482.5 882.434   4
  -1   9  -6 20142.2 936.666   3
   1  -9   6 20996.1 913.129   5
  -1  -9  -7 104153. 2119.10   3
   1  -9   7 122069. 2318.20   5
  -1  -9  -7 104883. 1855.64   8
  -1   9  -7 120042. 2445.70   3
  -1   9  -7 117908. 2165.78   7
  -1  -9  -7 101314. 2220.87   4
  -1  -9  -7 106603. 2878.18   6
   1  -9   7 112132. 1482.85   8
  -1  -9  -8 14878.1 705.814   8
  -1   9  -8 17953.7 854.773   7
  -1  -9  -8 15379.1 940.207   4
  -1  -9  -8 14052.4 1110.50   6
   1  -9   8 18260.8 946.279   5
  -1   9  -8 16606.9 978.032   3
  -1  -9  -8 14600.7 857.191   3
  -1   9  -9 29266.1 1368.03   3
  -1   9  -9 27610.8 1094.67   7
   1  -9   9 28251.6 1255.57   5
  -1  -9  -9 25348.1 1190.90   3
  -1  -9  -9 25770.2 916.317   8
   1  -9  10 74.6576 193.976   5
  -1   9 -10 223.667 159.272   3
  -1   9 -10 207.506 138.007   7
  -1  -9 -10 280.045 181.981   3
  -1   9 -11 4969.37 621.345   3
  -1  -9 -11 4652.91 575.556   3
   1  -9  11 4733.68 569.617   5
   1  -9  12-203.515 181.795   5
   1   9  12 65.1892 168.743   1
  -1   9 -12-59.2176 139.207   3
  -1  -9 -12-18.0951 108.178   3
   1   9  13 1076.50 371.957   1
  -1  -9 -13 885.155 332.338   3
  -1   9 -13 922.898 318.405   3
   1  -9  13 1145.02 306.564   5
  -1   9 -14 356.413 233.497   3
   1  -9  14 100.477 138.540   5
   1   9  14 82.5410 185.733   1
   1 -10 -14 140.719 129.553   2
   1  10 -14-89.1290 116.541   2
   1 -10 -13 36.6047 121.270   2
  -1  10  13 72.7279 158.954   1
   1 -10 -12 367.298 183.947   2
   1  10 -12 436.112 266.059   2
  -1  10  12 66.3534 156.943   1
  -1  10  11 267.865 176.895   1
   1 -10 -11-127.986 138.003   2
   1  10 -11 330.822 190.631   2
   1 -10 -10 1299.48 303.240   2
  -1 -10  10 1483.90 277.128   1
   1  10 -10 1481.66 331.038   2
  -1  10  10 1278.66 335.543   1
   1 -10  -9 2106.26 470.575   6
   1  10  -9 2730.70 427.814   2
   1 -10  -9 2226.20 366.492   2
  -1 -10   9 2577.16 315.425   1
  -1  10   9 2914.84 452.759   1
  -1 -10   8 6947.33 463.979   1
   1 -10  -8 6699.82 599.379   2
  -1 -10   8 5725.37 336.540   8
   1 -10  -8 6101.79 778.939   6
  -1  10   8 5534.25 217.980   7
  -1  10   8 7651.44 698.875   1
   1  10  -8 6723.77 610.972   2
  -1 -10   7 6301.92 407.964   8
  -1  10   7 5803.62 592.947   1
   1 -10  -7 5622.91 521.676   2
   1  10  -7 6270.29 554.215   2
  -1  10   7 5757.49 268.980   7
   1 -10  -7 6146.30 715.806   6
  -1 -10   7 5605.37 379.155   1
  -1  10   6 26734.6 633.208   7
   1 -10  -6 25060.5 996.784   2
   1  10  -6 26217.4 1036.79   2
  -1  10   6 28107.9 1196.21   1
   1 -10  -6 25069.0 1375.92   6
  -1 -10   6 24216.1 668.363   1
  -1 -10   6 26071.2 832.683   8
   1  10  -6 24662.5 997.789   7
   1  10  -5 12908.2 712.759   7
   1 -10  -5 12550.8 646.634   2
  -1 -10   5 13619.7 607.056   8
  -1 -10   5 12593.5 399.448   1
   1 -10  -5 13301.6 944.225   6
   1  10  -5 13836.2 688.692   2
  -1  10   5 13595.5 472.041   7
  -1 -10   4 56349.8 1219.88   8
   1  10  -4 57037.9 1421.42   7
   1 -10  -4 54058.1 1159.54   2
   1  10  -4 55053.9 1188.43   2
  -1 -10   4 48925.9 573.241   1
  -1  10   4 58721.9 1011.92   7
   1 -10  -4 54027.0 1763.67   6
  -1  10   3 2678.90 198.940   3
   1  10  -3 2761.98 317.674   7
   1  10  -3 2812.59 237.922   2
  -1 -10   3 2809.96 270.713   8
  -1  10   3 2788.22 229.261   7
   1 -10  -3 2399.55 217.104   2
   1 -10  -3 2414.73 329.946   6
   1  10  -2 899.774 172.001   7
  -1  10   2 1001.39 164.478   7
  -1  10   1 15749.0 562.366   7
   1  10  -1 15341.8 644.720   7
   1  10  -1 14667.5 309.567   1
   1  10   0 29036.2 844.542   7
  -1  10   0 30073.0 809.780   7
  -1 -10   0 27848.0 730.332   5
  -1  10  -1 1846.92 221.346   7
   1  10   1 1890.53 200.395   7
   1  10   1 1576.74 156.831   5
  -1 -10  -2 27352.0 721.136   7
  -1  10  -2 27903.2 665.856   4
   1  10   2 26646.4 629.049   5
  -1  10  -2 26688.3 823.937   7
  -1  10  -3 7360.39 487.407   7
  -1  10  -3 7807.26 417.225   4
  -1 -10  -3 7894.26 586.368   6
  -1 -10  -3 7525.73 443.194   4
   1 -10   3 7839.88 516.390   5
  -1 -10  -3 7535.79 352.755   7
   1 -10   4 56708.8 1357.77   5
  -1 -10  -4 55037.0 824.203   7
  -1 -10  -4 51863.1 1272.29   4
  -1  10  -4 55592.6 1243.92   4
  -1 -10  -4 59459.6 1745.25   6
  -1  10  -4 55805.1 1324.90   7
  -1 -10  -5 7572.79 227.103   7
  -1  10  -5 8135.70 528.895   7
  -1 -10  -5 8013.81 547.405   4
  -1 -10  -5 8020.14 498.494   8
  -1  10  -5 7860.03 504.073   4
   1 -10   5 8380.40 560.453   5
  -1 -10  -5 8046.58 680.106   6
  -1 -10  -6 23244.6 878.117   8
   1 -10   6 28487.6 1092.25   5
  -1 -10  -6 25715.7 1040.42   4
  -1  10  -6 26298.8 1008.82   7
  -1  10  -6 24230.0 1039.53   3
  -1 -10  -6 23866.1 1279.94   6
  -1  10  -6 24905.1 1044.72   4
  -1  10  -7 28069.5 1185.95   3
   1 -10   7 25643.6 1097.28   5
  -1 -10  -7 21341.5 863.445   8
  -1 -10  -7 22068.9 980.089   3
  -1 -10  -7 21764.6 1333.20   6
   1 -10   7 24321.0 732.085   8
  -1  10  -7 24546.9 1037.91   7
  -1 -10  -7 22697.5 1066.81   4
  -1  10  -8 1949.55 347.358   3
  -1 -10  -8 1835.11 256.391   8
  -1 -10  -8 1600.76 283.509   3
  -1  10  -8 2027.73 301.085   7
  -1 -10  -8 1744.43 381.275   6
  -1 -10  -8 1629.36 310.076   4
   1 -10   8 1635.26 322.922   5
  -1 -10  -9 72.0011 80.6310   8
   1 -10   9 325.522 186.955   5
  -1 -10  -9 114.128 135.208   3
  -1  10  -9 256.953 160.715   7
  -1  10  -9 418.323 227.405   3
  -1  10 -10 20252.2 1001.55   7
  -1 -10 -10 17561.2 1027.40   3
  -1  10 -10 19931.2 1174.59   3
   1 -10  10 21322.9 1155.73   5
   1 -10  11 8234.69 763.054   5
  -1  10 -11 8158.15 785.423   3
   1  10  11 7122.77 793.002   1
  -1 -10 -11 8220.08 743.290   3
   1 -10  12 134.069 83.5646   5
   1  10  12-49.6880 227.407   1
  -1  10 -12 79.7348 111.060   3
  -1 -10 -12-228.960 178.026   3
  -1  10 -13 281.910 186.734   3
   1 -10  13 601.089 263.060   5
  -1 -10 -13 705.597 273.035   3
   1  10  13 1.51514 128.486   1
   1 -10  14 1090.39 349.453   5
   1  10  14 1219.21 400.875   1
   1  11 -14 341.570 211.767   2
   1 -11 -14 35.9427 153.607   2
  -1 -11  14 280.666 187.100   5
  -1  11  14 599.775 232.361   1
   1 -11 -13 992.515 328.376   2
   1  11 -13 830.446 271.912   2
  -1  11  13 1494.45 417.602   1
   1  11 -12 971.033 297.291   2
  -1  11  12 591.981 297.984   1
   1 -11 -12 462.243 232.909   2
  -1  11  11 347.600 224.825   1
   1 -11 -11 380.771 208.753   2
   1  11 -11 114.548 110.751   2
   1  11 -10 683.476 255.092   2
   1 -11 -10 784.897 230.810   2
  -1  11  10 872.351 280.027   1
  -1 -11  10 894.887 213.941   1
   1  11  -9 6673.61 663.533   2
   1 -11  -9 5783.58 604.001   2
  -1  11   9 6593.35 710.501   1
  -1 -11   9 6637.60 494.617   1
   1 -11  -9 6273.92 840.216   6
  -1 -11   8 2846.10 266.265   8
   1 -11  -8 2517.25 375.428   2
   1  11  -8 2964.87 416.857   2
  -1  11   8 2953.50 480.228   1
  -1  11   8 2403.79 145.232   7
  -1 -11   8 2679.06 288.388   1
   1 -11  -8 2635.78 528.073   6
  -1 -11   7 5471.97 397.928   8
  -1  11   7 5642.87 266.911   7
   1  11  -7 6607.34 560.521   2
   1 -11  -7 5458.64 508.093   2
  -1  11   7 5540.35 584.245   1
   1 -11  -7 5704.66 711.165   6
  -1 -11   7 5204.51 347.318   1
  -1 -11   6 13167.4 472.892   1
   1  11  -6 13578.8 779.729   7
  -1 -11   6 14595.4 652.596   8
  -1  11   6 14204.5 460.200   7
  -1  11   6 14940.3 889.583   1
   1  11  -6 14406.8 773.181   2
   1 -11  -6 13004.2 727.884   2
   1 -11  -6 13619.8 1035.38   6
   1  11  -5 1596.92 279.180   7
  -1 -11   5 1764.50 237.439   8
  -1  11   5 1597.78 163.848   7
   1  11  -5 1852.24 261.717   2
   1 -11  -5 1352.77 312.738   6
   1 -11  -5 1617.02 238.214   2
  -1 -11   5 1471.05 125.617   1
   1 -11  -4 5695.62 398.597   2
  -1 -11   4 6641.36 450.114   8
  -1  11   4 6224.86 346.439   7
   1  11  -4 5904.24 509.111   7
   1 -11  -4 6326.09 629.161   6
   1  11  -4 6458.14 422.537   2
  -1  11   3 7218.90 379.393   7
   1  11  -3 6799.31 499.551   7
   1 -11  -3 6558.52 356.738   2
   1  11  -3 6622.07 359.742   2
   1 -11  -3 6502.80 563.977   6
  -1 -11   3 7231.06 451.241   8
  -1  11   3 6608.84 304.842   3
   1 -11  -2 72626.0 1021.71   2
  -1  11   2 76805.9 1258.45   7
   1  11  -2 70672.1 1027.20   2
   1  11  -2 69814.5 1504.80   7
  -1 -11   2 73516.8 1148.21   3
  -1 -11   1 25060.3 790.683   5
  -1  11   1 27595.2 770.573   7
   1  11  -1 25076.5 866.390   7
   1  11  -1 25044.3 438.954   1
  -1  11   0 318028. 2747.27   7
   1  11   0 313524. 2900.18   7
  -1 -11   0 307727. 2553.68   5
  -1  11  -1 24605.7 785.641   7
   1  11   1 22473.3 639.093   5
   1  11   1 23726.1 751.162   7
  -1  11  -2 89142.9 1575.58   7
  -1  11  -2 86833.0 1163.33   4
  -1 -11  -2 86694.0 1359.74   7
   1  11   2 85350.6 1342.44   7
   1  11   2 85817.8 1186.77   5
  -1 -11  -3 15339.3 617.563   4
  -1  11  -3 15804.5 586.986   4
  -1 -11  -3 14785.5 518.095   7
  -1 -11  -3 14878.5 829.335   6
  -1  11  -3 16011.2 709.360   7
  -1 -11  -4 52461.1 867.283   7
   1 -11   4 52779.8 1367.12   5
  -1 -11  -4 53206.1 1713.22   6
  -1  11  -4 50674.6 1335.03   7
  -1  11  -4 51315.9 1164.90   4
  -1 -11  -4 50580.7 1258.02   4
  -1 -11  -5 703.426 154.134   8
   1 -11   5 620.017 162.992   5
  -1 -11  -5 631.932 77.7382   7
  -1  11  -5 378.052 129.810   7
  -1 -11  -5 744.487 170.339   4
  -1  11  -5 736.887 166.421   4
  -1 -11  -5 701.489 221.792   6
  -1  11  -6 4194.85 423.816   7
  -1  11  -6 4519.26 473.641   3
  -1 -11  -6 4181.24 380.684   8
  -1 -11  -6 4114.58 380.648   3
   1 -11   6 4865.97 489.247   5
  -1 -11  -6 4421.53 442.491   4
  -1 -11  -6 3792.97 519.147   6
  -1  11  -7 707.189 244.366   7
   1 -11   7-8.33857 104.417   5
  -1 -11  -7 85.0711 126.696   4
  -1 -11  -7 171.275 136.265   3
  -1  11  -7 645.778 253.226   3
  -1 -11  -7 354.332 149.659   8
  -1 -11  -7 299.535 213.309   6
  -1 -11  -8 5896.92 467.933   8
   1 -11   8 6732.47 599.682   5
  -1  11  -8 6537.04 556.710   7
  -1 -11  -8 6515.94 550.522   3
  -1 -11  -8 5393.67 565.557   4
  -1 -11  -8 5955.28 753.285   6
  -1  11  -8 6928.25 636.048   3
  -1 -11  -9 3555.09 446.356   3
  -1  11  -9 3114.54 401.493   7
   1 -11   9 3377.42 475.963   5
  -1 -11  -9 2807.41 339.580   8
  -1  11  -9 3301.90 473.858   3
  -1  11 -10 2226.74 364.867   7
  -1  11 -10 2256.16 427.187   3
  -1 -11 -10 2302.15 384.015   3
   1 -11  10 3135.90 495.827   5
   1  11  11 269.645 167.299   1
  -1 -11 -11 243.872 161.542   3
   1 -11  11 268.286 168.434   5
  -1  11 -11 749.201 256.560   3
  -1 -11 -12 653.799 225.099   3
   1 -11  12 843.483 270.159   5
   1  11  12 786.462 273.531   1
  -1  11 -12 895.723 286.880   3
   1 -11  13 139.821 157.967   5
   1  11  13-159.390 177.280   1
  -1  11 -13 47.4559 111.727   3
   1 -11  14 2658.47 497.624   5
   1  11  14 1676.89 433.802   1
  -1  12  14 282.949 239.310   1
  -1 -12  14-4.94588 149.376   5
   1  12 -14 135.164 205.227   2
   1 -12 -14 98.6564 110.473   2
  -1 -12  13 557.654 235.438   5
  -1  12  13 205.517 211.026   1
   1  12 -13 176.510 163.525   2
   1 -12 -13 79.4436 116.479   2
  -1  12  12 1970.72 473.357   1
   1 -12 -12 1846.33 407.570   2
   1  12 -12 1771.06 391.223   2
   1  12 -11 1416.42 374.173   2
   1 -12 -11 1160.70 315.500   2
  -1  12  11 1424.16 397.017   1
   1 -12 -10 4243.06 534.148   2
  -1  12  10 4392.50 606.137   1
   1  12 -10 4866.64 580.989   2
  -1  12   9 7179.30 778.359   1
  -1 -12   9 6951.03 497.015   1
   1 -12  -9 6733.91 660.943   2
   1  12  -9 8423.20 733.583   2
   1 -12  -9 6833.14 904.363   6
  -1 -12   8 13653.3 610.895   1
  -1  12   8 14876.6 1030.30   1
   1 -12  -8 13887.5 1191.65   6
  -1 -12   8 13736.6 602.304   8
   1  12  -8 14918.9 897.819   2
   1 -12  -8 13817.7 870.580   2
   1  12  -7 1522.68 294.317   2
  -1 -12   7 949.818 178.043   8
   1  12  -7 585.583 184.752   7
   1 -12  -7 506.098 165.435   6
   1 -12  -7 770.633 196.697   2
  -1  12   7 943.141 252.622   1
  -1 -12   7 771.197 128.411   1
  -1  12   7 874.592 109.688   7
   1  12  -6 184.652 137.028   2
  -1  12   6 307.841 206.718   1
  -1 -12   6 398.152 152.326   8
   1  12  -6 146.020 164.710   7
  -1  12   6 60.4625 48.6187   7
   1 -12  -6 86.3329 189.885   6
  -1 -12   6 152.913 69.3120   1
   1 -12  -6 54.0833 101.391   2
  -1 -12   5 3020.18 164.252   1
   1  12  -5 3149.46 378.799   7
  -1  12   5 3339.66 246.781   7
   1 -12  -5 3180.33 329.316   2
   1 -12  -5 2871.54 461.112   6
  -1 -12   5 3514.29 324.471   8
   1  12  -5 3293.25 339.460   2
   1  12  -4 37399.2 1240.24   7
  -1  12   4 40400.9 882.123   7
   1  12  -4 40656.8 1049.69   2
   1 -12  -4 40018.7 1608.40   6
   1 -12  -4 39980.2 1031.55   2
  -1 -12   4 40668.3 1100.78   8
   1  12  -3 9100.39 419.528   2
   1 -12  -3 8575.03 405.362   2
  -1  12   3 9351.83 436.741   7
   1  12  -3 9466.16 594.302   7
   1 -12  -3 8970.98 695.675   6
  -1  12   3 8881.25 347.139   3
   1 -12  -2 16464.6 491.655   2
  -1  12   2 17415.2 623.699   7
   1  12  -2 16649.2 500.543   2
   1  12  -2 15739.6 746.945   7
   1  12  -1 5326.48 219.484   1
   1  12  -1 4970.48 406.680   7
  -1  12   1 5676.51 369.363   7
  -1 -12   1 4794.77 366.093   5
  -1  12   0 73084.0 1359.33   7
  -1 -12   0 67986.7 1273.61   5
   1  12   0 69618.3 1009.06   1
   1  12   0 70836.1 1422.87   7
  -1  12  -1 1653.24 209.453   7
   1  12   1 1628.66 210.273   7
  -1  12  -1 1387.18 118.853   4
  -1  12  -2 93070.6 1695.19   7
   1  12   2 91118.2 1268.89   2
   1 -12   2 91231.4 1294.79   2
  -1  12  -2 94012.1 1207.58   4
   1  12   2 89976.6 1445.66   7
   1  12   2 90318.0 1299.80   5
  -1 -12  -3 19025.5 616.049   7
  -1  12  -3 18438.6 793.820   7
  -1 -12  -3 20095.7 990.838   6
  -1 -12  -3 20464.4 712.147   4
  -1  12  -3 19569.7 654.456   4
  -1 -12  -4 7419.19 343.789   7
  -1  12  -4 7866.57 570.502   7
  -1  12  -4 7671.71 448.043   4
  -1 -12  -4 7717.76 489.292   4
  -1 -12  -4 8290.07 704.966   6
   1 -12   4 8436.82 596.717   5
  -1 -12  -5 5179.89 235.077   7
   1 -12   5 5630.61 494.303   5
  -1 -12  -5 5524.12 457.052   4
  -1  12  -5 5372.73 462.875   7
  -1 -12  -5 5541.69 616.441   6
  -1  12  -5 5558.87 424.767   4
  -1 -12  -6 7074.77 552.018   4
  -1  12  -6 7607.90 570.436   7
  -1 -12  -6 6580.25 686.647   6
   1 -12   6 7350.35 591.634   5
  -1 -12  -6 6944.25 494.541   3
  -1  12  -6 7751.30 603.342   3
  -1 -12  -6 6873.69 493.156   8
  -1  12  -7 455.867 204.330   7
  -1 -12  -7 128.809 138.354   3
  -1 -12  -7 145.753 131.083   8
  -1  12  -7 263.076 219.585   3
  -1 -12  -7 257.958 170.304   4
   1 -12   7 164.611 140.847   5
  -1 -12  -7 242.817 205.467   6
  -1 -12  -8 5822.70 478.580   8
   1 -12   8 6482.75 599.118   5
  -1  12  -8 6330.35 612.527   3
  -1 -12  -8 6397.88 539.761   3
  -1  12  -8 6428.28 572.766   7
  -1 -12  -8 5555.31 749.102   6
  -1 -12  -9 11170.5 686.465   8
  -1  12  -9 12364.0 811.916   7
  -1  12  -9 12664.2 924.464   3
   1 -12   9 13024.4 883.929   5
  -1 -12  -9 10278.3 1025.35   6
  -1 -12  -9 11783.0 796.538   3
   1  12  10 2017.03 427.737   1
  -1  12 -10 1963.89 328.736   7
   1 -12  10 2603.16 428.635   5
  -1  12 -10 2294.53 402.332   3
  -1 -12 -10 2062.55 361.460   3
   1 -12  11 140.987 176.781   5
  -1 -12 -11 188.702 154.398   3
   1  12  11 328.246 195.037   1
  -1  12 -11 151.456 142.738   3
  -1 -12 -12 1294.37 328.791   3
   1  12  12 1424.97 359.666   1
   1 -12  12 1219.44 318.387   5
  -1  12 -12 1238.49 338.303   3
   1 -12  13-200.140 149.944   5
  -1  12 -13 106.791 151.939   3
   1  12  13-19.8400 162.840   1
   1 -12  14 1144.38 342.152   5
   1  12  14 711.468 288.078   1
   1 -13 -14 261.016 189.717   2
  -1  13  14 523.740 267.642   1
   1  13 -14 247.636 189.184   2
  -1 -13  14 317.732 245.501   5
  -1 -13  13-71.2731 110.224   5
   1 -13 -13-105.456 159.240   2
   1  13 -13-30.1127 137.991   2
  -1  13  12 421.717 277.597   1
   1  13 -12 233.188 167.786   2
   1 -13 -12 83.9190 153.577   2
  -1 -13  12 216.081 180.891   5
  -1  13  11 2165.06 473.764   1
   1 -13 -11 1189.45 319.731   2
   1  13 -11 1620.67 370.042   2
  -1  13  10 1116.08 356.770   1
   1  13 -10 1511.31 353.751   2
   1 -13 -10 1451.02 483.133   6
   1 -13 -10 914.281 270.664   2
  -1  13   9 27227.7 1455.02   1
   1 -13  -9 24101.7 1216.93   2
  -1 -13   9 25599.8 909.033   1
   1  13  -9 27498.5 1310.32   2
   1 -13  -9 24252.0 1697.02   6
  -1 -13   8 5291.00 416.097   8
  -1  13   8 5464.03 657.669   1
   1 -13  -8 4703.91 737.725   6
   1  13  -8 5825.71 583.454   2
   1 -13  -8 5239.16 544.564   2
  -1 -13   8 4683.69 348.325   1
   1 -13  -7 65.8068 71.7423   2
  -1  13   7 22.4056 39.5410   7
  -1  13   7 177.322 124.669   1
   1  13  -7 85.6437 119.851   7
   1 -13  -7-4.49512 213.622   6
   1  13  -7 64.5672 87.7093   2
  -1 -13   7 75.8178 64.5043   1
  -1 -13   7-64.5056 75.5696   8
  -1 -13   6 10016.7 567.081   8
   1 -13  -6 9415.90 918.646   6
  -1  13   6 9643.80 746.863   1
   1  13  -6 10017.9 642.067   2
  -1  13   6 10115.0 418.463   7
   1  13  -6 9310.71 676.972   7
   1 -13  -6 9883.48 623.313   2
  -1 -13   6 9338.76 354.507   1
  -1  13   5 246.834 83.5473   7
  -1 -13   5 206.612 40.3259   1
   1  13  -5 211.804 140.570   7
  -1 -13   5 389.922 126.684   8
   1 -13  -5 355.023 186.733   6
   1 -13  -5 164.255 91.6303   2
   1  13  -5 193.370 113.714   2
   1  13  -4 11325.5 557.856   2
  -1  13   4 10644.7 448.220   3
  -1  13   4 11121.1 488.298   7
   1  13  -4 11186.8 705.264   7
  -1 -13   4 11918.1 624.064   8
   1 -13  -4 10757.9 536.124   2
   1 -13  -4 11358.0 884.059   6
   1 -13  -3 4787.54 308.110   2
   1  13  -3 4491.61 431.219   7
  -1  13   3 4889.02 334.691   7
  -1  13   3 4581.43 243.066   3
   1  13  -3 4879.11 311.351   2
   1 -13  -3 4622.41 509.308   6
  -1  13   3 4534.95 290.696   4
   1 -13  -2 26167.7 608.585   2
   1  13  -2 25458.2 966.385   7
   1  13  -2 26660.5 620.571   2
  -1  13   2 27378.0 810.684   7
  -1  13   1 18531.2 688.747   7
   1  13  -1 17866.0 778.003   7
  -1 -13   1 17386.8 707.000   5
   1  13   0 26571.7 901.660   7
  -1  13   0 27636.4 868.967   7
   1  13   0 26729.7 654.031   1
  -1  13  -1 5601.59 232.015   4
  -1  13  -1 6627.91 448.346   7
   1  13   1 6227.99 433.455   7
   1  13   1 5965.34 361.480   1
   1 -13   2 91012.7 1263.22   2
  -1  13  -2 91952.0 1754.07   7
   1  13   2 89070.8 1235.26   2
   1  13   2 92236.1 1536.98   7
  -1  13  -2 93008.9 1193.53   4
  -1 -13  -3 232.006 122.818   6
  -1  13  -3 52.2230 93.1748   7
  -1  13  -3 109.488 71.3717   4
  -1 -13  -3 12.1203 58.8200   4
   1 -13   4 34.6189 79.5370   5
  -1 -13  -4-64.6901 121.345   6
  -1  13  -4 61.0290 77.4155   7
  -1 -13  -4 111.404 99.1252   4
  -1  13  -4 10.4290 63.9761   4
  -1 -13  -4 45.0446 44.1223   7
  -1 -13  -5 18616.7 1132.48   6
  -1  13  -5 18625.3 923.605   7
  -1 -13  -5 19402.7 489.804   7
  -1 -13  -5 19168.8 848.090   4
  -1  13  -5 18943.2 853.613   3
   1 -13   5 20048.0 930.919   5
  -1 -13  -6 5373.35 452.104   8
  -1 -13  -6 4261.40 575.164   6
  -1  13  -6 5089.21 476.946   7
   1 -13   6 5223.90 500.703   5
  -1 -13  -6 5304.00 465.431   4
  -1 -13  -6 4662.82 406.445   3
  -1  13  -6 5217.35 496.916   3
  -1  13  -7 54843.6 1701.54   3
  -1 -13  -7 52927.2 1461.75   3
  -1  13  -7 52419.5 1604.39   7
  -1 -13  -7 50538.7 1568.63   4
  -1 -13  -7 49228.6 1404.96   8
   1 -13   7 56558.7 1717.06   5
  -1 -13  -7 47858.5 2017.16   6
  -1  13  -8 250.942 138.950   3
   1 -13   8 287.766 129.554   5
  -1 -13  -8 350.759 141.741   3
  -1  13  -8 253.262 150.115   7
  -1 -13  -8-3.06320 98.4763   8
  -1 -13  -8 56.7689 129.070   6
  -1 -13  -9 16375.8 1325.02   6
  -1 -13  -9 18428.8 977.910   3
   1 -13   9 20479.5 1151.91   5
  -1  13  -9 20494.3 1074.77   7
  -1  13  -9 20692.8 1154.68   3
   1  13   9 17575.7 1165.45   1
  -1 -13  -9 17402.4 878.366   8
   1  13  10 4492.49 627.448   1
   1 -13  10 4713.58 581.962   5
  -1 -13 -10 4140.23 487.295   3
  -1  13 -10 4520.69 566.546   3
  -1  13 -10 4712.89 533.059   7
  -1  13 -11 8267.55 703.350   7
   1 -13  11 8312.42 811.098   5
  -1 -13 -11 7763.23 728.210   3
   1  13  11 7671.76 835.965   1
  -1  13 -11 8767.19 835.126   3
  -1 -13 -12-37.1368 115.128   3
   1  13  12-20.8415 130.082   1
   1 -13  12-52.5378 97.6702   5
  -1  13 -12-131.422 108.148   3
   1 -13  13 3091.34 524.472   5
  -1  13 -13 2839.37 533.616   3
   1  13  13 2195.12 494.424   1
   1 -13  14 990.842 338.108   5
   1  13  14 639.064 302.520   1
  -1 -14  14 737.870 319.829   5
  -1  14  14 1083.87 389.011   1
  -1 -14  13 308.214 251.388   5
   1 -14 -13 139.960 137.000   2
   1  14 -13 441.869 239.533   2
  -1  14  13 320.189 272.065   1
  -1  14  12 2816.39 562.617   1
   1  14 -12 2413.78 478.278   2
   1 -14 -12 2359.24 485.677   2
  -1 -14  12 1986.20 469.818   5
   1 -14 -11 574.619 215.981   2
   1  14 -11 979.834 299.901   2
  -1 -14  11 883.845 308.744   5
  -1  14  11 677.811 300.481   1
  -1 -14  10 4108.25 579.489   5
  -1  14  10 4236.88 625.054   1
   1 -14 -10 3242.54 487.118   2
   1 -14 -10 4329.23 796.316   6
   1  14 -10 3605.16 511.136   2
   1 -14  -9 696.489 227.181   2
  -1  14   9 1377.78 389.602   1
   1 -14  -9 1049.67 409.208   6
  -1 -14   8 8468.93 530.162   8
   1  14  -8 10181.0 756.961   2
   1 -14  -8 9045.23 990.087   6
  -1  14   8 9451.68 839.460   1
   1 -14  -8 8655.68 689.589   2
  -1 -14   8 8599.32 452.227   1
  -1 -14   7 5497.75 309.894   1
   1 -14  -7 5639.81 518.399   2
  -1  14   7 6103.49 323.565   7
   1  14  -7 6015.44 539.631   2
  -1  14   7 6158.44 618.409   1
   1 -14  -7 6021.77 753.394   6
   1  14  -7 5207.11 525.398   7
  -1 -14   7 5759.76 448.013   8
   1  14  -6 6461.25 569.962   7
   1  14  -6 6607.05 522.168   2
  -1 -14   6 6314.10 471.870   8
  -1  14   6 5822.50 607.372   1
  -1 -14   6 6481.81 612.986   5
  -1  14   6 6406.58 356.333   7
  -1 -14   6 5656.44 251.414   1
   1 -14  -6 5489.69 474.785   2
   1 -14  -6 6123.78 729.141   6
   1 -14  -5 11636.1 627.476   2
  -1 -14   5 11682.3 755.568   5
   1 -14  -5 11133.2 949.004   6
  -1  14   5 12290.5 504.897   7
   1  14  -5 11356.5 626.348   2
  -1 -14   5 12496.5 655.835   8
   1  14  -5 12549.0 771.586   7
  -1  14   5 11543.0 796.999   1
   1 -14  -4 23342.6 1281.38   6
  -1  14   4 24224.1 741.469   7
   1  14  -4 23840.0 812.784   2
   1  14  -4 23634.5 1036.25   7
  -1  14   4 21837.2 633.754   3
   1 -14  -4 24228.2 816.768   2
   1 -14  -3 6022.34 619.082   6
   1 -14  -3 6354.50 360.009   2
  -1  14   3 5764.97 267.800   3
  -1  14   3 6336.61 392.430   7
   1  14  -3 6025.87 358.081   2
   1  14  -3 5830.44 488.293   7
  -1  14   3 5911.31 325.029   4
  -1  14   2 77309.5 1411.35   7
   1 -14  -2 77903.3 1047.60   2
   1  14  -2 76313.3 1716.03   7
   1  14  -2 75652.7 1043.24   2
  -1 -14   1 5285.26 406.612   5
  -1  14   1 5308.60 394.377   7
   1  14  -1 5600.92 451.650   7
  -1  14   0 16013.4 700.122   7
   1  14   0 16477.0 742.089   7
   1  14   0 16992.1 545.998   1
  -1  14  -1 76147.2 1577.56   7
   1  14   1 71377.3 1469.91   7
  -1  14  -1 73687.7 809.410   4
   1  14   1 71996.3 1291.08   1
   1  14   2 4763.51 373.844   7
   1  14   2 4457.34 267.365   2
   1 -14   2 4399.11 272.266   2
  -1  14  -2 4263.14 406.017   7
  -1  14  -2 4443.52 247.687   4
   1  14   2 4662.33 380.393   1
   1  14   3 51.4786 40.9946   7
  -1  14  -3 72.8535 54.2073   4
  -1  14  -3 37.6627 81.9152   7
  -1 -14  -3-38.9425 163.591   6
  -1 -14  -3 6.54625 58.0987   4
  -1  14  -4 3873.40 411.968   7
  -1 -14  -4 3699.30 267.626   7
  -1 -14  -4 3891.62 502.213   6
  -1  14  -4 4043.76 327.654   4
  -1 -14  -4 3957.63 351.916   4
  -1 -14  -5 15470.0 470.230   7
  -1 -14  -5 15044.3 1042.07   6
  -1 -14  -5 15880.1 775.148   4
   1 -14   5 16633.7 892.546   5
  -1  14  -5 15305.0 832.045   7
  -1  14  -5 15137.4 766.252   3
  -1 -14  -6 1308.40 303.351   6
  -1 -14  -6 1448.67 121.004   7
  -1  14  -6 2132.93 335.501   7
   1 -14   6 2231.27 360.072   5
  -1 -14  -6 1801.81 281.195   4
  -1 -14  -6 2105.30 267.055   3
  -1  14  -6 2056.25 314.468   3
  -1  14  -7 12142.7 805.051   3
   1 -14   7 11069.8 832.889   5
  -1  14  -7 12301.0 836.425   7
  -1 -14  -7 11904.8 776.852   4
  -1 -14  -7 11707.8 689.150   3
  -1 -14  -7 10783.4 677.068   8
  -1 -14  -7 10786.5 958.806   6
   1 -14   8 1522.63 293.202   5
  -1  14  -8 2103.17 336.584   7
  -1 -14  -8 1846.82 289.102   8
  -1  14  -8 2448.78 388.567   3
   1  14   8 1860.70 370.390   1
  -1 -14  -8 1840.24 431.373   6
  -1 -14  -8 2112.59 323.031   3
  -1 -14  -9 10161.7 687.647   8
  -1 -14  -9 10174.8 723.351   3
   1 -14   9 12323.2 900.432   5
  -1  14  -9 10363.3 829.850   3
  -1  14  -9 10791.1 813.478   7
   1  14   9 10169.1 905.126   1
  -1 -14  -9 9850.89 1056.67   6
  -1  14 -10 85.5570 147.773   7
   1  14  10-268.436 227.188   1
  -1  14 -10 279.380 180.247   3
  -1 -14 -10-119.577 159.513   3
  -1 -14 -10 26.6179 206.819   6
   1 -14  10 313.990 199.442   5
  -1  14 -11 227.103 201.076   3
   1  14  11-34.7832 179.212   1
   1 -14  11 454.155 230.879   5
  -1 -14 -11 242.222 175.972   3
  -1  14 -11 411.678 184.037   7
  -1  14 -12 600.432 249.775   3
   1  14  12 1123.06 306.299   1
   1 -14  12 889.320 279.712   5
  -1 -14 -12 530.073 211.094   3
   1  14  13 483.869 259.977   1
  -1  14 -13 753.398 264.794   3
   1 -14  13 932.961 316.059   5
   1 -14  14 314.723 220.957   5
  -1 -15  14 469.691 237.205   5
  -1  15  14 201.604 228.099   1
   1  15 -13 1383.07 374.140   2
   1 -15 -13 1153.03 361.583   2
  -1  15  13 1417.68 438.122   1
  -1 -15  13 1394.32 392.423   5
  -1 -15  12 519.600 286.515   5
   1 -15 -12 133.300 205.550   2
  -1  15  12 717.545 360.759   1
   1  15 -12 92.2634 179.144   2
  -1 -15  11 240.523 202.847   5
   1  15 -11-49.3665 108.471   2
  -1  15  11 139.388 178.908   1
   1 -15 -11 278.378 190.579   2
  -1 -15  10 1819.81 408.493   5
  -1  15  10 1963.55 431.624   1
   1 -15 -10 1412.80 336.243   2
   1  15 -10 1992.37 385.956   2
   1 -15 -10 2090.70 552.847   6
   1 -15  -9 2025.20 502.208   6
  -1  15   9 2657.87 462.834   1
   1  15  -9 2600.42 408.198   2
   1 -15  -9 2159.22 363.093   2
  -1 -15   9 2648.08 450.971   5
  -1  15   8 776.907 270.347   1
   1 -15  -8 375.401 236.268   6
   1 -15  -8 408.761 169.530   2
  -1 -15   8 997.080 288.235   5
  -1 -15   8 680.398 179.135   8
   1  15  -8 694.980 237.910   2
  -1 -15   7 2004.95 174.440   1
  -1  15   7 2001.34 189.052   7
   1  15  -7 2584.52 359.181   2
   1 -15  -7 1911.99 313.759   2
  -1  15   7 2213.34 395.379   1
  -1 -15   7 1985.21 275.970   8
  -1 -15   7 2073.05 368.652   5
   1  15  -7 2072.31 350.391   7
   1 -15  -7 1647.35 424.761   6
  -1  15   6 11825.5 876.073   1
  -1 -15   6 11593.8 818.188   5
  -1  15   6 12528.5 513.342   7
  -1 -15   6 9610.17 285.764   1
   1 -15  -6 11586.3 687.218   2
   1  15  -6 11738.4 797.675   7
  -1 -15   6 12643.6 675.354   8
   1  15  -6 12420.2 709.505   2
   1 -15  -6 12347.1 1079.37   6
   1  15  -5 16381.5 905.025   7
  -1 -15   5 17429.8 801.845   8
  -1 -15   5 16818.1 935.844   5
  -1  15   5 16846.4 969.891   1
   1  15  -5 16389.0 744.538   2
   1 -15  -5 17115.6 762.098   2
   1 -15  -5 15956.9 1161.17   6
  -1  15   5 16275.5 607.070   7
   1  15  -4 33576.8 971.745   2
   1  15  -4 31073.5 1229.39   7
  -1  15   4 32464.6 900.305   7
   1 -15  -4 33212.3 960.686   2
  -1 -15   4 31323.1 1198.71   5
   1 -15  -4 31050.6 1541.55   6
  -1  15   4 30227.7 735.657   3
   1 -15  -3 598.393 192.673   6
   1  15  -3 682.349 127.232   2
  -1  15   3 696.985 142.387   7
  -1  15   3 686.902 94.6904   3
   1  15  -3 767.391 191.901   7
   1 -15  -3 692.048 119.054   2
  -1  15   3 649.046 110.083   4
   1 -15  -2 37572.0 726.617   2
  -1  15   2 37781.0 1036.90   7
  -1 -15   2 36652.7 1162.88   5
  -1  15   2 34480.9 643.548   4
   1  15  -2 36243.4 1233.83   7
   1  15  -2 36882.0 728.347   2
  -1  15   1 9016.77 523.648   7
  -1 -15   1 8885.85 356.341   3
  -1 -15   1 9069.42 547.033   5
   1  15  -1 8554.08 578.820   7
   1  15   0 18253.6 800.663   7
  -1  15   0 18343.2 785.204   7
   1  15   0 18828.0 594.772   1
   1  15   1 187.953 152.802   7
  -1  15  -1 71.4733 89.9845   7
   1  15   1 51.2191 67.7407   1
  -1  15  -1 28.8938 19.2062   4
  -1  15  -2 50922.4 1401.02   7
   1  15   2 49458.2 883.878   2
  -1  15  -2 51972.5 826.871   4
   1 -15   2 52482.3 921.097   2
   1  15   2 53474.8 1280.48   1
   1  15   2 52438.9 1249.43   7
  -1  15  -3 3322.43 371.155   7
  -1 -15  -3 3489.40 467.060   6
  -1 -15  -3 3917.35 314.280   4
   1  15   3 3648.23 382.178   1
   1  15   3 3227.47 299.301   7
  -1  15  -4 13156.2 774.685   7
  -1 -15  -4 13349.0 655.765   4
  -1 -15  -4 13233.0 932.409   6
  -1  15  -4 13178.1 657.327   3
   1  15   4 13267.3 789.827   1
  -1 -15  -5 2101.37 277.956   4
   1 -15   5 2066.53 340.066   5
  -1 -15  -5 2013.41 184.561   7
  -1 -15  -5 2004.57 233.609   3
  -1  15  -5 1792.77 282.384   7
  -1 -15  -5 2081.81 406.987   6
  -1  15  -5 2065.48 294.383   3
  -1 -15  -6 18998.0 894.426   4
  -1  15  -6 17193.0 888.877   3
   1 -15   6 18903.0 990.978   5
   1  15   6 18275.8 1017.35   1
  -1 -15  -6 17706.6 1248.38   6
  -1 -15  -6 18822.1 786.166   3
  -1  15  -6 18537.3 971.062   7
  -1 -15  -7 834.606 278.817   6
  -1 -15  -7 786.023 188.600   3
  -1  15  -7 836.180 212.936   3
  -1  15  -7 1255.48 285.202   7
   1  15   7 1158.52 317.244   1
   1 -15   7 605.569 217.315   5
  -1 -15  -7 1008.97 226.630   8
  -1 -15  -7 806.747 191.142   4
  -1  15  -8 1522.73 353.998   3
  -1 -15  -8 681.625 233.875   8
  -1 -15  -8 749.875 373.378   6
   1 -15   8 1032.45 383.155   5
  -1 -15  -8 729.293 215.652   3
   1  15   8 922.769 376.365   1
  -1  15  -8 1288.93 311.741   7
   1 -15   9 3726.24 541.861   5
  -1  15  -9 3411.78 506.892   3
  -1  15  -9 3652.57 491.692   7
  -1 -15  -9 3153.14 400.354   8
   1  15   9 3353.29 552.069   1
  -1 -15  -9 3171.78 395.295   3
  -1 -15  -9 3378.00 606.624   6
  -1 -15 -10 153.361 140.889   3
  -1  15 -10 236.502 147.394   3
  -1 -15 -10-24.9011 204.910   6
   1  15  10-21.9183 160.297   1
   1 -15  10 259.921 179.605   5
  -1  15 -10 231.177 129.503   7
  -1 -15 -11 37.3431 86.7979   3
   1 -15  11 66.7346 93.2272   5
  -1  15 -11-206.484 150.088   7
   1  15  11-161.978 174.826   1
  -1  15 -11 18.0264 138.768   3
  -1  15 -12 630.985 286.738   3
   1 -15  12 92.0433 121.841   5
   1  15  12 308.533 195.437   1
  -1  15 -13-74.1959 132.759   3
   1  15  13 174.041 203.996   1
   1 -15  13 97.8938 143.685   5
   1 -15  14 897.291 358.778   5
  -1 -16  13 264.880 206.370   5
   1  16 -13 528.210 243.709   2
   1 -16 -13 331.111 219.204   2
  -1  16  13 802.697 361.310   1
   1 -16 -12 6104.37 755.945   2
  -1  16  12 6487.50 865.085   1
   1  16 -12 6436.13 775.101   2
  -1 -16  12 5956.33 825.557   5
   1 -16 -11 484.603 228.259   2
   1  16 -11 526.250 251.525   2
  -1  16  11 194.490 149.252   1
   1 -16 -11 41.4344 181.876   6
  -1 -16  11 493.794 267.535   5
   1 -16 -10 737.658 359.786   6
   1  16 -10 410.927 174.927   2
   1 -16 -10 493.452 203.055   2
  -1  16  10 1011.85 307.187   1
  -1 -16  10 896.859 314.394   5
  -1 -16   9-94.3165 155.975   5
   1  16  -9 21.5946 96.0002   2
  -1  16   9-79.8368 181.038   1
   1 -16  -9-206.420 158.564   2
   1 -16  -9 349.094 182.436   6
  -1 -16   8 8586.66 781.128   5
   1  16  -8 8126.46 663.554   2
   1 -16  -8 7410.04 649.742   2
   1  16  -8 7750.27 695.917   7
  -1 -16   8 8371.05 569.281   8
   1 -16  -8 8426.43 965.047   6
  -1  16   8 8287.32 793.725   1
  -1 -16   7 4725.42 241.456   1
  -1  16   7 5251.48 326.607   7
   1  16  -7 5322.27 522.131   2
   1 -16  -7 4999.66 491.855   2
  -1 -16   7 4822.99 443.152   8
  -1 -16   7 5293.91 585.798   5
   1  16  -7 5399.24 584.011   7
  -1  16   7 6256.49 678.500   1
   1 -16  -7 4387.22 676.942   6
  -1 -16   6 4252.17 499.643   5
  -1  16   6 3700.60 295.595   7
  -1  16   6 3964.79 523.201   1
   1 -16  -6 3291.32 371.559   2
   1 -16  -6 4088.68 668.762   6
   1  16  -6 3729.71 457.442   7
  -1 -16   6 3686.89 387.497   8
   1  16  -6 3863.91 410.646   2
  -1 -16   5 2860.78 347.567   8
  -1 -16   5 3063.40 417.436   5
  -1  16   5 2794.90 269.137   7
   1  16  -5 2746.03 323.185   2
  -1  16   5 2924.66 441.615   1
   1 -16  -5 2935.85 326.067   2
   1 -16  -5 3008.57 540.444   6
   1  16  -5 3113.06 430.648   7
   1  16  -4 22572.0 790.251   2
   1  16  -4 21306.2 1023.24   7
  -1  16   4 22116.6 776.219   7
   1 -16  -4 22403.1 786.194   2
   1 -16  -4 21746.3 1295.95   6
  -1 -16   4 21076.4 1010.52   5
   1 -16  -3 1482.65 177.866   2
  -1  16   3 1599.05 222.985   7
  -1 -16   3 1751.46 281.733   5
   1 -16  -3 1666.97 362.548   6
  -1  16   3 1611.45 175.747   4
   1  16  -3 1467.99 272.238   7
  -1  16   3 1367.23 127.185   3
   1  16  -3 1472.55 183.228   2
   1  16  -2 666.987 233.995   7
  -1  16   2 377.850 70.0809   4
  -1 -16   2 320.776 137.862   5
  -1  16   2 381.912 117.728   7
  -1  16   2 298.900 51.7441   3
   1  16  -2 367.337 72.0848   2
   1 -16  -2 243.990 60.2614   2
   1 -16  -1 24112.5 482.071   2
   1  16  -1 23874.6 488.878   2
  -1 -16   1 24526.8 590.171   3
  -1  16   1 24711.4 899.553   7
  -1 -16   1 25344.0 955.547   5
   1  16  -1 23131.5 964.056   7
   1  16   0 16387.2 574.152   1
  -1  16   0 16443.9 764.434   7
   1  16   0 15871.9 771.849   7
   1  16   1 16487.5 434.060   2
   1 -16   1 15981.7 432.526   2
   1  16   1 16262.1 741.633   7
   1  16   1 17286.5 677.970   1
  -1  16  -1 15852.6 780.505   7
   1  16   2 262.382 135.856   7
   1 -16   2 34.8067 28.4407   2
  -1  16  -2 123.862 131.445   7
  -1 -16  -2 77.0171 59.9060   4
   1  16   2-7.17360 60.5236   1
   1  16   2 32.4003 26.2223   2
  -1  16  -3 8451.11 611.241   7
   1  16   3 8370.83 500.381   7
   1  16   3 8991.28 584.509   1
  -1 -16  -3 8139.27 460.971   4
  -1 -16  -4 1496.41 323.743   6
  -1  16  -4 1246.41 205.453   3
   1  16   4 1216.81 225.580   1
  -1  16  -4 1280.75 240.092   7
  -1 -16  -4 1344.54 216.679   4
   1 -16   5 4248.15 478.951   5
  -1  16  -5 3514.05 412.563   7
  -1 -16  -5 3929.52 380.547   4
   1  16   5 4162.33 473.850   1
  -1 -16  -5 3771.65 556.714   6
  -1 -16  -5 3916.25 317.657   3
  -1  16  -5 3724.43 382.223   3
  -1  16  -6 962.687 218.245   3
   1  16   6 1004.19 276.132   1
   1 -16   6 1224.48 302.892   5
  -1  16  -6 1385.23 306.274   7
  -1 -16  -6 1008.37 177.859   3
  -1 -16  -6 1144.75 224.647   4
  -1 -16  -6 1335.32 377.218   6
  -1 -16  -7 428.894 267.282   6
  -1 -16  -7 309.525 147.829   4
   1 -16   7 175.265 168.391   5
  -1 -16  -7 403.688 126.444   3
   1  16   7 525.079 231.981   1
  -1  16  -7 396.967 194.889   3
  -1  16  -7 642.145 227.222   7
  -1 -16  -7 366.785 164.281   8
   1  16   8 50534.9 1912.77   1
  -1 -16  -8 51348.0 1468.41   3
  -1 -16  -8 51063.1 1571.85   8
   1 -16   8 55819.0 1898.16   5
  -1 -16  -8 52031.8 2339.15   6
  -1  16  -8 53861.8 1808.62   7
  -1  16  -8 52186.2 1750.87   3
  -1  16  -9 1727.47 372.226   3
   1 -16   9 2400.87 431.776   5
  -1  16  -9 1711.65 358.063   7
  -1 -16  -9 1923.90 314.068   3
   1  16   9 2124.76 428.031   1
  -1 -16  -9 1470.46 276.013   8
  -1 -16  -9 1836.58 494.554   6
  -1  16 -10-106.084 120.778   7
  -1  16 -10 150.204 136.194   3
   1 -16  10 204.534 203.640   5
   1  16  10-105.680 122.850   1
  -1 -16 -10 247.341 134.976   3
  -1 -16 -10 489.987 331.988   6
  -1  16 -11 288.834 182.179   3
  -1 -16 -11 8.13666 87.8579   3
   1 -16  11-18.7010 150.796   5
  -1  16 -11 155.551 159.945   7
   1  16  11 233.862 143.304   1
   1 -16  12 2294.09 459.140   5
  -1  16 -12 1922.77 441.988   3
   1  16  12 1993.32 487.364   1
   1 -16  13 2136.25 486.511   5
   1  16  13 1672.38 448.508   1
   1 -16  14 875.985 334.895   5
  -1  17  13 607.393 303.738   1
  -1 -17  13 615.784 265.471   5
  -1  17  12 5442.31 817.597   1
   1  17 -12 5651.76 746.880   2
   1 -17 -12 4564.98 658.706   2
  -1 -17  12 4614.77 696.105   5
   1 -17 -11 167.378 273.661   6
   1 -17 -11 199.701 167.967   2
   1  17 -11 652.153 298.094   2
  -1  17  11 260.096 251.651   1
  -1 -17  11-14.5797 137.810   5
   1 -17 -10 859.648 259.794   2
  -1 -17  10 1043.10 330.896   5
   1  17 -10 808.621 233.882   2
  -1  17  10 1299.29 373.836   1
   1 -17 -10 764.907 434.539   6
   1 -17  -9 155.342 136.809   2
   1  17  -9-49.1994 124.241   2
  -1  17   9-119.285 151.824   1
  -1 -17   9-32.7191 190.977   5
   1 -17  -9 163.287 212.869   6
   1  17  -8 894.910 257.117   2
  -1 -17   8 1020.64 287.828   5
  -1 -17   8 597.709 176.684   8
   1 -17  -8 700.671 271.666   6
  -1  17   8 1312.85 343.602   1
   1  17  -8 551.820 204.779   7
   1 -17  -8 643.574 197.453   2
   1  17  -7 8232.11 638.872   2
  -1  17   7 7516.86 412.314   7
   1  17  -7 7959.10 720.303   7
   1 -17  -7 7733.31 616.728   2
  -1 -17   7 7537.59 726.922   5
   1 -17  -7 8493.80 970.937   6
  -1 -17   7 8108.17 585.869   8
  -1  17   7 8787.23 799.309   1
   1 -17  -6 3998.28 414.500   2
  -1 -17   6 4339.67 443.403   8
  -1 -17   6 4370.43 534.452   5
  -1  17   6 3673.37 311.275   7
   1  17  -6 4253.14 431.123   2
   1 -17  -6 4093.70 766.247   6
  -1  17   6 4712.31 639.412   1
   1  17  -6 4788.74 568.582   7
  -1  17   5 7041.51 444.332   7
  -1  17   5 7184.40 655.295   1
   1  17  -5 7198.13 639.089   7
   1  17  -5 7071.27 496.920   2
   1 -17  -5 7384.84 501.211   2
   1 -17  -5 6114.64 782.109   6
  -1 -17   5 7106.54 543.947   8
  -1 -17   5 7333.72 631.601   5
   1 -17  -4 760.049 154.175   2
  -1  17   4 740.578 166.687   7
   1  17  -4 737.070 148.552   2
  -1 -17   4 704.100 217.407   5
   1  17  -4 827.302 242.697   7
   1 -17  -4 338.744 150.343   6
  -1 -17   3 12148.1 746.660   5
   1 -17  -3 12858.6 519.308   2
   1  17  -3 12077.0 776.493   7
  -1  17   3 11781.2 454.863   4
  -1  17   3 13628.3 655.428   7
   1 -17  -3 12091.6 946.791   6
   1  17  -3 12729.6 524.001   2
  -1  17   2 165.754 34.1569   3
   1  17  -2 451.965 190.916   7
  -1 -17   2 243.275 146.313   5
  -1  17   2 238.040 53.4660   4
  -1  17   2 117.305 72.1688   7
   1  17  -2 208.851 56.7846   2
   1 -17  -2 196.465 51.2696   2
   1 -17  -1 1374.87 112.684   2
   1  17  -1 1292.59 108.137   2
  -1  17   1 1141.71 207.905   7
   1  17  -1 1485.42 279.078   7
  -1 -17   1 1499.28 148.726   3
  -1  17   0 1303.45 224.937   7
  -1 -17   0 1340.37 116.569   3
   1  17   0 1500.73 261.079   7
   1  17   0 1510.49 189.066   1
   1  17   1 3772.27 330.527   1
   1 -17   1 3187.40 184.156   2
   1  17   1 4395.10 461.612   7
  -1  17  -1 3525.27 401.065   7
   1  17   1 3261.90 183.816   2
  -1  17  -2 1376.54 246.387   7
  -1 -17  -2 1022.78 145.592   4
   1  17   2 1072.74 193.452   7
   1  17   2 1026.40 127.846   2
   1  17   2 1120.00 204.784   1
   1 -17   2 1162.44 136.320   2
  -1  17  -3 3885.36 425.485   7
   1  17   3 3761.17 352.930   7
  -1 -17  -3 3949.43 314.751   4
  -1  17  -3 3930.65 326.918   3
   1  17   3 3365.61 390.641   1
  -1 -17  -4 849.303 164.401   4
  -1 -17  -4 659.121 238.127   6
   1  17   4 617.898 167.866   1
  -1  17  -4 707.451 199.553   7
  -1  17  -4 684.527 148.709   3
  -1 -17  -4 728.758 113.992   3
  -1  17  -5 3413.58 424.529   7
  -1  17  -5 3266.40 362.584   3
  -1 -17  -5 3770.44 369.474   4
   1  17   5 3554.32 456.549   1
  -1 -17  -5 3608.92 308.726   3
  -1 -17  -5 3216.69 531.307   6
  -1 -17  -6 13593.6 754.313   4
   1 -17   6 13206.0 880.076   5
  -1 -17  -6 13236.6 639.412   3
  -1  17  -6 12863.8 774.051   3
   1  17   6 12340.1 871.778   1
  -1 -17  -6 13107.5 1104.56   6
  -1  17  -6 12626.1 835.362   7
  -1  17  -7 11249.5 819.534   7
  -1 -17  -7 10546.9 718.534   8
  -1 -17  -7 11733.4 1119.04   6
  -1 -17  -7 11128.7 635.605   3
  -1  17  -7 11041.8 767.365   3
   1  17   7 10466.9 847.671   1
   1 -17   7 12234.5 867.933   5
  -1  17  -8 1841.29 356.897   3
  -1 -17  -8 1312.29 287.776   8
   1  17   8 1674.35 419.287   1
  -1  17  -8 1573.20 387.153   7
  -1 -17  -8 1356.88 486.960   6
   1 -17   8 1762.32 459.533   5
  -1 -17  -8 1085.50 232.459   3
  -1 -17  -9 4714.55 508.590   8
  -1 -17  -9 5234.45 509.324   3
  -1  17  -9 5111.64 606.229   7
  -1  17  -9 5082.12 588.483   3
   1 -17   9 5093.26 636.491   5
   1  17   9 4732.09 640.484   1
  -1 -17  -9 4544.09 750.687   6
  -1 -17 -10 6026.63 587.368   3
   1 -17  10 6398.19 718.886   5
  -1 -17 -10 5436.07 858.232   6
   1  17  10 5251.52 696.329   1
  -1  17 -10 5202.73 598.432   7
  -1  17 -10 5054.95 612.587   3
  -1  17 -11 2259.95 425.165   3
   1 -17  11 2649.86 474.672   5
  -1  17 -11 2461.64 426.933   7
   1  17  11 1863.80 433.562   1
  -1  17 -12-49.8651 154.205   3
   1 -17  12 103.752 177.488   5
   1  17  12 45.8271 125.144   1
   1  17  13 2843.86 579.643   1
   1 -17  13 3393.30 581.425   5
   1 -17  14 108.277 170.393   5
  -1 -18  13 1198.77 395.445   5
  -1  18  13 1524.50 480.225   1
  -1  18  12 1772.75 508.135   1
  -1 -18  12 2176.32 556.801   5
   1 -18 -12 1884.15 460.569   2
   1  18 -12 2393.88 507.779   2
  -1  18  11 2564.71 547.325   1
   1  18 -11 1868.19 400.427   2
  -1 -18  11 1557.79 375.958   5
   1 -18 -11 1638.21 391.181   2
   1 -18 -11 2041.69 585.886   6
  -1  18  10 1524.54 424.351   1
  -1 -18  10 1263.95 340.767   5
   1  18 -10 1712.87 366.891   2
   1 -18 -10 1402.28 328.946   2
   1 -18 -10 1450.21 498.798   6
  -1 -18   9 1982.81 422.972   5
   1  18  -9 2129.21 373.704   2
   1 -18  -9 2128.32 365.543   2
  -1  18   9 2094.41 458.226   1
   1 -18  -9 2406.76 599.476   6
   1  18  -8 207.685 141.192   2
  -1 -18   8 95.8700 164.242   5
   1 -18  -8-38.2092 96.2690   2
  -1 -18   8-13.9746 57.7798   8
  -1  18   8-37.0519 154.176   1
   1  18  -8-55.7452 84.2010   7
  -1  18   7 9946.94 863.607   1
   1 -18  -7 9912.00 1084.87   6
   1  18  -7 9305.74 782.660   7
   1  18  -7 9013.46 665.817   2
  -1 -18   7 9051.03 800.695   5
   1 -18  -7 8636.14 655.523   2
  -1  18   7 8438.79 448.270   7
  -1 -18   7 8572.00 616.245   8
   1 -18  -6 52911.5 2347.27   6
  -1  18   6 54380.7 1229.42   7
  -1 -18   6 52665.0 1526.04   8
  -1 -18   6 53854.5 1826.93   5
   1  18  -6 52824.7 1801.27   7
  -1  18   6 51645.4 1887.84   1
   1  18  -6 56125.3 1518.77   2
   1 -18  -6 54538.2 1504.43   2
  -1 -18   5 9208.08 727.506   5
   1  18  -5 9410.86 570.155   2
   1 -18  -5 9057.77 558.112   2
  -1  18   5 8571.73 502.918   7
   1  18  -5 9135.83 721.985   7
   1 -18  -5 9773.52 966.170   6
   1 -18  -4 3345.04 526.009   6
  -1 -18   4 3728.62 444.124   5
   1 -18  -4 3634.30 318.720   2
  -1  18   4 3859.81 348.829   7
   1  18  -4 3817.01 327.669   2
   1  18  -4 3740.99 447.038   7
  -1  18   3 24519.1 917.792   7
   1  18  -3 23989.5 702.042   2
   1 -18  -3 24584.5 706.421   2
   1  18  -3 22782.8 1092.87   7
  -1  18   3 22517.3 610.063   4
  -1 -18   3 23295.7 1061.00   5
  -1  18   2 16782.6 784.686   7
  -1 -18   2 16817.3 864.095   5
   1  18  -2 18732.5 526.276   2
   1 -18  -2 18943.2 521.970   2
   1  18  -2 16984.2 908.266   7
  -1  18   2 14708.8 371.914   4
   1  18  -1 6607.06 238.223   2
   1  18  -1 5779.11 513.186   7
  -1  18   1 6447.46 495.990   7
  -1 -18   1 7031.87 325.599   3
   1 -18  -1 6850.77 239.938   2
  -1 -18   0 1412.37 116.099   3
   1  18   0 1985.67 313.601   7
   1  18   0 1403.62 196.497   1
  -1  18   0 1480.61 257.072   7
   1 -18   1 117754. 1072.83   2
  -1  18  -1 122097. 2326.32   7
   1  18   1 118629. 1052.82   2
   1  18   1 118316. 2158.01   7
   1  18   1 127607. 1939.57   1
   1 -18   2 1247.79 138.517   2
   1  18   2 1259.44 135.484   2
  -1 -18  -2 1131.54 154.154   4
   1  18   2 1489.47 245.218   7
   1  18   2 1010.34 185.033   1
  -1  18  -2 1200.43 238.498   7
  -1  18  -2 1311.18 169.504   3
   1  18   3 3267.70 359.415   1
   1  18   3 3346.26 345.125   7
  -1  18  -3 3201.70 407.330   7
  -1  18  -3 3471.35 308.953   3
   1 -18   3 3511.81 278.315   2
  -1 -18  -3 3418.25 295.332   4
  -1 -18  -4 9244.55 868.834   6
  -1  18  -4 10319.0 735.840   7
  -1 -18  -4 10790.1 578.594   4
  -1 -18  -4 10337.7 431.465   3
   1  18   4 10214.7 706.441   1
  -1  18  -4 10091.2 584.047   3
  -1 -18  -5 4386.70 618.069   6
  -1 -18  -5 4674.28 409.721   4
  -1  18  -5 4432.29 504.231   7
   1  18   5 4370.10 489.219   1
  -1  18  -5 4423.96 423.626   3
  -1 -18  -5 4495.93 327.230   3
   1 -18   6 1342.13 329.700   5
  -1 -18  -6 1237.30 390.973   6
  -1  18  -6 1638.26 326.692   7
   1  18   6 1062.28 272.021   1
  -1  18  -6 1454.98 264.545   3
  -1 -18  -6 1683.77 254.204   4
  -1 -18  -6 1189.86 189.815   3
  -1  18  -7 3110.68 409.687   3
  -1  18  -7 3306.81 466.641   7
  -1 -18  -7 3012.99 569.718   6
   1  18   7 2746.74 474.636   1
   1 -18   7 3389.50 477.151   5
  -1 -18  -7 3249.40 327.873   3
   1 -18   8 8023.65 753.960   5
  -1 -18  -8 7699.73 648.670   8
  -1  18  -8 7216.84 695.567   7
  -1 -18  -8 7587.42 563.832   3
  -1  18  -8 7268.04 649.364   3
   1  18   8 7035.21 748.208   1
  -1 -18  -8 7025.49 928.801   6
  -1  18  -9 10478.1 829.612   3
  -1  18  -9 10119.5 839.941   7
   1 -18   9 11720.6 937.153   5
  -1 -18  -9 9580.13 734.095   8
  -1 -18  -9 10143.8 1156.65   6
   1  18   9 9175.47 900.810   1
  -1 -18  -9 10781.5 719.198   3
  -1 -18 -10 366.027 185.986   3
   1  18  10 32.3629 185.508   1
   1 -18  10 601.287 224.034   5
  -1 -18 -10 282.876 220.219   6
  -1  18 -10 624.610 248.428   7
  -1  18 -10 486.840 225.925   3
  -1 -18 -11-105.158 238.754   6
   1 -18  11-7.24721 142.194   5
   1  18  11 5.26032 151.615   1
  -1  18 -11 290.621 169.463   7
  -1  18 -11-110.446 128.331   3
   1  18  12 26.4111 191.808   1
   1 -18  12 238.331 243.419   5
  -1  18 -12 171.492 147.956   3
   1 -18  13 413.116 234.335   5
   1  18  13 138.106 230.249   1
   1 -18  14 59.9878 155.192   5
  -1  19  13 624.993 312.155   1
  -1 -19  13 554.065 269.139   5
   1  19 -12 8000.81 875.058   2
   1 -19 -12 7488.08 842.952   2
  -1  19  12 7951.51 999.098   1
  -1 -19  12 7300.10 883.794   5
  -1  19  11 1722.88 486.821   1
  -1 -19  11 1087.27 306.546   5
   1  19 -11 1294.58 343.205   2
   1 -19 -11 1223.65 336.963   2
   1 -19 -11 880.912 442.277   6
   1 -19 -10 344.269 225.823   6
  -1 -19  10 80.2750 136.947   5
   1  19 -10 292.572 182.225   2
   1 -19 -10 103.048 111.982   2
  -1  19  10-58.2297 161.928   1
  -1  19   9 715.757 268.534   1
  -1 -19   9 1338.68 366.827   5
   1  19  -9 731.588 219.443   2
   1 -19  -9 851.281 237.546   2
   1 -19  -9 1353.35 474.541   6
  -1 -19   8-141.697 111.405   5
  -1  19   8-65.0188 135.330   1
  -1 -19   8 32.6759 99.8021   8
   1  19  -8-177.165 127.993   2
   1 -19  -8 41.3551 80.2388   2
   1  19  -8 149.757 159.676   7
   1 -19  -8-123.382 177.403   6
  -1 -19   7 10064.5 859.773   5
   1  19  -7 10779.8 851.597   7
   1 -19  -7 10324.2 707.367   2
   1  19  -7 11061.6 731.051   2
  -1  19   7 10272.3 513.337   7
  -1 -19   7 10124.5 694.923   8
   1 -19  -7 11250.3 1166.70   6
  -1  19   7 10999.2 921.067   1
   1  19  -6 4226.90 437.924   2
  -1 -19   6 4205.46 537.267   5
   1  19  -6 4467.45 554.961   7
  -1  19   6 4312.99 363.014   7
  -1  19   6 4538.00 602.914   1
   1 -19  -6 4077.63 418.443   2
   1 -19  -6 3900.77 692.663   6
  -1 -19   6 4592.74 480.621   8
   1 -19  -5 746.946 172.313   2
   1 -19  -5 508.599 326.009   6
   1  19  -5 879.818 277.022   7
   1  19  -5 456.844 130.035   2
  -1 -19   5 499.567 180.833   5
  -1  19   5 658.449 160.227   7
   1  19  -4 132.845 87.0000   2
  -1 -19   4 80.3325 88.2247   5
   1  19  -4 45.3984 154.995   7
  -1  19   4 21.8520 61.0309   7
   1 -19  -4-69.5671 212.374   6
   1 -19  -4 50.2317 45.0489   2
  -1  19   3 10172.4 399.223   4
  -1  19   3 11042.9 634.731   7
  -1 -19   3 11655.8 773.060   5
   1  19  -3 11344.0 781.768   7
   1  19  -3 11738.6 480.781   2
   1 -19  -3 11811.3 483.905   2
   1  19  -2 81.9283 38.7536   2
  -1 -19   2 201.016 158.998   5
  -1  19   2 8.91896 79.5371   7
   1  19  -2 354.485 210.690   7
   1 -19  -2 89.6044 34.4195   2
   1  19  -1 40.2414 82.7231   7
   1 -19  -1-18.9253 21.8001   2
  -1  19   1 6.39267 81.4603   7
  -1 -19   1 60.8083 41.1648   3
   1  19  -1-4.69523 20.1040   2
   1  19   0 18927.8 918.587   7
  -1 -19   0 19570.5 431.590   3
  -1  19   0 19559.1 925.820   7
  -1  19   0 17634.4 386.774   3
   1  19   1 33688.7 514.350   2
   1  19   1 37840.8 1094.04   1
   1 -19   1 34609.7 533.307   2
  -1  19  -1 36523.3 1327.59   7
   1  19   1 37984.5 1276.96   7
  -1  19  -1 36558.2 735.968   3
  -1  19  -2 7496.47 612.871   7
  -1 -19  -2 7944.06 395.036   4
   1  19   2 8089.65 336.105   2
   1  19   2 7340.25 531.201   7
   1 -19   2 8483.77 352.243   2
   1  19   2 8001.64 552.059   1
  -1  19  -2 7524.19 405.385   3
  -1  19  -3 24.8862 58.1283   3
   1  19   3-104.201 109.761   1
  -1  19  -3-36.0444 112.067   7
  -1 -19  -3 140.270 83.3897   4
   1  19   3 48.1039 46.4074   2
   1  19   3-38.8518 61.0443   7
   1 -19   3 77.1573 41.8377   2
  -1 -19  -3 102.477 36.5820   3
   1  19   4 14890.6 691.867   7
  -1  19  -4 14290.2 890.161   7
  -1 -19  -4 14905.6 664.237   4
   1  19   4 16183.4 906.280   1
  -1 -19  -4 15951.8 509.083   3
  -1  19  -4 15861.5 726.238   3
  -1 -19  -4 15497.8 1133.00   6
  -1 -19  -5 320.219 88.6370   3
  -1 -19  -5 501.483 248.216   6
  -1  19  -5 526.842 160.115   3
  -1  19  -5 223.319 174.498   7
   1  19   5 307.650 108.588   1
  -1 -19  -5 369.547 107.794   4
  -1 -19  -6 2823.12 553.671   6
  -1  19  -6 3357.57 458.460   7
  -1 -19  -6 3089.09 289.171   3
   1  19   6 3430.81 470.889   1
  -1  19  -6 3338.43 395.022   3
   1  19   7 17181.5 1092.18   1
  -1  19  -7 16698.7 1051.27   7
  -1 -19  -7 16351.4 1338.92   6
  -1 -19  -7 17098.0 746.762   3
  -1  19  -7 16079.6 901.225   3
   1 -19   7 16543.3 1067.14   5
  -1 -19  -8 11746.6 1172.03   6
  -1 -19  -8 11549.4 807.989   8
  -1 -19  -8 12007.5 706.554   3
   1  19   8 11795.5 985.076   1
   1 -19   8 12467.4 953.181   5
  -1  19  -8 12508.9 929.557   7
  -1  19  -8 11730.5 819.322   3
   1 -19   9 6544.10 732.648   5
  -1  19  -9 5935.11 627.093   3
   1  19   9 5995.21 717.655   1
  -1  19  -9 5983.09 658.369   7
  -1 -19  -9 6040.26 924.527   6
  -1 -19  -9 5685.34 582.739   8
  -1 -19  -9 6790.08 570.538   3
  -1  19 -10 110.983 115.972   3
  -1  19 -10 379.465 183.174   7
   1 -19  10-96.8819 130.484   5
   1  19  10-185.085 215.964   1
  -1 -19 -10 194.075 212.089   6
   1 -19  11 1778.02 427.642   5
   1  19  11 1410.02 398.841   1
  -1  19 -11 1681.81 394.465   3
  -1  19 -11 1804.09 374.806   7
  -1 -19 -11 1172.55 457.334   6
   1 -19  12 249.972 166.386   5
   1  19  12-90.0769 224.105   1
   1  19  13 164.224 213.120   1
   1 -19  13 501.717 266.574   5
  -1 -20  13 1126.68 433.516   5
  -1 -20  12 376.075 250.747   5
   1 -20 -12 285.102 288.437   6
  -1  20  12 275.283 287.612   1
  -1 -20  11 1074.78 348.806   5
  -1  20  11 999.805 383.452   1
   1  20 -11 835.299 287.721   2
   1 -20 -11 1165.98 327.572   2
   1 -20 -11 1120.64 476.562   6
   1  20 -10 2821.19 485.553   2
  -1 -20  10 2465.75 503.540   5
   1 -20 -10 2080.73 430.253   2
   1 -20 -10 2265.94 631.815   6
  -1  20  10 2138.70 506.411   1
   1  20  -9-174.603 126.070   2
  -1 -20   9-191.670 118.048   5
  -1  20   9-117.967 204.191   1
   1 -20  -9-30.1801 98.0858   2
   1 -20  -9 110.934 201.867   6
  -1 -20   8 54.0051 149.300   5
  -1  20   8-53.0850 119.005   1
   1  20  -8 46.5617 110.636   2
   1 -20  -8-61.5642 93.8408   2
   1  20  -8-69.2493 166.256   7
  -1 -20   8 206.681 112.945   8
   1 -20  -8 164.752 196.265   6
  -1 -20   7 6226.31 553.222   8
  -1  20   7 6521.49 720.001   1
   1 -20  -7 6176.08 558.603   2
  -1 -20   7 6277.67 672.839   5
   1  20  -7 6268.26 679.631   7
  -1  20   7 6081.20 415.231   7
   1  20  -7 6253.11 560.617   2
   1 -20  -7 6605.61 924.105   6
  -1 -20   6 11438.8 755.909   8
   1  20  -6 12502.5 713.270   2
   1  20  -6 11813.3 889.410   7
  -1  20   6 12474.5 631.165   7
   1 -20  -6 12416.3 717.892   2
   1 -20  -6 11882.8 1165.29   6
  -1 -20   6 11849.1 898.574   5
   1 -20  -5 18212.6 782.518   2
  -1 -20   5 18640.6 1073.59   5
   1 -20  -5 17884.8 1377.57   6
  -1  20   5 18401.5 805.622   7
   1  20  -5 18079.7 777.409   2
   1  20  -5 18304.1 1078.70   7
   1 -20  -4 43.2152 48.9225   2
   1  20  -4 18.5381 61.1221   2
   1  20  -4 76.6577 100.951   7
  -1  20   4 27.2810 70.8882   7
   1 -20  -4-113.816 180.501   6
  -1 -20   4-32.5702 90.1530   5
   1  20  -3 132.722 60.3350   2
   1 -20  -3 75.9169 52.2972   2
  -1 -20   3 109.440 128.325   5
   1  20  -3-50.8186 125.863   7
  -1  20   3 168.769 127.730   7
  -1 -20   2 15396.6 870.242   5
   1 -20  -2 14487.9 416.984   2
   1  20  -2 14063.0 881.030   7
  -1  20   2 14167.3 780.038   7
   1  20  -2 14341.7 415.703   2
  -1  20   1-48.7844 87.7342   7
   1  20  -1-115.349 127.604   7
  -1  20   0 21270.2 378.501   3
   1  20   0 23210.1 1049.76   7
  -1  20   0 21599.9 1013.65   7
  -1 -20   0 21965.6 441.465   3
   1 -20   1 78207.3 670.826   2
   1  20   1 87245.9 1693.58   1
   1  20   1 73688.8 636.247   2
  -1  20  -1 87832.4 2088.70   7
  -1 -20  -1 82205.0 1094.58   4
  -1  20  -1 85907.1 1092.42   3
   1  20   1 81401.0 1897.35   7
  -1  20  -2 790.755 215.983   7
  -1  20  -2 761.129 132.558   3
   1 -20   2 769.755 100.473   2
   1  20   2 842.502 202.353   7
   1  20   2 758.451 170.783   1
  -1 -20  -2 744.257 122.344   4
   1  20   2 731.430 94.9289   2
   1  20   3 572.145 165.637   1
  -1  20  -3 707.339 145.301   3
  -1  20  -3 782.676 196.301   7
   1  20   3 617.587 166.844   7
  -1 -20  -3 577.391 125.709   4
   1  20   3 649.037 117.168   2
   1 -20   3 663.784 113.557   2
  -1 -20  -3 473.904 64.4760   3
  -1  20  -4 1158.72 201.205   3
  -1  20  -4 748.455 180.919   7
   1  20   4 1089.93 254.423   1
   1  20   4 1163.34 205.768   7
  -1 -20  -4 978.766 117.638   3
  -1 -20  -4 884.025 164.277   4
  -1 -20  -4 1238.11 333.004   6
  -1  20  -5 56.7105 117.160   7
  -1 -20  -5 18.2060 42.3363   3
  -1 -20  -5 113.271 90.5532   4
   1  20   5-191.010 152.767   1
  -1  20  -5 49.5753 80.4419   3
  -1 -20  -5 243.371 343.535   6
  -1 -20  -6 3039.56 566.461   6
   1  20   6 3232.29 477.940   1
  -1 -20  -6 3242.99 292.647   3
  -1  20  -6 3036.27 436.959   7
  -1  20  -6 3421.69 394.841   3
  -1 -20  -7 203.461 110.965   3
   1 -20   7 545.137 246.759   5
  -1 -20  -7-132.714 208.344   6
  -1  20  -7 93.5904 127.700   3
  -1  20  -7 101.004 161.672   7
   1  20   7 279.766 185.018   1
   1  20   8 12631.2 1036.11   1
  -1 -20  -8 13154.9 729.573   3
  -1 -20  -8 11792.4 833.988   8
  -1 -20  -8 12378.8 1210.20   6
   1 -20   8 13294.5 1024.78   5
  -1  20  -8 11924.7 840.847   3
  -1  20  -8 12594.9 966.784   7
  -1  20  -9 2632.97 427.012   3
   1  20   9 3122.44 551.277   1
  -1 -20  -9 3139.48 446.059   8
   1 -20   9 2858.74 484.137   5
  -1  20  -9 2827.98 459.414   7
  -1 -20  -9 3252.12 676.355   6
  -1  20 -10 167.062 158.457   3
   1 -20  10 466.470 226.297   5
  -1  20 -10 145.305 117.392   7
  -1 -20 -10-244.917 232.553   6
   1  20  10 379.265 214.990   1
  -1  20 -11 2403.04 456.097   7
   1 -20  11 2652.17 521.432   5
  -1  20 -11 1654.13 378.196   3
   1  20  11 2235.55 513.979   1
  -1 -20 -11 1572.06 541.853   6
   1  20  12 2384.36 554.147   1
   1 -20  12 2734.80 533.452   5
   1 -20  13 229.090 188.575   5
  -1 -21  12 140.142 132.435   5
   1 -21 -12 220.226 293.077   6
  -1  21  12 219.716 229.307   1
  -1  21  11 1037.34 379.253   1
  -1 -21  11 819.367 320.315   5
   1 -21 -11 1604.10 391.753   2
   1 -21 -11 1108.15 473.228   6
   1  21 -11 1462.80 365.416   2
  -1  21  10 332.706 218.195   1
  -1 -21  10 349.901 164.023   5
   1  21 -10 382.957 187.152   2
   1 -21 -10 747.348 249.675   2
   1 -21 -10 666.296 382.318   6
  -1  21   9-126.527 255.045   1
  -1 -21   9 114.746 126.126   5
   1  21  -9 111.124 121.246   2
   1 -21  -9 282.244 156.138   2
   1 -21  -9 405.778 284.994   6
  -1 -21   8 228.936 125.560   8
   1 -21  -8 431.678 289.961   6
  -1 -21   8 228.740 181.769   5
  -1  21   8-149.732 246.043   1
   1  21  -8 118.269 129.773   7
   1 -21  -8 206.436 113.187   2
   1  21  -8 425.306 173.008   2
  -1 -21   7 3937.34 454.777   8
   1 -21  -7 3255.22 652.403   6
  -1 -21   7 3636.62 523.588   5
   1 -21  -7 3441.52 412.868   2
   1  21  -7 4005.93 447.605   2
   1  21  -7 4030.38 574.465   7
  -1  21   6 3629.32 350.363   7
   1 -21  -6 4225.79 416.967   2
  -1 -21   6 4055.28 469.329   8
  -1 -21   6 3693.02 547.277   5
   1  21  -6 4256.55 421.392   2
   1  21  -6 3942.27 548.350   7
   1 -21  -6 3704.01 702.301   6
   1 -21  -5 54309.7 1348.73   2
   1  21  -5 53715.7 1332.30   2
  -1  21   5 51309.4 1378.61   7
   1  21  -5 50503.6 1819.58   7
  -1 -21   5 53605.0 1864.32   5
   1 -21  -5 54096.1 2405.53   6
   1 -21  -4 1917.51 225.458   2
   1  21  -4 1580.58 206.408   2
  -1 -21   4 1554.41 316.968   5
   1 -21  -4 1519.78 429.540   6
  -1  21   4 1840.03 283.450   7
   1  21  -4 1598.01 325.273   7
   1  21  -3 1043.79 229.958   7
   1 -21  -3 1069.85 138.610   2
   1  21  -3 1004.48 133.389   2
  -1 -21   3 1221.07 274.056   5
  -1  21   3 1001.42 218.210   7
  -1  21   2 32426.9 1201.94   7
   1  21  -2 31481.7 1331.36   7
   1 -21  -2 32149.8 572.906   2
   1  21  -2 28718.8 540.930   2
   1  21  -1 201.989 100.589   7
  -1  21   1 191.846 141.657   7
  -1  21   0 17515.1 947.545   7
   1  21   0 17970.9 951.319   7
  -1  21  -1 8252.61 324.928   3
   1  21   1 8848.05 671.736   7
  -1 -21  -1 8119.79 333.327   4
  -1  21  -1 8184.12 687.509   7
   1  21   1 9619.00 590.307   1
   1 -21   2 1245.11 117.016   2
  -1  21  -2 1246.49 160.906   3
   1  21   2 1106.32 224.214   7
  -1 -21  -2 1328.63 158.670   4
  -1  21  -2 1027.87 237.920   7
   1  21   2 1247.03 234.322   1
   1  21   2 1161.15 110.550   2
  -1  21  -3 5435.17 385.583   3
   1  21   3 5104.57 300.111   2
   1  21   3 5155.47 466.945   7
  -1  21  -3 5224.53 537.561   7
  -1 -21  -3 5004.80 346.100   4
   1  21   3 5274.08 507.700   1
  -1  21  -4 1596.79 236.577   3
  -1 -21  -4 1290.32 361.435   6
  -1 -21  -4 1762.67 225.150   4
  -1  21  -4 1504.91 301.158   7
  -1 -21  -4 1405.62 131.202   3
   1  21   4 1830.73 318.222   1
   1  21   4 1338.60 221.473   7
   1  21   5 25213.9 1255.38   1
  -1  21  -5 24650.9 1264.14   7
  -1 -21  -5 22763.9 1522.01   6
  -1  21  -5 24204.2 971.991   3
  -1 -21  -5 23489.5 654.059   3
  -1  21  -6 89.8202 105.607   3
  -1  21  -6-23.4302 89.3992   7
   1  21   6 104.478 153.380   1
  -1 -21  -6-31.5470 183.070   6
  -1 -21  -6 26.0512 35.4240   3
  -1 -21  -7 2553.28 598.100   6
   1  21   7 1803.24 379.671   1
  -1  21  -7 2378.28 441.794   7
  -1  21  -7 1885.34 320.989   3
  -1 -21  -7 2199.18 262.114   3
  -1 -21  -8 621.545 248.053   8
  -1  21  -8 414.962 194.500   3
   1 -21   8 315.621 169.252   5
   1  21   8 732.485 302.339   1
  -1  21  -8 242.952 182.210   7
  -1 -21  -8 214.265 287.865   6
  -1  21  -9 874.188 275.264   3
  -1 -21  -9 447.829 338.247   6
   1  21   9 1089.78 360.333   1
   1 -21   9 369.427 190.441   5
  -1 -21  -9 1276.26 289.863   8
  -1  21  -9 1094.92 306.723   7
   1  21  10 1674.40 397.117   1
  -1  21 -10 1839.68 387.808   7
   1 -21  10 1714.09 407.408   5
  -1  21 -10 1815.89 375.222   3
  -1 -21 -10 1494.18 485.986   6
  -1 -21 -11 3629.03 770.720   6
  -1  21 -11 3973.41 587.325   7
   1 -21  11 3257.58 558.120   5
   1  21  11 4063.75 690.884   1
  -1  21 -11 3629.36 559.291   3
   1  21  12 38.5012 143.143   1
   1 -21  12 48.8413 116.957   5
   1 -21  13 49.9960 144.683   5
  -1  22  12 1783.90 513.675   1
   1 -22 -12 1993.03 630.099   6
  -1 -22  12 1340.77 405.330   5
   1 -22 -11 1039.45 484.227   6
  -1  22  11 1165.11 388.681   1
  -1 -22  11 1020.94 342.045   5
  -1 -22  10 256.723 229.131   5
   1  22 -10 63.7095 149.076   2
   1 -22 -10 22.9199 89.9145   2
   1 -22 -10-149.312 270.711   6
  -1  22  10-154.774 266.277   1
   1 -22  -9 44.9390 254.449   6
  -1  22   9-178.966 253.491   1
  -1 -22   9 55.7619 121.126   5
   1 -22  -9 124.025 137.075   2
   1  22  -9 24.3459 126.572   7
   1  22  -9-115.107 128.045   2
  -1 -22   8 228.779 178.370   5
  -1 -22   8 105.160 94.4419   8
   1  22  -8 23.3564 127.412   7
   1  22  -8 141.851 114.872   2
   1 -22  -8 91.4737 91.8426   2
  -1  22   8 196.721 138.963   1
   1 -22  -8-202.535 208.256   6
  -1 -22   7 3110.30 419.992   8
   1 -22  -7 2853.81 386.638   2
  -1 -22   7 2575.68 450.976   5
   1  22  -7 2634.94 460.057   7
   1  22  -7 3014.00 390.404   2
   1 -22  -7 3002.42 625.588   6
  -1 -22   6 172.398 144.239   5
   1  22  -6 360.300 133.374   2
   1 -22  -6 372.327 132.939   2
  -1  22   6 127.413 72.7059   7
  -1 -22   6 56.3163 135.572   8
   1  22  -6 32.5027 110.837   7
   1 -22  -6-33.7246 258.885   6
   1  22  -5 173.359 88.7624   2
   1  22  -5 739.173 304.127   7
   1 -22  -5 415.234 255.919   6
  -1  22   5 286.556 157.690   7
  -1 -22   5 558.558 344.471   5
   1 -22  -5 148.439 97.1194   2
   1 -22  -4 4737.90 695.988   6
  -1  22   4 5281.44 472.557   7
  -1 -22   4 4678.17 557.159   5
   1  22  -4 5145.94 583.525   7
   1  22  -4 5080.66 355.055   2
   1 -22  -4 5472.31 374.154   2
   1  22  -3 1014.10 129.111   2
   1 -22  -3 1281.86 146.550   2
   1  22  -3 1108.91 263.214   7
  -1  22   3 1213.14 232.882   7
  -1 -22   3 1219.30 284.782   5
   1  22  -2 6274.11 627.906   7
  -1  22   2 5561.04 522.280   7
   1  22  -1 10307.9 765.918   7
  -1  22   1 9547.34 684.643   7
  -1  22   0 17352.0 964.076   7
   1  22   0 17631.5 971.727   7
  -1  22  -1 516.527 78.1266   3
   1  22   1 840.121 221.956   7
   1  22   1 838.974 205.355   1
  -1  22  -1 663.030 220.163   7
  -1 -22  -1 579.402 86.0002   4
   1  22   2 2942.66 362.917   1
   1  22   2 2789.45 358.607   7
  -1 -22  -2 2809.13 217.972   4
  -1  22  -2 2486.79 383.008   7
   1  22   2 2378.41 140.881   2
  -1  22  -2 2417.96 211.404   3
   1  22   3 10994.2 691.525   7
  -1  22  -3 11569.6 829.831   7
   1  22   3 11965.6 770.842   1
  -1 -22  -3 10588.0 489.959   4
  -1  22  -3 11415.7 537.749   3
  -1  22  -4 2254.15 270.542   3
  -1  22  -4 1778.77 316.509   7
  -1 -22  -4 2136.14 474.573   6
   1  22   4 2662.51 391.811   1
  -1 -22  -4 2475.05 266.009   4
   1  22   4 2052.20 283.486   7
  -1  22  -5 5193.51 444.439   3
  -1 -22  -5 5154.08 758.639   6
   1  22   5 5989.34 613.680   1
  -1  22  -5 5733.56 623.752   7
   1  22   6 4140.25 541.273   1
  -1  22  -6 3459.41 394.824   3
  -1  22  -6 3933.84 537.733   7
  -1 -22  -6 4111.11 706.120   6
  -1 -22  -7 16734.3 1438.86   6
  -1  22  -7 16178.4 1112.29   7
   1  22   7 16449.7 1161.53   1
  -1  22  -7 15072.8 880.490   3
  -1 -22  -8-5.21947 163.029   6
  -1  22  -8 80.4591 119.026   3
  -1 -22  -8 298.973 197.411   8
  -1  22  -8 196.767 131.394   7
   1  22   8 254.010 207.127   1
  -1 -22  -9 390.985 199.064   8
  -1 -22  -9 495.712 329.313   6
   1 -22   9 159.271 165.537   5
  -1  22  -9 234.527 170.516   7
  -1  22  -9 350.784 194.585   3
   1  22   9 667.420 331.295   1
  -1  22 -10 1957.40 402.545   7
  -1  22 -10 1733.37 388.120   3
   1  22  10 1899.27 452.885   1
   1 -22  10 2140.80 449.863   5
  -1 -22 -10 1518.24 525.369   6
   1  22  11-50.5628 217.162   1
   1 -22  11 349.636 253.369   5
  -1  22 -11 144.323 162.571   7
  -1 -22 -11 213.532 310.415   6
   1  22  12 250.296 160.702   1
   1 -22  12 319.078 186.620   5
  -1 -22 -12-45.9838 286.503   6
   1 -23 -12 1371.13 599.632   6
  -1 -23  12 1666.51 451.527   5
  -1 -23  11 1739.31 448.730   5
   1 -23 -11 1304.57 497.788   6
  -1 -23  10 997.981 346.266   5
   1 -23 -10 941.638 512.783   6
   1 -23  -9 2345.91 633.927   6
   1  23  -9 1807.93 405.782   7
  -1 -23   9 1424.42 395.474   5
   1  23  -9 1921.55 362.873   2
   1 -23  -9 1951.01 376.436   2
   1  23  -8 222.940 138.929   2
   1 -23  -8 241.343 148.871   2
   1  23  -8 239.900 187.837   7
   1 -23  -8 384.353 311.762   6
  -1 -23   8-11.7887 129.073   5
  -1 -23   8 289.915 164.686   8
   1 -23  -7-112.867 176.707   6
  -1 -23   7 174.643 155.212   5
   1  23  -7-45.8444 84.8823   2
   1  23  -7 56.1232 96.9998   7
   1 -23  -7-33.1315 97.4410   2
  -1 -23   7 20.5934 123.509   8
  -1 -23   6 233.875 156.877   8
   1 -23  -6 181.600 180.435   6
  -1  23   6 164.580 105.028   7
  -1 -23   6 294.530 180.409   5
   1  23  -6 46.0080 89.0808   2
   1  23  -6-203.915 151.128   7
   1 -23  -6 161.967 102.334   2
   1 -23  -5 3872.26 637.418   6
  -1  23   5 3025.07 355.143   7
   1  23  -5 3557.02 348.092   2
   1  23  -5 3451.28 499.870   7
  -1 -23   5 3464.01 497.699   5
   1 -23  -5 4034.83 372.066   2
   1  23  -4 10702.3 508.749   2
   1  23  -4 10346.8 850.286   7
  -1  23   4 10446.3 687.023   7
   1 -23  -4 11511.4 534.775   2
  -1 -23   4 10927.5 846.870   5
   1 -23  -4 10540.7 1082.22   6
   1  23  -3 14112.8 965.209   7
   1  23  -3 14162.0 463.904   2
  -1  23   3 14852.7 838.730   7
   1  23  -2 19808.7 1109.39   7
  -1  23   2 19000.1 976.565   7
   1  23  -1 41953.8 1568.89   7
  -1  23   1 42786.3 1505.69   7
   1  23   0 30090.0 1288.78   7
  -1  23   0 32630.8 1339.56   7
  -1 -23   0 26925.3 450.580   4
   1  23   1 14927.7 868.262   7
  -1  23  -1 16267.1 960.334   7
  -1 -23  -1 13151.8 371.442   4
   1  23   2 1189.19 248.372   7
  -1 -23  -2 1080.05 126.778   4
  -1  23  -2 1282.46 277.847   7
   1  23   2 1007.15 241.628   1
  -1  23  -2 1089.30 142.193   3
  -1  23  -3 1750.18 208.894   3
   1  23   3 1538.34 287.357   1
   1  23   3 1587.07 269.826   7
  -1  23  -3 1829.86 351.793   7
  -1 -23  -3 1734.90 194.952   4
  -1  23  -4 3997.06 521.591   7
  -1 -23  -4 3444.01 608.533   6
   1  23   4 3521.33 392.181   7
  -1  23  -4 3587.55 338.215   3
   1  23   4 3532.43 466.166   1
   1  23   5 2044.84 399.594   1
  -1  23  -5 1654.01 348.787   7
  -1  23  -5 1592.22 253.306   3
  -1 -23  -5 1633.11 456.310   6
  -1  23  -6 5770.85 647.644   7
   1  23   6 5980.04 685.947   1
  -1  23  -6 5618.16 506.729   3
  -1 -23  -6 5436.97 824.581   6
   1  23   7 1590.73 365.296   1
  -1 -23  -7 1848.93 532.059   6
  -1  23  -7 1939.77 406.952   7
  -1  23  -7 2101.09 341.075   3
  -1 -23  -8 347.741 189.556   8
  -1 -23  -8 226.984 175.730   6
  -1  23  -8 382.249 154.513   3
  -1  23  -8 324.761 223.117   7
   1  23   8 655.591 267.008   1
   1  23   9 9778.72 981.811   1
  -1  23  -9 9465.91 805.831   3
  -1  23  -9 8969.11 870.479   7
  -1 -23  -9 9273.09 1147.87   6
  -1 -23  -9 9219.74 803.346   8
  -1  23 -10 155.362 102.281   7
   1  23  10-26.2221 145.295   1
  -1 -23 -10 191.806 274.749   6
   1  23  11-232.623 203.708   1
  -1  23 -11 139.043 169.072   7
  -1 -23 -11-241.869 173.410   6
   1  23  12 604.772 361.819   1
  -1 -23 -12 247.361 301.720   6
   1 -24 -11-280.921 270.553   6
  -1 -24  11 426.004 270.410   5
  -1 -24  10 5973.75 780.310   5
   1 -24 -10 5761.43 1001.52   6
   1  24  -9-22.8673 105.606   7
   1 -24  -9-50.1590 184.687   6
   1 -24  -8 1584.42 538.294   6
   1  24  -8 1286.50 344.392   7
  -1 -24   8 1431.27 377.331   5
  -1 -24   8 1239.63 285.424   8
  -1 -24   7 1355.78 310.333   5
   1  24  -7 1247.76 325.373   7
   1 -24  -7 1500.56 476.398   6
   1  24  -7 1748.12 292.849   2
  -1 -24   7 1786.45 350.198   8
   1 -24  -6 2048.49 559.931   6
  -1 -24   6 2365.54 390.851   8
  -1  24   6 2179.59 307.087   7
  -1 -24   6 2211.22 407.832   5
   1  24  -6 2004.21 288.006   2
   1  24  -6 2335.71 434.383   7
   1 -24  -5 1848.43 443.194   6
   1  24  -5 1541.97 231.831   2
  -1  24   5 2234.71 310.216   7
  -1 -24   5 2052.66 394.607   5
   1  24  -5 2172.25 421.669   7
   1  24  -4 19312.2 1168.83   7
  -1 -24   4 20874.0 1194.90   5
  -1  24   4 19326.7 959.572   7
   1 -24  -4 19859.9 1523.11   6
   1  24  -3 2443.42 425.399   7
  -1  24   3 2015.11 327.096   7
  -1  24   2 13543.1 847.679   7
   1  24  -2 13112.0 934.183   7
  -1  24   1 988.135 259.066   7
   1  24  -1 1107.60 304.229   7
   1  24   0 1973.58 416.169   7
  -1  24   0 1167.92 372.359   7
  -1  24  -1 175.627 196.707   7
   1  24   1 180.815 123.772   7
   1  24   2 2851.86 380.573   1
   1  24   2 2629.16 364.028   7
  -1  24  -2 2677.70 407.501   7
   1  24   3 54.8976 151.984   1
   1  24   3 158.893 112.392   7
  -1  24  -3 230.556 162.336   7
  -1  24  -3 225.774 90.7528   3
  -1  24  -4 9293.05 809.134   7
   1  24   4 9149.92 756.780   1
   1  24   4 8392.20 616.888   7
  -1  24  -4 9377.31 543.328   3
  -1 -24  -4 9497.28 1019.84   6
  -1  24  -5 619.819 162.996   3
   1  24   5 815.712 241.266   1
  -1 -24  -5 510.027 281.527   6
  -1  24  -5 739.100 231.384   7
  -1 -24  -6-36.4875 187.239   6
   1  24   6 199.618 191.990   1
  -1  24  -6 185.750 143.462   7
  -1  24  -6-44.6132 89.2422   3
  -1  24  -7 636.534 209.456   3
  -1 -24  -7 749.848 371.937   6
   1  24   7 577.252 277.861   1
  -1  24  -7 718.432 281.309   7
  -1  24  -8 3723.52 577.624   7
  -1 -24  -8 3809.43 767.414   6
   1  24   8 4142.20 636.439   1
  -1 -24  -8 3728.02 516.079   8
  -1  24  -8 3589.97 474.482   3
  -1 -24  -9 480.335 214.989   8
   1  24   9 1118.30 346.295   1
  -1  24  -9 765.096 312.681   7
  -1 -24  -9 852.981 449.436   6
  -1  24  -9 543.461 219.012   3
  -1 -24 -10-74.8880 204.068   6
   1  24  10 96.9575 199.662   1
  -1  24 -10 121.126 149.038   7
  -1  24 -11 217.682 177.609   7
  -1 -24 -11-37.4875 193.554   6
   1  24  11-313.444 245.269   1
  -1 -24 -12 919.318 475.311   6
  -1 -25  11 767.754 346.014   5
   1 -25 -11 617.448 268.971   6
  -1 -25  10 1360.61 411.190   5
   1 -25 -10 1182.59 525.626   6
   1 -25  -9 3472.73 776.947   6
  -1 -25   9 3508.19 606.306   5
   1  25  -9 3641.66 596.354   7
  -1 -25   8 1928.59 356.772   8
  -1 -25   8 2017.53 448.163   5
   1 -25  -8 2839.83 668.962   6
   1  25  -8 2458.03 476.398   7
  -1 -25   7 1950.62 429.062   5
   1  25  -7 1897.22 426.197   7
  -1 -25   7 1939.46 363.959   8
   1 -25  -7 1608.95 505.862   6
   1  25  -6 482.054 206.778   7
   1 -25  -6 516.141 318.707   6
  -1 -25   6 675.115 237.643   8
  -1 -25   6 383.081 210.841   5
  -1  25   6 476.847 152.206   7
   1 -25  -5 3629.03 702.092   6
   1  25  -5 3767.45 551.589   7
  -1  25   5 2940.90 371.781   7
  -1 -25   5 3009.41 501.654   5
   1  25  -4 6389.15 693.704   7
  -1  25   4 6143.99 550.977   7
   1 -25  -4 6092.91 868.202   6
   1  25  -3 341.059 214.272   7
  -1  25   3 525.369 187.550   7
   1  25  -2 7151.21 699.980   7
  -1  25   2 7718.30 651.102   7
   1  25  -1 3042.45 448.852   7
  -1  25   1 3281.72 444.925   7
   1  25   0 48101.9 1713.87   7
  -1  25   0 49810.3 1751.74   7
   1  25   1 2436.45 377.556   7
  -1  25  -1 2312.77 405.109   7
   1  25   2 247.828 140.499   7
  -1  25  -2 2.78770 177.391   7
   1  25   2 570.254 193.688   1
   1  25   3 8197.35 708.119   1
  -1  25  -3 6977.40 688.265   7
   1  25   3 6793.54 593.806   7
   1  25   4 14295.6 954.422   1
   1  25   4 12338.4 763.840   7
  -1  25  -4 14199.8 1018.71   7
  -1  25  -4 13943.2 655.502   3
  -1 -25  -4 13349.3 1236.48   6
  -1  25  -5 2227.72 290.767   3
  -1 -25  -5 2118.16 511.734   6
  -1  25  -5 2491.48 448.304   7
   1  25   5 2273.17 391.528   1
  -1  25  -6 907.100 285.935   7
  -1  25  -6 956.912 216.135   3
  -1 -25  -6 1390.70 482.501   6
   1  25   6 807.157 249.323   1
   1  25   7 7514.96 810.792   1
  -1  25  -7 6652.86 592.362   3
  -1 -25  -7 6896.03 969.440   6
  -1  25  -7 6866.56 752.039   7
  -1 -25  -8 86.5757 201.052   6
   1  25   8 123.591 144.149   1
  -1  25  -8 286.833 146.378   3
  -1  25  -8 226.789 134.313   7
  -1 -25  -8 438.362 227.107   8
   1  25   9 1950.26 449.283   1
  -1  25  -9 2097.64 440.134   7
  -1 -25  -9 1471.89 460.328   6
  -1 -25  -9 1925.27 380.544   8
  -1 -25 -10 851.925 362.119   6
  -1  25 -10 639.403 268.904   7
   1  25  10 219.249 164.485   1
  -1  25 -11 2696.00 523.328   7
   1  25  11 2849.11 603.762   1
  -1 -25 -11 2366.64 631.668   6
   1 -26 -11 1110.43 527.272   6
  -1 -26  11 503.579 287.016   5
   1 -26 -10 137.053 180.050   6
  -1 -26  10 563.624 302.945   5
   1 -26  -9-27.1956 274.720   6
  -1 -26   9 148.075 215.437   5
   1  26  -9 516.484 262.331   7
  -1 -26   8 1194.13 392.101   5
   1  26  -8 583.843 304.050   7
   1 -26  -8 793.950 410.264   6
  -1 -26   8 789.313 252.458   8
   1 -26  -7 292.757 284.434   6
  -1 -26   7-394.351 203.208   5
   1  26  -7 212.268 153.009   7
  -1 -26   7 260.722 175.877   8
  -1  26   6 129.943 93.7021   7
  -1 -26   6 60.7994 156.106   5
   1  26  -6 368.085 222.867   7
  -1 -26   6 279.371 197.822   8
   1 -26  -6-149.432 222.010   6
   1 -26  -5 389.063 345.129   6
  -1 -26   5 444.070 227.196   5
   1  26  -5 320.347 262.476   7
  -1  26   5-38.9996 117.529   7
   1 -26  -4 905.069 527.066   6
   1  26  -4 668.160 316.694   7
  -1  26   4 449.949 243.176   7
   1  26  -3 9061.62 815.215   7
  -1  26   3 9503.34 724.617   7
   1  26  -2 507.380 199.183   7
  -1  26   2 421.663 158.289   7
   1  26  -1 382.254 200.635   7
  -1  26   1 549.778 218.345   7
   1  26   0 40384.0 1592.39   7
  -1  26   0 42997.1 1668.35   7
   1  26   1 4549.20 522.439   7
  -1  26  -1 4754.34 561.799   7
   1  26   2 2444.98 386.905   7
  -1  26  -2 2382.37 417.256   7
   1  26   3 14615.8 887.683   7
  -1  26  -3 15230.2 1061.03   7
   1  26   3 16137.8 981.673   1
   1  26   4 654.669 224.494   1
  -1  26  -4 395.408 200.528   7
   1  26   4 276.384 132.459   7
  -1 -26  -4 325.705 287.149   6
   1  26   5 1721.20 358.032   1
  -1 -26  -5 1371.27 434.136   6
  -1  26  -5 1600.74 355.112   7
   1  26   6 464.789 224.487   1
  -1  26  -6 521.577 191.767   7
  -1 -26  -6 933.459 369.286   6
  -1  26  -7 2467.97 476.434   7
   1  26   7 2117.18 478.815   1
  -1 -26  -7 1976.74 558.824   6
  -1 -26  -8 388.691 243.371   6
  -1 -26  -8 449.681 221.666   8
  -1  26  -8 510.690 206.154   7
   1  26   8 307.590 197.037   1
  -1  26  -9 486.488 233.999   7
  -1 -26  -9 453.830 326.139   6
   1  26   9 348.915 132.820   1
  -1 -26  -9 418.492 214.553   8
  -1 -26 -10 1286.35 522.230   6
  -1  26 -10 1053.82 308.339   7
   1  26  10 988.515 356.950   1
  -1 -26 -11 1236.11 496.840   6
  -1  26 -11 1228.14 367.976   7
   1  26  11 1262.82 421.030   1
  -1  26 -12 374.838 216.420   7
  -1 -27  11 230.025 195.800   5
  -1 -27  10 111.299 195.485   5
   1 -27 -10 528.632 387.944   6
  -1 -27   9 698.091 319.984   5
   1  27  -9 214.829 210.676   7
   1 -27  -9 732.753 420.004   6
  -1 -27   8 5976.09 820.261   5
   1  27  -8 5701.60 764.228   7
   1 -27  -8 7530.65 1145.80   6
   1  27  -7 1105.31 326.439   7
  -1 -27   7 816.838 289.991   5
   1 -27  -7 1409.88 506.235   6
  -1 -27   7 1159.31 300.134   8
  -1 -27   6 697.277 247.401   8
   1  27  -6 764.909 288.597   7
  -1 -27   6 844.708 303.776   5
   1 -27  -6 852.017 417.940   6
   1 -27  -5 1776.37 530.934   6
   1  27  -5 2548.89 516.446   7
  -1  27   5 2236.76 346.477   7
  -1  27   4 26437.3 1218.74   7
   1 -27  -4 31067.4 2029.71   6
   1  27  -4 27659.5 1513.32   7
   1  27  -3 14937.6 1074.12   7
  -1  27   3 14931.8 932.983   7
   1  27  -2 859.896 275.968   7
  -1  27   2 833.683 219.950   7
  -1  27   1 578.084 246.906   7
   1  27  -1 597.644 309.660   7
  -1  27   0 12596.1 935.070   7
   1  27   0 11499.5 891.760   7
   1  27   1 428.800 201.566   7
  -1  27  -1 509.449 229.302   7
   1  27   2 16902.3 1000.75   7
  -1  27  -2 17144.4 1127.91   7
   1  27   3 303.859 162.540   7
  -1  27  -3 421.511 249.088   7
   1  27   3 269.233 174.240   1
  -1 -27  -4 199.927 141.875   6
  -1  27  -4-44.5280 190.951   7
   1  27   4 380.432 151.413   7
   1  27   4 465.610 206.518   1
  -1 -27  -5 299.458 245.215   6
   1  27   5-121.973 156.297   1
  -1  27  -5 5.98620 134.798   7
  -1 -27  -6-181.590 169.707   6
   1  27   6-32.2636 168.309   1
  -1  27  -6 193.811 181.562   7
  -1  27  -7 4071.94 629.536   7
   1  27   7 4422.00 632.602   1
  -1 -27  -7 4217.39 819.607   6
  -1 -27  -8 483.514 336.590   6
  -1 -27  -8 865.875 298.296   8
  -1  27  -8 413.687 257.179   7
   1  27   8 560.862 269.701   1
  -1 -27  -9 3155.35 737.800   6
  -1  27  -9 3058.34 554.433   7
   1  27   9 2825.29 573.820   1
  -1 -27  -9 3230.74 525.877   8
   1  27  10 549.433 309.972   1
  -1  27 -10 169.966 171.030   7
  -1 -27 -10 33.4801 253.288   6
  -1  27 -11 500.955 242.296   7
   1  27  11 327.607 258.131   1
  -1 -27 -11 650.937 317.517   6
  -1  27 -12 50.8463 123.662   7
  -1 -28  10 403.826 237.192   5
   1 -28 -10 561.844 340.371   6
   1  28  -9 319.626 249.682   7
  -1 -28   9 1060.44 394.552   5
   1 -28  -9 1058.66 527.459   6
   1  28  -8 13529.3 1175.33   7
  -1 -28   8 15860.1 1286.25   5
   1 -28  -8 15057.4 1666.80   6
  -1 -28   7 1412.46 342.017   8
   1  28  -7 1259.06 349.188   7
  -1 -28   7 1090.82 347.813   5
   1 -28  -7 1239.05 482.928   6
  -1 -28   6 787.280 267.296   8
  -1 -28   6 928.196 331.814   5
   1  28  -6 639.446 237.543   7
   1 -28  -6 1615.05 579.492   6
  -1  28   5 304.356 139.657   7
   1  28  -5 218.320 233.802   7
   1 -28  -5 503.631 323.349   6
   1  28  -4 34510.2 1713.51   7
  -1  28   4 35625.5 1454.88   7
   1 -28  -4 37813.6 2273.10   6
   1  28  -3 795.728 310.748   7
  -1  28   3 740.940 245.345   7
  -1  28   2 344.472 221.445   7
   1  28  -2 136.107 203.671   7
  -1  28   1 35836.1 1557.95   7
   1  28  -1 32901.7 1550.23   7
   1  28   0 1550.08 341.105   7
  -1  28   0 1446.14 372.346   7
   1  28   1 979.903 257.224   7
  -1  28  -1 851.065 243.465   7
   1  28   2 2882.96 435.312   7
  -1  28  -2 3413.56 527.289   7
   1  28   3 1317.68 282.954   7
  -1  28  -3 1834.60 401.795   7
  -1 -28  -4 2328.52 557.659   6
   1  28   4 2118.41 394.109   1
   1  28   4 1728.58 308.873   7
  -1  28  -4 2482.18 477.086   7
  -1 -28  -5 1027.10 442.773   6
   1  28   5 1566.29 391.300   1
  -1  28  -5 1498.69 394.150   7
   1  28   6 392.458 239.142   1
  -1 -28  -6 309.731 276.235   6
  -1  28  -6 50.0588 152.835   7
  -1 -28  -7 3945.90 790.455   6
   1  28   7 3083.34 555.145   1
  -1  28  -7 3642.24 591.019   7
   1  28   8 4419.74 676.362   1
  -1 -28  -8 4088.95 593.268   8
  -1  28  -8 4410.44 657.100   7
  -1 -28  -8 4539.79 868.619   6
   1  28   9 343.993 247.187   1
  -1 -28  -9 1048.01 354.614   8
  -1  28  -9 427.010 246.634   7
  -1 -28  -9 576.154 379.220   6
   1  28  10 1140.51 395.598   1
  -1  28 -10 1260.78 406.841   7
  -1 -28 -10 823.724 341.243   6
  -1  28 -11 249.718 196.794   7
  -1 -29  10 32.2537 143.796   5
   1 -29 -10 155.834 332.054   6
   1  29  -9 5619.31 781.223   7
   1 -29  -9 6599.82 1126.47   6
  -1 -29   9 6315.93 861.131   5
  -1 -29   8 1237.84 378.812   5
   1  29  -8 651.010 274.866   7
   1 -29  -8 1493.40 598.126   6
   1 -29  -7 3230.39 755.490   6
  -1 -29   7 2965.44 497.752   8
  -1 -29   7 2874.79 560.651   5
   1  29  -7 2838.42 548.274   7
   1 -29  -6 1248.28 456.093   6
  -1 -29   6 1562.04 361.735   8
   1  29  -6 1343.32 406.027   7
   1 -29  -5 335.086 350.526   6
   1  29  -5 242.241 244.903   7
  -1  29   5 160.007 136.994   7
   1 -29  -4 5691.26 931.571   6
   1  29  -4 5726.11 741.203   7
  -1  29   4 4562.14 537.760   7
   1  29  -3 449.760 295.894   7
  -1  29   3 159.834 209.634   7
   1  29  -2 4002.91 572.100   7
  -1  29   2 4236.45 550.708   7
  -1  29   1 4192.09 573.094   7
   1  29  -1 4065.93 573.398   7
   1  29   0 11.2149 149.166   7
  -1  29   0 167.260 184.870   7
   1  29   1 94.7244 145.645   7
  -1  29  -1 144.516 185.295   7
   1  29   2 7743.06 709.886   7
  -1  29  -2 7973.38 795.290   7
  -1  29  -3 2662.40 485.294   7
   1  29   3 1967.02 353.729   7
   1  29   4 2461.36 381.182   7
   1  29   4 3120.18 483.879   1
  -1  29  -4 3229.68 543.640   7
  -1 -29  -4 2650.57 604.101   6
   1  29   5 5121.43 652.687   1
  -1  29  -5 4265.83 623.690   7
  -1 -29  -5 4768.03 824.574   6
  -1  29  -6 6825.94 814.135   7
   1  29   6 7665.59 861.965   1
  -1 -29  -6 6948.37 1029.32   6
   1  29   7 5620.30 776.936   1
  -1  29  -7 5374.64 729.366   7
  -1 -29  -7 6063.88 976.356   6
   1  29   8-290.185 198.801   1
  -1 -29  -8-221.369 262.992   6
  -1  29  -8-55.6247 176.043   7
  -1 -29  -8-8.76927 181.446   8
  -1 -29  -9 2176.25 618.324   6
   1  29   9 2479.88 564.780   1
  -1  29  -9 2498.06 504.893   7
  -1 -29  -9 2286.06 449.968   8
   1  29  10 1339.78 420.213   1
  -1  29 -10 1272.75 381.476   7
  -1 -29 -10 560.403 414.147   6
  -1  29 -11 1229.80 364.246   7
  -1 -30   9 2393.37 568.499   5
   1 -30  -9 2513.42 751.097   6
  -1 -30   8 559.882 183.935   5
   1  30  -8 1217.83 346.050   7
   1 -30  -8 1511.13 582.433   6
  -1 -30   7 143.064 174.502   8
   1  30  -7 53.5841 131.435   7
   1 -30  -7 544.125 366.526   6
  -1 -30   6 754.835 294.110   8
   1  30  -6 670.243 286.651   7
   1 -30  -6 309.126 204.858   6
   1 -30  -5 570.292 352.088   6
   1  30  -5 334.709 243.357   7
  -1  30   5 40.2644 94.2811   7
   1 -30  -4 1291.10 490.337   6
   1  30  -4 1566.66 387.816   7
  -1  30   4 1542.02 314.433   7
   1  30  -3 11881.2 1018.61   7
  -1  30   3 11899.0 900.524   7
  -1  30   2 284.545 202.132   7
   1  30  -2 181.547 243.642   7
   1  30  -1 7240.90 762.841   7
  -1  30   1 7235.25 736.920   7
   1  30   0 548.928 236.259   7
  -1  30   0 448.507 243.660   7
   1  30   1 7206.52 721.911   7
  -1  30  -1 6914.69 757.890   7
  -1  30  -2 161.909 158.463   7
   1  30   2 327.933 169.655   7
   1  30   3 4247.53 523.035   7
  -1  30  -3 4220.06 606.378   7
  -1 -30  -4 393.206 322.516   6
   1  30   4 392.862 187.590   7
  -1  30  -4 664.630 267.423   7
  -1 -30  -5 202.152 240.787   6
   1  30   5 86.8466 159.624   1
  -1  30  -5 139.952 243.758   7
  -1 -30  -6 791.871 383.350   6
  -1  30  -6 805.976 318.970   7
   1  30   6 254.676 199.234   1
  -1 -30  -7 547.350 387.168   6
  -1  30  -7 297.570 250.655   7
   1  30   7 572.452 286.591   1
  -1 -30  -8 62.4093 153.988   8
  -1  30  -8 61.3506 184.923   7
   1  30   8-15.3148 148.280   1
  -1 -30  -8 210.173 215.393   6
  -1 -30  -9 902.157 316.373   8
  -1  30  -9 740.790 292.547   7
   1  30   9 724.934 316.922   1
  -1 -30  -9 648.818 338.438   6
  -1  30 -10 264.396 182.550   7
  -1 -30 -10 681.486 397.716   6
   1  30  10 753.368 339.054   1
   1 -31  -9 677.533 467.655   6
   1 -31  -8 2333.05 703.997   6
   1  31  -8 1129.13 328.232   7
  -1 -31   7 1427.02 357.898   8
   1 -31  -7 941.037 452.017   6
   1  31  -7 736.773 233.149   7
  -1 -31   6-54.7505 105.897   8
   1  31  -6 70.8317 113.302   7
   1 -31  -6 115.812 263.128   6
   1 -31  -5 908.784 342.716   6
   1  31  -5 903.007 344.518   7
  -1  31   5 739.867 212.169   7
   1 -31  -4 463.933 292.099   6
  -1  31   4-64.0845 75.8347   7
   1  31  -4 175.514 213.149   7
   1  31  -3 835.676 321.434   7
  -1  31   3 896.716 271.221   7
   1  31  -2 3869.25 584.558   7
  -1  31   2 4231.00 558.379   7
   1  31  -1 1134.09 318.411   7
  -1  31   1 1128.67 313.878   7
  -1  31   0 1548.17 373.649   7
   1  31   0 1238.44 341.304   7
   1  31   1 59.5579 154.146   7
  -1  31  -1 13.0756 144.441   7
   1  31   2 3198.53 491.905   7
  -1  31  -2 3192.76 528.516   7
   1  31   3 1555.69 326.497   7
  -1  31  -3 1810.65 428.029   7
   1  31   4 210.169 114.693   7
  -1  31  -4 360.850 247.339   7
  -1 -31  -4 84.9903 163.890   6
  -1 -31  -5 7329.45 1050.11   6
  -1  31  -5 6726.76 815.159   7
   1  31   6 5746.06 755.200   1
  -1 -31  -6 4698.65 886.631   6
  -1  31  -6 5037.94 710.682   7
   1  31   7 5375.78 775.736   1
  -1  31  -7 5799.12 798.518   7
  -1 -31  -7 5545.56 993.126   6
  -1 -31  -8-100.865 229.842   8
   1  31   8 152.545 208.166   1
  -1  31  -8 45.5038 183.293   7
  -1 -31  -8-125.797 286.499   6
  -1  31  -9 121.472 132.310   7
   1  31   9 362.394 218.472   1
  -1 -31  -9 131.540 155.142   8
  -1 -31  -9 173.909 304.315   6
   1 -32  -8 4344.99 971.823   6
   1  32  -8 2722.56 554.955   7
  -1 -32   7 32.8053 105.650   8
   1  32  -7-74.3623 234.635   7
   1 -32  -6 3520.39 820.337   6
   1  32  -6 3456.97 623.464   7
  -1 -32   6 3277.91 545.144   8
   1 -32  -5 431.388 312.524   6
   1  32  -5-56.5255 142.964   7
   1 -32  -4 2905.35 711.727   6
   1  32  -4 2178.13 477.533   7
  -1  32   4 2443.12 418.871   7
   1  32  -3 1505.79 382.937   7
  -1  32   3 1514.32 342.220   7
   1  32  -2 116.709 173.786   7
  -1  32   2 282.474 247.192   7
  -1  32   1 1940.42 410.271   7
   1  32  -1 1160.26 330.689   7
   1  32   0 3744.20 564.786   7
  -1  32   0 3590.45 554.091   7
   1  32   1 176.813 173.102   7
  -1  32  -1 76.0585 165.330   7
   1  32   2 487.791 197.023   7
  -1  32  -2 626.218 251.150   7
  -1  32  -3-184.108 146.611   7
   1  32   3 134.084 99.4810   7
   1  32   4 190.509 134.990   7
  -1  32  -4 174.447 205.987   7
  -1 -32  -5-78.5945 193.726   6
  -1  32  -5 392.286 254.495   7
  -1 -32  -6 1314.01 517.286   6
  -1  32  -6 1971.00 476.579   7
  -1  32  -7 6592.80 852.506   7
   1  32   7 7138.02 868.909   1
  -1 -32  -7 7140.92 1114.64   6
  -1 -32  -8 471.169 385.857   6
  -1 -32  -8 243.058 225.277   8
  -1  32  -8 335.348 242.237   7
   1  32   8 452.010 281.728   1
   1  32   9 423.311 245.499   1
  -1  32  -9 211.417 211.047   7
   1  33  -8 358.672 250.342   7
   1 -33  -8 1406.86 614.084   6
  -1 -33   7 393.893 238.462   8
   1  33  -7 388.347 235.771   7
   1 -33  -7 985.935 503.485   6
   1  33  -6-150.444 249.765   7
  -1 -33   6-91.4257 110.234   8
   1  33  -5 1064.00 371.111   7
  -1 -33   5 694.387 262.018   8
   1 -33  -5 1104.91 471.892   6
   1  33  -4 2717.33 523.063   7
   1 -33  -4 3382.99 760.301   6
  -1  33   4 2187.60 396.403   7
   1  33  -3 839.914 294.856   7
  -1  33   3 840.922 285.135   7
   1  33  -2 2449.92 481.657   7
  -1  33   2 2689.61 473.371   7
  -1  33   1 3310.49 524.560   7
   1  33  -1 2992.01 514.962   7
   1  33   0 9394.06 894.558   7
  -1  33   0 9875.26 929.639   7
  -1  33  -1 76.5783 165.488   7
   1  33   1 76.4989 104.137   7
   1  33   2 329.071 207.561   7
  -1  33  -2 612.536 252.421   7
   1  33   3 78.1753 124.541   7
  -1  33  -3 90.7443 132.160   7
  -1  33  -4 6269.97 810.179   7
  -1 -33  -4 5856.78 966.203   6
  -1 -33  -5 5601.85 958.367   6
  -1  33  -5 5021.89 720.147   7
  -1 -33  -6-221.694 279.805   6
  -1  33  -6 104.710 157.992   7
  -1 -33  -7 1016.33 433.533   6
  -1 -33  -7 1593.98 437.320   8
  -1  33  -7 1335.62 437.014   7
   1  33   8 1767.01 470.947   1
  -1 -33  -8 1299.17 532.727   6
  -1  33  -8 1907.36 490.490   7
  -1 -33  -8 1409.07 398.356   8
   1  33   9 175.148 245.173   1
  -1 -34   7 332.197 215.853   8
   1  34  -7 307.871 213.078   7
   1 -34  -7 561.965 430.671   6
   1  34  -6-217.270 241.906   7
  -1 -34   6-147.696 126.153   8
   1 -34  -6 211.343 263.677   6
   1 -34  -5 519.394 365.295   6
   1  34  -5 1002.44 357.586   7
  -1 -34   5 1135.25 344.666   8
   1  34  -4-60.8475 125.304   7
  -1  34   4 275.243 210.337   7
   1 -34  -4-58.9317 190.666   6
   1  34  -3 3699.46 604.597   7
  -1  34   3 3185.16 509.967   7
  -1  34   2 1587.59 369.799   7
   1  34  -2 2138.07 447.579   7
   1  34  -1 838.548 308.032   7
  -1  34   1 870.291 303.977   7
   1  34   0 321.687 182.453   7
  -1  34   0 192.069 209.497   7
   1  34   1 1942.63 403.079   7
  -1  34  -1 1960.34 468.310   7
   1  34   2 1254.00 328.143   7
  -1  34  -2 1765.49 415.293   7
   1  34   3 332.865 186.545   7
  -1  34  -3 627.655 260.610   7
  -1 -34  -4 1380.24 521.637   6
  -1  34  -4 1084.12 376.878   7
  -1 -34  -5 837.408 477.779   6
  -1  34  -5 1233.07 388.749   7
  -1 -34  -6 728.426 367.305   6
  -1  34  -6 833.473 354.290   7
  -1 -34  -7 5852.48 1044.26   6
  -1 -34  -7 5302.65 750.000   8
  -1  34  -7 5502.00 804.408   7
  -1 -34  -8 437.310 285.724   8
  -1 -34  -8-231.663 264.841   6
  -1 -35   7 377.861 246.646   8
   1  35  -7 491.161 244.985   7
   1 -35  -7 561.138 395.324   6
  -1 -35   6 271.273 201.425   8
   1  35  -6-157.143 193.229   7
   1 -35  -6 421.500 375.675   6
   1 -35  -5 2127.65 656.609   6
   1  35  -5 1807.63 450.380   7
  -1 -35   5 2514.13 508.379   8
   1  35  -4-93.0128 138.258   7
  -1  35   4 5.98120 85.9948   7
   1 -35  -3 406.097 309.744   6
   1  35  -3 288.770 149.221   7
  -1  35   3 430.476 203.302   7
   1  35  -2 243.799 175.146   7
  -1  35   2 175.073 150.880   7
   1  35  -1 357.269 189.648   7
  -1  35   1 100.478 95.4421   7
   1  35   0 1327.56 348.520   7
  -1  35   0 1269.25 360.079   7
   1  35   1 333.087 217.815   7
  -1  35  -1 317.756 208.747   7
   1  35   2 106.956 138.161   7
  -1  35  -2-129.564 129.308   7
   1  35   3 79.4959 103.800   7
  -1  35  -3-152.354 208.188   7
  -1 -35  -4 3175.71 741.909   6
  -1  35  -4 2749.30 559.794   7
  -1 -35  -5 8031.35 1197.04   6
  -1  35  -5 7523.29 944.421   7
  -1  35  -6 217.833 286.536   7
  -1 -35  -6 269.626 357.354   6
  -1 -35  -7 382.134 250.368   8
  -1  35  -7 300.465 248.474   7
  -1 -35  -7 3.55724 247.670   6
  -1 -35  -8 1795.22 450.525   8
  -1 -36   6 5421.53 772.563   8
   1  36  -6 5256.09 800.416   7
   1 -36  -6 6318.14 1161.60   6
   1  36  -5 615.471 315.635   7
  -1 -36   5 551.130 289.390   8
   1  36  -4 614.610 231.551   7
  -1  36   4 626.854 234.586   7
   1 -36  -4 659.629 297.530   6
   1 -36  -3 520.407 409.761   6
  -1  36   3 209.260 180.558   7
   1  36  -3 433.761 294.926   7
   1  36  -2 1329.74 419.426   7
  -1  36   2 1329.14 375.026   7
   1  36  -1 196.767 175.830   7
  -1  36   1 77.6147 110.677   7
   1  36   0 1018.41 268.847   7
  -1  36   0 1248.63 348.794   7
   1  36   1 760.087 291.092   7
  -1  36  -1 862.919 314.460   7
   1  36   2 1376.57 364.310   7
  -1  36  -2 964.814 316.820   7
   1  36   3 751.718 257.814   7
  -1  36  -3 1321.33 415.846   7
  -1 -36  -4 1541.05 544.426   6
  -1  36  -4 1646.44 441.372   7
  -1 -36  -5 7746.71 1190.96   6
  -1  36  -5 5991.88 858.504   7
  -1  36  -6 1891.55 500.031   7
  -1 -36  -6 2068.15 633.676   6
  -1 -36  -7 2127.32 498.439   8
  -1 -36  -8 549.851 290.396   8
  -1 -37   6 500.173 274.024   8
   1  37  -5 3306.27 639.952   7
  -1 -37   5 2969.58 595.389   8
   1 -37  -5 2673.53 799.857   6
   1 -37  -4-81.6336 299.161   6
   1  37  -4 605.245 302.750   7
  -1 -37   4-6.20117 158.856   8
   1 -37  -3 3961.06 894.713   6
  -1  37   3 3204.43 530.177   7
   1  37  -3 3435.46 627.321   7
   1  37  -2 10963.2 1100.86   7
  -1  37   2 10375.2 985.717   7
   1  37  -1 1874.08 440.291   7
  -1  37   1 1798.47 424.168   7
   1  37   0 35.5788 165.777   7
  -1  37   0 468.437 257.676   7
   1  37   1 23.4328 107.731   7
  -1  37  -1 8.41488 145.877   7
   1  37   2 6250.25 749.698   7
  -1  37  -2 6905.19 874.989   7
  -1  37  -3-68.0592 169.282   7
  -1 -37  -3 478.504 372.505   6
  -1  37  -4 1859.96 478.316   7
  -1 -37  -4 1691.53 602.205   6
  -1 -37  -5 5166.14 991.122   6
  -1  37  -5 3891.96 695.463   7
  -1 -37  -6 1056.59 393.687   8
  -1 -37  -6 584.182 379.454   6
  -1 -38   6 402.899 266.847   8
  -1 -38   5 1166.92 398.974   8
   1 -38  -4 106.961 216.119   6
  -1 -38   4 695.298 324.302   8
   1  38  -4 538.192 297.364   7
   1  38  -3 1201.78 415.144   7
  -1  38   3 1830.16 436.469   7
   1 -38  -3 768.773 447.530   6
   1  38  -2 3336.00 633.038   7
  -1  38   2 2715.20 519.526   7
   1  38  -1 244.675 229.721   7
  -1  38   1 130.272 190.938   7
   1  38   0 994.334 325.507   7
  -1  38   0 1057.88 348.643   7
   1  38   1 209.229 113.779   7
  -1  38  -1-3.36960 114.006   7
   1  38   2 273.612 195.868   7
  -1  38  -2 146.016 153.378   7
  -1 -38  -3 3108.42 803.261   6
  -1  38  -3 2611.13 550.477   7
  -1 -38  -4 228.100 381.003   6
  -1  38  -4-86.6204 127.893   7
  -1 -38  -5 128.378 259.235   6
  -1 -39   6 148.943 197.511   8
  -1 -39   5 957.647 377.474   8
  -1 -39   4 776.842 374.686   8
   1  39  -3 5377.31 794.192   7
  -1  39   3 4603.13 650.223   7
   1 -39  -3 5397.20 1051.42   6
   1  39  -2 505.717 277.359   7
  -1  39   2 478.057 270.945   7
   1  39  -1 2207.64 509.171   7
  -1  39   1 2016.86 443.539   7
   1  39   0 581.379 250.061   7
  -1  39   0 319.443 213.773   7
   1  39   1 101.757 169.174   7
  -1  39  -1-35.6409 125.294   7
  -1  39  -2 799.862 321.258   7
   1  39   2 582.998 240.026   7
  -1 -39  -3-218.538 332.281   6
  -1  39  -3-9.62173 163.101   7
  -1  40   3 810.551 302.338   7
   1  40  -2 1407.46 399.959   7
  -1  40   2 1923.65 442.509   7
  -1  40   1 1356.32 388.834   7
   1  40  -1 1307.81 408.166   7
   1  40   0 108.088 182.563   7
  -1  40   0 273.474 218.174   7
   1  40   1 171.413 101.897   7
  -1  40  -1-75.9576 171.546   7
  -1  41   2 285.119 154.588   7
  -1  41   1 871.107 287.239   7
   1  41   0 537.408 273.820   7
  -1  41   0 667.267 302.002   7
   1  41   1 70.4239 179.858   7
   2   0 -14-188.728 218.217   2
   2   0 -13 236.003 257.754   2
  -2   0  13 347.952 278.228   1
  -2   0  12 15305.0 1101.57   1
   2   0 -12 13313.0 1086.10   2
  -2   0  11 1521.31 387.411   1
   2   0 -11 856.140 395.170   2
   2   0 -10 678.953 265.144   2
  -2   0  10 898.210 309.649   1
  -2   0   9 57.4520 86.5524   1
   2   0  -9 122.193 149.265   2
  -2   0   8-58.6438 45.1299   8
  -2   0   8 87.4481 115.358   1
  -2   0   7 206.335 91.0502   8
   2   0  -7 65.9635 104.719   2
  -2   0   6 2366.95 243.664   8
  -2   0   5 12527.4 629.701   8
  -2   0   4 127243. 1912.61   8
  -2   0   3 30.4754 77.5970   8
  -2   0   2 67852.5 1403.13   8
  -2   0   2 72739.5 1313.60   6
  -2   0   1-10.0617 40.3812   6
  -2   0   1-10.9623 112.041   8
  -2   0   0 7466.82 471.524   8
  -2   0  -1-74.9300 83.8849   8
  -2   0  -2 7806.79 494.128   8
   2   0   2 8289.25 329.792   6
  -2   0  -3-106.571 104.997   8
   2   0   3-51.9000 78.0488   6
  -2   0  -4 3051.32 334.334   8
   2   0   5-6.84957 93.8707   5
  -2   0  -5 38.9120 46.0876   7
  -2   0  -6 61.9158 46.0569   7
   2   0   6-34.8086 48.5701   5
  -2   0  -6-57.0936 73.6743   8
  -2   0  -7 68.5975 86.5007   8
   2   0   7 211.015 148.862   5
  -2   0  -7 354.509 145.609   7
  -2   0  -8 237.946 81.9786   7
   2   0   8 425.266 127.435   5
  -2   0  -8 291.219 73.5948   8
  -2   0  -8 23.1834 104.756   4
   2   0   9 71.4481 84.9685   5
  -2   0  -9 562.551 450.377   4
   2   0  10 3101.94 363.459   5
  -2   0 -10 2940.01 491.132   3
  -2   0 -10 3377.85 517.378   4
  -2   0 -11-45.8915 139.734   3
  -2   0 -12-63.5417 137.542   3
  -2   0 -13-27.8022 126.682   3
  -2   0 -14 1048.42 345.062   3
   2   1 -14 146.326 103.146   2
   2  -1 -14 277.291 206.175   2
  -2   1  13 2467.97 491.703   1
   2  -1 -13 2722.42 541.115   2
  -2  -1  13 2691.48 478.982   1
   2   1 -13 2669.04 534.155   2
  -2  -1  12 3487.87 602.871   1
   2   1 -12 4068.68 609.980   2
  -2   1  12 2113.18 463.835   1
   2  -1 -12 1898.08 436.863   2
  -2   1  11 9320.60 834.618   1
  -2  -1  11 9003.96 788.930   1
   2   1 -11 8822.37 842.579   2
   2  -1 -11 8836.23 867.324   2
  -2   1  10 4150.09 528.613   1
  -2  -1  10 3853.90 482.673   1
   2   1 -10 3808.89 529.159   2
   2  -1 -10 3481.51 512.364   2
   2   1  -9 521.396 171.510   2
  -2   1   9 700.791 199.948   1
  -2  -1   9 494.781 172.963   1
   2  -1  -9 737.548 254.508   2
  -2   1   8 1460.03 161.755   8
  -2  -1   8 1144.39 223.443   1
  -2   1   8 1231.55 257.089   1
   2  -1  -8 1680.65 311.816   2
   2   1  -8 1740.11 314.369   2
  -2  -1   8 1186.35 146.242   8
   2  -1  -7 2235.68 335.212   2
  -2  -1   7 1973.76 212.548   8
  -2   1   7 2337.54 226.451   8
   2   1  -7 2239.37 336.354   2
  -2  -1   6 5607.38 370.883   8
  -2   1   6 5737.85 366.543   8
  -2   1   5 71502.0 1353.27   8
  -2  -1   5 69739.4 1385.94   8
  -2  -1   4 124150. 1901.70   8
  -2   1   4 110823. 1743.83   8
  -2   1   3 21539.3 796.102   8
  -2  -1   3 21731.0 790.331   8
  -2  -1   2 24052.7 840.193   8
  -2   1   2 22827.4 806.131   8
  -2  -1   2 25335.7 770.604   6
  -2   1   2 26544.0 817.648   6
  -2   1   1 6541.67 435.943   8
  -2  -1   1 6410.32 443.149   8
  -2   1   1 6838.20 311.172   6
   2  -1  -1 6191.75 301.840   6
  -2  -1   1 6978.69 307.534   6
  -2  -1   0 2318.03 260.780   8
  -2   1   0 2557.50 281.263   8
  -2  -1  -1 19343.6 787.886   8
  -2   1  -1 19118.5 759.422   8
   2   1   2 183797. 1563.75   6
  -2   1  -2 183229. 2372.60   8
  -2  -1  -2 182303. 2398.50   8
  -2  -1  -3 190616. 2468.55   8
  -2   1  -3 194302. 1575.25   5
   2  -1   3 182154. 2069.23   6
  -2   1  -3 188599. 2397.33   8
   2   1   3 193802. 2136.01   6
  -2   1  -4 118750. 1871.58   8
  -2  -1  -4 123316. 1978.95   8
  -2   1  -4 122945. 1650.18   7
  -2   1  -5 47650.1 1001.40   7
  -2  -1  -5 43836.8 932.682   7
   2   1   5 41837.9 767.747   5
  -2  -1  -5 42254.6 1151.60   8
  -2   1  -5 45330.1 1180.25   8
   2  -1   5 44290.8 898.624   5
  -2  -1  -6-22.0446 76.2776   8
  -2   1  -6-11.0416 40.8702   7
  -2   1  -6-174.189 103.852   8
   2   1   6 39.6127 42.8062   5
   2  -1   6-6.05614 36.3313   5
  -2  -1  -6 1.47484 39.1759   7
  -2  -1  -6-47.8194 94.3591   4
  -2   1  -7 59382.3 1184.21   8
   2   1   7 54482.9 1129.53   5
   2  -1   7 53664.4 1202.85   5
  -2   1  -7 57800.7 1142.62   7
  -2  -1  -7 55243.8 1007.90   7
  -2  -1  -7 62947.3 1880.87   4
  -2   1  -7 61520.6 1857.65   4
  -2  -1  -7 63678.6 1334.25   8
   2   1   8 1366.28 200.865   5
   2  -1   8 1094.00 190.108   5
  -2  -1  -8 1349.15 156.649   7
  -2   1  -8 1171.92 167.961   7
  -2  -1  -8 1343.69 321.360   4
  -2   1  -8 1688.41 349.553   4
  -2   1  -8 1521.29 166.093   8
  -2  -1  -8 1201.78 164.110   8
   2   1   9 808.585 204.845   5
   2  -1   9 765.983 220.187   5
  -2  -1  -9 1148.05 327.028   4
  -2   1  -9 1411.64 376.876   4
   2   1  10 3863.17 392.712   5
  -2  -1 -10 3644.96 539.961   4
  -2   1 -10 3445.68 549.314   4
   2  -1  10 3657.00 403.526   5
  -2  -1 -10 3530.94 536.364   3
  -2   1 -10 3583.36 539.053   3
  -2  -1 -11 941.628 298.978   3
  -2   1 -11 1389.70 375.574   3
  -2  -1 -12 3379.79 567.378   3
  -2   1 -12 3334.76 566.477   3
  -2   1 -13 1113.37 341.970   3
  -2  -1 -13 887.076 313.785   3
  -2  -1 -14 555.168 270.031   3
  -2   1 -14 682.234 293.651   3
   2   2 -14 29.3130 130.666   2
   2  -2 -14 19.2834 114.206   2
  -2  -2  13 389.108 215.603   1
  -2   2  13 163.641 217.715   1
   2   2 -13 129.163 234.763   2
   2  -2 -13 293.596 204.584   2
  -2  -2  12 839.608 286.438   1
   2   2 -12 1200.49 364.870   2
   2  -2 -12 644.642 299.522   2
  -2   2  12 1068.36 399.151   1
  -2   2  11 9694.36 866.707   1
  -2  -2  11 9671.88 816.681   1
   2   2 -11 8878.37 873.787   2
   2  -2 -11 8010.98 816.893   2
  -2   2  10 513.408 218.111   1
  -2  -2  10 914.442 252.628   1
   2  -2 -10 572.777 221.817   2
   2   2 -10 921.365 292.527   2
   2  -2  -9 714.464 221.454   2
  -2   2   9 1222.11 287.700   1
  -2  -2   9 1074.76 216.505   1
   2   2  -9 1052.98 280.128   2
   2  -2  -8 1170.30 293.466   2
  -2   2   8 1860.01 326.078   1
  -2  -2   8 1126.29 230.217   1
   2   2  -8 1132.63 266.844   2
  -2  -2   8 1026.12 140.043   8
  -2  -2   7 2876.68 263.031   8
   2  -2  -7 3340.46 384.387   2
   2   2  -7 3649.85 420.746   2
  -2   2   7 3072.99 262.981   8
   2   2  -6 104.694 141.676   2
  -2   2   6 231.221 104.969   8
  -2   2   5 13881.9 605.964   8
  -2  -2   5 18903.9 840.108   8
  -2   2   4 70572.8 1376.55   8
  -2  -2   4 66018.1 1454.88   8
   2   2  -3 7698.61 411.630   1
  -2   2   3 6138.85 411.947   8
  -2  -2   3 6450.83 485.880   8
   2  -2  -3 7080.20 502.952   6
   2  -2  -2 3232.89 285.812   6
  -2   2   2 3534.76 306.450   8
  -2  -2   2 3321.62 301.128   8
  -2   2   2 3715.52 305.064   6
  -2  -2   2 3371.64 275.188   6
  -2  -2   1 2559.89 283.817   8
  -2   2   1 2829.54 319.584   8
   2  -2  -1 2518.65 205.875   6
   2  -2   0 1128.17 105.694   6
  -2  -2   0 1143.18 175.641   8
  -2   2   0 1138.49 197.626   8
  -2   2  -1 6415.76 441.717   8
  -2  -2  -1 6932.40 461.321   8
  -2  -2  -2 15787.5 718.954   8
  -2   2  -2 15407.8 674.997   8
   2   2   2 14360.9 438.139   6
  -2  -2  -3 4630.61 399.634   8
  -2   2  -3 4814.89 269.359   5
  -2   2  -3 3716.44 328.938   8
   2   2   3 4374.51 338.058   6
  -2  -2  -4 13665.8 688.291   8
  -2   2  -4 14939.3 602.143   7
  -2   2  -4 14343.8 661.289   8
  -2  -2  -5 35039.7 1068.53   8
  -2   2  -5 36083.4 901.202   7
  -2  -2  -5 32895.3 783.547   7
   2   2   5 33335.5 637.605   5
  -2   2  -5 35734.9 1006.69   8
   2  -2   5 35927.4 872.674   5
  -2   2  -6 5575.07 378.359   8
  -2   2  -6 6418.55 379.816   7
  -2  -2  -6 5893.21 321.111   7
  -2  -2  -6 6232.29 551.519   4
  -2   2  -6 6439.13 566.566   4
   2  -2   6 6010.30 383.194   5
  -2  -2  -6 5678.01 425.559   8
   2   2   6 5831.18 315.758   5
   2  -2   7 1443.68 175.817   8
   2   2   7 1628.94 198.379   5
   2  -2   7 1604.03 229.458   5
  -2   2  -7 1925.88 239.111   7
  -2  -2  -7 1745.59 174.973   7
  -2  -2  -7 2191.62 416.387   4
  -2   2  -7 2491.54 393.132   4
  -2  -2  -7 1605.70 224.555   8
  -2   2  -7 1663.18 185.931   8
  -2  -2  -8 582.182 116.704   8
   2   2   8 683.604 166.620   5
   2  -2   8 501.868 149.793   5
  -2  -2  -8 529.332 89.2787   7
  -2   2  -8 771.818 147.773   7
  -2  -2  -8 375.831 178.615   4
  -2   2  -8 517.036 242.660   4
  -2   2  -8 626.571 102.253   8
   2   2   9 34826.5 1062.69   5
   2  -2   9 38265.6 1237.80   5
  -2   2  -9 37077.2 1027.17   7
  -2  -2  -9 39142.3 1638.81   4
  -2   2  -9 39951.8 1637.90   4
   2   2  10 3309.44 359.224   5
   2  -2  10 3398.60 402.458   5
  -2  -2 -10 3265.11 508.520   4
  -2   2 -10 4058.82 569.698   4
  -2   2 -10 3691.06 543.406   3
  -2  -2 -10 2972.66 480.478   3
   2  -2  11 6158.03 556.327   5
  -2  -2 -11 6403.47 734.003   3
  -2   2 -11 6696.97 758.039   3
  -2  -2 -12 245.992 232.495   3
  -2   2 -12-177.347 162.536   3
  -2   2 -13 7417.47 861.350   3
  -2  -2 -13 7230.73 873.424   3
  -2   2 -14 1942.84 469.423   3
  -2  -2 -14 1597.90 405.304   3
   2  -3 -14 47.1494 141.393   2
   2   3 -14 22.9820 143.835   2
   2   3 -13 1369.95 390.948   2
   2  -3 -13 1075.90 329.541   2
  -2   3  13 1866.90 463.168   1
  -2   3  12 2569.37 524.053   1
   2   3 -12 2751.14 508.922   2
  -2  -3  12 2594.36 440.594   1
   2  -3 -12 3209.29 546.753   2
   2   3 -11 1631.59 365.328   2
   2  -3 -11 1282.31 344.443   2
  -2  -3  11 2314.98 476.358   1
  -2   3  11 1994.92 426.551   1
   2   3 -10 310.692 170.796   2
   2  -3 -10 98.5640 159.429   2
  -2   3  10 373.300 187.628   1
  -2  -3  10-85.4006 147.436   1
  -2   3   9 251.444 145.559   1
   2   3  -9 303.600 154.532   2
   2  -3  -9 37.8315 108.051   2
  -2  -3   9 246.657 125.537   1
   2  -3  -8 3549.07 450.463   2
   2   3  -8 4104.27 490.321   2
  -2   3   8 4121.61 474.900   1
  -2  -3   8 4039.59 417.773   1
  -2  -3   8 3649.79 268.457   8
  -2   3   7-8.70914 45.6767   8
   2   3  -7 112.713 162.163   2
   2  -3  -7 119.267 92.7693   2
   2   3  -6 4421.59 420.473   2
  -2  -3   6 4059.18 326.002   8
  -2   3   6 4099.25 312.731   8
  -2   3   5 10524.7 514.760   8
  -2  -3   5 10771.0 559.371   8
  -2  -3   4 99944.5 1732.27   8
   2  -3  -4 106913. 2204.12   6
  -2   3   4 103608. 1664.29   8
   2   3  -3 3613.73 278.454   1
  -2  -3   3 3427.68 328.053   8
   2  -3  -3 3989.53 388.312   6
  -2   3   2 26829.8 887.879   8
   2  -3  -2 25698.8 841.502   6
  -2   3   2 27107.7 839.614   6
  -2  -3   2 26877.7 903.378   8
  -2  -3   1 277044. 2972.74   8
  -2   3   1 265004. 2793.69   8
   2  -3  -1 265942. 2250.14   6
  -2  -3   0 32171.8 1024.68   8
  -2   3   0 30452.2 966.685   8
  -2   3  -1 34173.6 1014.68   8
  -2  -3  -1 33517.6 528.254   6
  -2  -3  -1 35728.5 1097.95   8
  -2  -3  -2 228.328 93.9540   8
  -2   3  -2 86.7825 89.6288   8
  -2  -3  -2 303.623 71.0912   6
   2   3   3 40937.6 992.455   6
  -2   3  -3 40583.5 831.281   5
  -2  -3  -3 40510.4 1187.90   8
  -2   3  -3 38311.6 1058.78   8
  -2   3  -4 33183.5 900.618   7
  -2   3  -4 30208.8 914.727   8
  -2  -3  -4 30318.4 1018.13   8
  -2  -3  -5 760.704 171.346   8
  -2   3  -5 1033.30 173.450   7
   2   3   5 636.751 83.7999   5
   2  -3   5 869.149 172.389   5
  -2   3  -5 787.593 143.545   8
  -2  -3  -6 1152.40 214.361   8
  -2   3  -6 2180.08 265.713   7
  -2  -3  -6 1919.54 349.540   4
  -2  -3  -6 899.712 118.532   7
   2   3   6 911.954 127.957   5
   2  -3   6 1395.64 237.859   5
  -2   3  -6 1239.63 189.786   8
   2   3   7 4296.81 303.114   5
  -2   3  -7 4671.08 355.559   7
   2  -3   7 4988.34 391.334   5
  -2  -3  -7 4552.22 256.794   7
  -2  -3  -7 4856.08 535.901   4
  -2   3  -7 5222.52 552.427   4
  -2   3  -7 5006.00 317.153   8
  -2  -3  -7 4583.64 380.985   8
   2  -3   8 8209.03 537.837   5
  -2   3  -8 8368.43 510.752   7
  -2  -3  -8 7353.97 319.057   7
  -2  -3  -8 7795.50 723.035   4
   2   3   8 7581.98 441.994   5
  -2  -3  -8 7778.12 470.557   8
  -2   3  -8 10509.1 403.085   8
  -2   3  -9 210.132 106.467   7
   2  -3   9 188.107 144.881   5
  -2  -3  -9 404.075 239.592   4
  -2   3  -9 568.791 262.719   4
   2   3   9 251.556 145.703   5
   2   3  10 2130.93 292.513   5
  -2  -3 -10 1995.65 413.460   4
  -2  -3 -10 1840.66 376.471   3
  -2   3 -10 2479.32 446.903   4
   2  -3  10 2289.92 327.530   5
  -2   3 -10 1681.43 366.361   3
  -2   3 -11 828.052 306.458   3
   2  -3  11 930.634 227.520   5
  -2  -3 -11 1168.08 344.321   3
  -2  -3 -12 3859.14 584.427   3
  -2   3 -12 4253.33 621.927   3
  -2  -3 -13 154.551 211.016   3
  -2   3 -13 241.730 178.090   3
  -2  -3 -14 331.706 195.446   3
  -2   3 -14 412.343 230.378   3
   2   4 -14 517.389 229.070   2
   2  -4 -14 351.010 230.081   2
   2   4 -13 2114.20 480.286   2
   2  -4 -13 1608.09 396.595   2
  -2   4  13 2116.17 483.593   1
   2  -4 -12 3024.75 537.192   2
  -2   4  12 4473.95 643.426   1
   2   4 -12 3012.21 555.821   2
  -2  -4  12 4062.14 534.807   1
  -2   4  11 2150.01 432.625   1
   2   4 -11 2436.66 453.566   2
  -2  -4  11 1554.16 307.893   1
   2  -4 -11 2029.16 435.933   2
   2  -4 -10 784.457 268.393   2
  -2   4  10 857.816 294.437   1
   2   4 -10 366.004 173.973   2
  -2  -4  10 423.046 151.912   1
  -2  -4   9-3.79162 86.9135   1
  -2   4   9 94.5058 159.072   1
   2  -4  -9 172.459 140.087   2
   2   4  -9 82.5483 126.127   2
  -2  -4   8 1859.13 197.916   8
  -2   4   8 2146.87 362.804   1
   2   4  -8 2028.09 346.110   2
   2  -4  -8 1411.46 294.494   2
  -2   4   7 680.658 140.621   8
   2   4  -7 361.727 164.530   2
   2  -4  -7 541.774 198.089   2
  -2  -4   7 437.756 108.505   8
   2  -4  -6 351.844 154.353   2
   2   4  -6 618.687 191.647   2
  -2   4   6 369.406 98.1389   8
  -2  -4   6 1048.62 194.926   8
  -2  -4   5 8670.33 516.882   8
   2   4  -5 7954.18 566.427   2
   2  -4  -5 8346.80 855.684   6
  -2  -4   4 29920.1 980.122   8
   2  -4  -4 29566.1 1186.42   6
   2   4  -3 85085.2 1254.17   1
  -2  -4   3 81358.4 1584.52   8
   2  -4  -3 78728.9 1717.88   6
  -2   4   3 84179.7 1542.03   8
  -2  -4   2 12351.0 675.497   8
  -2   4   2 10510.3 548.183   8
   2  -4  -2 11391.1 581.552   6
  -2   4   2 11146.8 556.000   6
  -2   4   1 197.247 103.343   8
   2  -4  -1 121.251 90.1582   6
  -2   4   0 28586.7 908.227   8
  -2  -4   0 29196.9 1005.84   8
  -2  -4  -1 12323.7 367.696   6
  -2  -4  -1 12724.2 667.601   8
  -2   4  -1 12375.3 599.707   8
  -2  -4  -2 17654.4 797.578   8
  -2   4  -2 16864.6 698.636   8
  -2   4  -3 7692.43 387.199   5
  -2   4  -3 6816.97 440.777   8
  -2   4  -3 6613.23 412.551   7
  -2  -4  -3 7200.36 432.787   6
   2   4   3 6689.04 406.244   6
  -2  -4  -3 7494.16 521.098   8
  -2   4  -4 6208.01 411.679   8
  -2   4  -4 6022.74 414.260   7
  -2  -4  -4 5776.93 470.929   8
   2   4   5 8916.08 277.373   5
  -2   4  -5 10453.7 667.767   4
  -2   4  -5 9794.00 495.062   7
  -2  -4  -5 9667.89 589.356   8
   2  -4   5 10890.1 520.515   5
  -2   4  -5 9838.78 515.346   8
  -2  -4  -6 50562.9 1331.70   8
  -2   4  -6 52528.0 1098.89   8
   2  -4   6 54928.7 1251.93   5
  -2  -4  -6 48561.5 855.788   7
  -2  -4  -6 53467.3 1629.36   4
  -2   4  -6 53805.3 1623.26   4
  -2   4  -6 52925.8 1170.10   7
   2   4   6 47540.4 821.137   5
   2  -4   7-21.8340 61.6101   5
  -2   4  -7 226.174 133.927   7
  -2  -4  -7 40.4652 121.479   4
  -2  -4  -7 38.1887 43.1396   7
   2   4   7 24.6663 57.4517   5
  -2  -4  -7 16.3991 62.9965   8
  -2   4  -7 44.4190 106.081   8
  -2   4  -8 1163.34 225.710   7
  -2  -4  -8 1365.60 356.911   4
  -2   4  -8 1332.68 382.154   4
   2  -4   8 1069.16 282.692   5
  -2  -4  -8 798.137 175.384   8
   2  -4   9 453.998 154.566   5
  -2   4  -9 522.174 148.006   7
  -2  -4  -9 580.603 228.079   4
  -2   4  -9 62.8665 85.8829   4
   2   4   9 212.884 99.6648   5
   2  -4  10 1523.84 282.035   5
  -2   4 -10 1679.55 352.247   3
  -2  -4 -10 1872.06 403.409   4
  -2   4 -10 1350.36 335.684   4
  -2  -4 -10 1356.11 321.162   3
  -2  -4 -11 939.467 299.999   3
  -2   4 -11 1310.88 365.639   3
   2  -4  11 961.786 233.304   5
  -2  -4 -12 686.803 287.608   3
  -2   4 -12 268.953 173.481   3
  -2   4 -13 204.236 160.095   3
  -2  -4 -13 830.272 297.594   3
  -2   4 -14 3366.74 606.807   3
  -2  -4 -14 2589.96 503.482   3
   2  -5 -14 89.3378 161.118   2
   2   5 -14 757.913 319.184   2
   2   5 -13 697.316 307.609   2
   2  -5 -13 374.706 258.455   2
  -2   5  13 506.921 275.684   1
   2  -5 -12 2369.10 473.024   2
  -2  -5  12 3000.18 455.584   1
  -2   5  12 2823.88 513.877   1
   2   5 -12 2284.68 484.625   2
  -2  -5  11 368.750 146.275   1
   2   5 -11 569.492 264.103   2
  -2   5  11 149.767 257.362   1
   2  -5 -11 441.534 217.660   2
   2   5 -10 4449.70 578.195   2
   2  -5 -10 4489.99 585.876   2
  -2   5  10 5033.68 610.106   1
  -2  -5  10 4935.94 503.360   1
   2   5  -9 2000.44 364.560   2
  -2  -5   9 1855.26 280.196   1
  -2   5   9 2309.69 413.410   1
   2  -5  -9 1359.06 326.092   2
   2   5  -8 13379.0 849.854   2
  -2   5   8 13305.6 875.225   1
   2  -5  -8 12017.8 807.151   2
  -2  -5   8 11009.1 501.684   8
  -2  -5   7 5365.79 378.279   8
   2   5  -7 6410.98 547.538   2
   2  -5  -7 5930.35 524.583   2
   2   5  -6 172.548 130.187   2
   2  -5  -6 172.165 134.166   2
  -2  -5   6 73.1014 55.9704   8
  -2   5   6 234.550 102.094   8
   2   5  -5 61297.4 1448.92   2
  -2  -5   5 57890.7 1343.91   8
  -2   5   5 62180.7 1257.40   8
   2  -5  -5 60350.1 1874.45   6
  -2  -5   4 42234.8 1153.33   8
  -2   5   4 41345.4 1040.48   8
   2   5  -4 40380.2 859.535   1
   2  -5  -4 43536.1 1463.27   6
  -2  -5   3 44779.1 1315.80   8
  -2   5   3 50466.8 1188.19   8
   2   5  -3 43525.4 861.508   1
   2  -5  -3 47354.3 1401.95   6
  -2  -5   2 1694.40 290.572   8
   2  -5  -2 1289.90 294.910   6
  -2   5   1 23151.2 820.377   8
  -2  -5   1 21546.5 856.982   8
   2  -5  -1 19614.9 695.899   6
  -2  -5   0 66138.8 1535.78   8
  -2   5   0 62665.8 1349.01   8
  -2  -5  -1 38024.4 1183.32   8
  -2   5  -1 38279.9 1061.60   8
  -2  -5  -2 6616.23 496.198   8
  -2  -5  -2 6845.85 374.325   6
  -2   5  -2 6339.95 431.638   8
  -2   5  -3 30216.3 890.428   7
  -2  -5  -3 31304.3 1089.92   8
  -2  -5  -3 32780.8 959.055   6
  -2   5  -3 29565.5 916.385   8
  -2   5  -4 40634.4 1031.21   7
  -2  -5  -4 37400.7 1202.71   8
  -2  -5  -4 37336.8 1180.26   6
  -2   5  -4 36271.5 1004.11   8
   2   5   5 1344.99 100.074   5
  -2  -5  -5 1355.06 241.774   8
  -2   5  -5 1696.96 216.153   7
  -2  -5  -5 1449.43 258.411   4
  -2   5  -5 1771.09 275.152   4
  -2   5  -5 1536.99 199.562   8
   2   5   6 9532.19 350.410   5
  -2  -5  -6 11044.4 755.721   4
   2  -5   6 11485.9 591.400   5
  -2   5  -6 12040.5 764.228   4
  -2  -5  -6 10563.8 635.418   8
  -2  -5  -6 9839.18 378.878   7
  -2   5  -6 10947.7 557.159   7
  -2   5  -6 10757.1 495.852   8
  -2  -5  -7 1527.70 251.675   8
  -2   5  -7 3239.88 363.508   7
   2  -5   7 2173.29 338.355   5
  -2  -5  -7 2334.65 409.280   4
  -2   5  -7 2966.40 487.810   4
  -2  -5  -7 1784.07 148.101   7
  -2   5  -7 2207.47 215.355   8
  -2  -5  -8 65702.4 1502.90   8
   2  -5   8 75213.4 1705.61   5
  -2   5  -8 68423.7 1545.62   7
  -2  -5  -8 67929.7 2120.40   4
  -2   5  -8 71756.7 2069.62   4
   2  -5   9 524.608 166.883   5
  -2   5  -9 447.061 132.560   7
  -2  -5  -9 418.151 180.756   4
  -2   5  -9 449.781 216.608   4
   2  -5  10 266.612 126.249   5
  -2  -5 -10 240.748 174.563   4
  -2   5 -10 412.267 217.658   4
  -2  -5 -10 329.418 171.881   3
  -2   5 -10 266.508 170.018   3
  -2  -5 -11 121.002 155.029   3
  -2   5 -11 163.717 213.837   3
   2  -5  11 242.067 171.498   5
  -2  -5 -12 2837.31 518.252   3
  -2   5 -12 2975.22 533.802   3
  -2  -5 -13 468.629 258.991   3
  -2   5 -13-82.8586 164.797   3
  -2   5 -14 2211.10 496.360   3
  -2  -5 -14 1991.56 471.137   3
   2   6 -14 836.607 312.494   2
   2  -6 -14 555.694 267.757   2
   2   6 -13 2782.09 523.482   2
   2  -6 -13 3234.83 566.500   2
  -2   6  13 3901.11 639.493   1
   2  -6 -12 170.125 226.322   2
  -2   6  12 449.874 280.285   1
   2   6 -12 462.929 226.731   2
  -2  -6  11-27.7574 154.458   1
   2   6 -11 2.80848 106.677   2
   2  -6 -11-25.6373 124.051   2
  -2   6  11 189.700 210.029   1
   2  -6 -10 415.086 171.336   2
  -2   6  10 379.607 228.705   1
   2   6 -10 744.521 279.215   2
  -2  -6  10 762.178 218.582   1
   2  -6  -9 2392.22 381.096   2
  -2   6   9 2339.25 397.251   1
   2   6  -9 2489.84 412.511   2
  -2   6   8 2471.97 413.639   1
   2   6  -8 3598.95 502.664   2
   2  -6  -8 2248.64 369.535   2
   2   6  -7 7112.02 591.665   2
   2  -6  -7 6128.72 540.043   2
  -2  -6   7 7028.85 451.746   8
  -2   6   6 950.128 169.497   8
   2  -6  -6 937.385 209.695   2
   2   6  -6 934.856 208.674   2
   2  -6  -6 742.008 236.601   6
  -2  -6   6 825.821 162.266   8
  -2   6   5 18429.8 688.947   8
   2  -6  -5 19878.4 858.731   2
   2   6  -5 21841.8 950.128   2
   2  -6  -5 18614.1 1070.43   6
   2   6  -4 34844.4 747.962   1
  -2  -6   4 41477.3 1205.45   8
   2  -6  -4 36336.6 1393.89   6
  -2   6   4 38618.2 1017.40   8
  -2  -6   3 92437.4 1791.27   8
   2  -6  -3 94578.8 2009.82   6
   2   6  -3 87676.4 1159.00   1
  -2   6   2 51941.5 1224.12   8
   2  -6  -2 51074.5 1301.62   6
  -2  -6   2 53164.7 1365.71   8
  -2  -6   1 4115.90 404.610   8
   2  -6  -1 2669.50 289.929   6
  -2   6   1 3323.83 339.850   8
  -2  -6   0 10691.4 741.259   8
  -2   6   0 9041.29 586.821   8
  -2  -6  -1 3318.68 407.072   8
  -2   6  -1 2668.59 276.471   8
  -2   6  -2 3036.46 299.426   7
  -2  -6  -2 3278.11 280.687   6
  -2   6  -2 3006.70 298.534   8
  -2  -6  -2 3454.32 364.030   8
  -2  -6  -3 228.010 72.1669   8
  -2  -6  -3 52.4820 69.7293   6
  -2   6  -3 406.013 122.234   7
  -2   6  -3 239.213 138.493   8
  -2  -6  -4 74542.0 1713.36   6
  -2  -6  -4 72636.4 1710.38   8
  -2   6  -4 68924.8 1375.16   7
  -2   6  -4 66703.8 1313.06   8
  -2  -6  -5 2858.18 336.693   8
  -2   6  -5 3329.81 383.962   4
  -2   6  -5 3333.56 319.779   7
  -2  -6  -5 3219.05 386.391   4
   2   6   5 2460.56 124.508   5
  -2   6  -5 3156.05 291.372   8
  -2  -6  -5 2905.75 373.470   6
  -2  -6  -6-48.5236 106.665   8
   2  -6   6 301.973 155.408   5
  -2  -6  -6 234.992 148.446   4
  -2   6  -6 219.791 101.067   8
  -2   6  -7 70195.6 1543.22   7
  -2  -6  -7 61685.3 758.830   7
  -2  -6  -7 66857.6 1966.23   4
  -2   6  -7 73489.6 1999.44   4
  -2  -6  -7 65789.0 1599.83   8
   2  -6   7 72100.7 1613.44   5
  -2  -6  -8 1079.17 223.937   8
   2  -6   8 1135.94 294.346   5
  -2   6  -8 1742.42 291.320   7
  -2   6  -8 2456.80 435.056   4
  -2  -6  -8 1796.91 404.947   4
   2  -6   9 48.9238 85.0038   5
  -2   6  -9-30.6475 78.8425   7
  -2  -6  -9 108.155 103.643   4
  -2   6  -9-11.7019 136.400   4
   2  -6  10 523.394 173.424   5
  -2   6 -10 475.610 217.296   3
  -2  -6 -10 820.063 288.424   4
  -2   6 -10 299.656 146.721   4
  -2  -6 -10 463.844 160.885   3
   2  -6  11 10011.6 747.496   5
  -2  -6 -11 8259.81 842.169   3
  -2   6 -11 8886.28 879.225   3
  -2   6 -12 1056.87 344.273   3
  -2  -6 -12 937.075 300.732   3
  -2   6 -13 3315.25 582.349   3
  -2  -6 -13 2383.47 492.680   3
  -2   6 -14 359.856 230.433   3
  -2  -6 -14 375.446 247.349   3
   2   7 -14 1829.46 472.313   2
   2  -7 -14 1539.67 418.339   2
   2   7 -13 1907.98 477.034   2
   2  -7 -13 1102.38 341.598   2
   2  -7 -12 748.331 298.065   2
  -2   7  12 799.925 364.554   1
   2   7 -12 665.424 273.781   2
   2   7 -11 2167.22 412.820   2
   2  -7 -11 2235.06 439.282   2
  -2   7  11 3007.95 499.042   1
   2   7 -10 835.626 270.878   2
   2  -7 -10 700.121 249.966   2
  -2   7  10 751.366 270.984   1
   2   7  -9 1884.64 343.600   2
   2  -7  -9 1751.12 352.900   2
  -2   7   9 2229.77 405.063   1
   2  -7  -8 4331.32 494.563   2
  -2   7   8 4590.43 534.356   1
   2   7  -8 4443.83 493.297   2
  -2  -7   8 4635.41 360.491   8
   2   7  -7 2279.58 336.797   2
   2  -7  -7 1240.93 257.567   2
   2  -7  -7 1163.01 347.124   6
  -2  -7   7 1913.18 255.112   8
   2  -7  -6 5853.20 515.635   2
   2   7  -6 6863.58 533.863   2
  -2  -7   6 6479.78 458.212   8
   2  -7  -6 7114.03 741.719   6
  -2   7   5 1162.34 192.588   8
   2  -7  -5 634.847 219.797   6
   2  -7  -5 1694.32 273.294   2
   2   7  -5 3051.61 354.903   2
  -2  -7   5 3399.86 395.525   8
  -2   7   4 46476.5 1112.24   8
   2   7  -4 46004.8 817.791   1
   2  -7  -4 44243.6 1541.35   6
   2   7  -3 154396. 1441.35   1
  -2   7   3 154306. 2068.22   8
   2  -7  -3 148807. 2606.50   6
   2  -7  -2 31949.0 1074.59   6
  -2   7   2 31965.5 953.589   8
  -2  -7   1 7694.61 543.286   8
   2  -7  -1 6871.34 459.544   6
  -2   7   1 8116.35 496.441   8
  -2   7   0 65214.1 1374.23   8
  -2  -7   0 65171.4 1559.87   8
  -2  -7  -1 33655.2 577.152   5
  -2  -7  -1 31946.8 1109.99   8
  -2   7  -1 32033.0 961.206   8
  -2   7  -2 6062.37 424.042   8
  -2  -7  -2 6383.82 490.691   8
  -2   7  -2 6234.83 433.513   7
  -2  -7  -2 5697.34 386.162   6
  -2   7  -3 61556.8 1299.93   8
  -2   7  -3 63720.9 1336.26   7
  -2  -7  -3 66753.4 1504.13   6
  -2  -7  -3 64324.6 1599.28   8
  -2   7  -4 9249.56 530.794   7
  -2  -7  -4 3957.75 416.391   6
  -2   7  -4 8453.32 565.265   8
  -2  -7  -4 4643.08 465.494   8
  -2  -7  -5 8067.61 594.621   8
  -2  -7  -5 7720.19 589.314   4
  -2   7  -5 9691.52 648.966   4
  -2   7  -5 8575.34 533.608   7
  -2  -7  -5 7276.67 609.413   6
  -2   7  -5 8323.27 451.862   8
  -2  -7  -6 19083.3 903.912   8
  -2   7  -6 19384.9 792.683   7
  -2   7  -6 19689.3 965.385   4
  -2  -7  -6 18739.4 978.102   4
   2  -7   6 20841.2 854.779   5
  -2   7  -6 19147.5 651.730   8
  -2  -7  -6 17869.9 1039.73   6
  -2  -7  -7 4373.86 442.009   8
  -2   7  -7 5167.60 440.775   7
  -2  -7  -7 4032.74 178.841   7
  -2  -7  -7 5731.63 600.870   4
  -2   7  -7 5687.09 569.682   4
   2  -7   7 5159.28 451.461   5
   2  -7   8 2470.05 338.949   5
  -2   7  -8 2518.83 324.280   7
  -2  -7  -8 2489.49 437.355   4
  -2   7  -8 2253.91 393.504   4
  -2  -7  -8 1749.37 276.739   8
   2  -7   9 706.798 190.733   5
  -2   7  -9 617.409 172.716   7
  -2  -7  -9 479.926 224.505   4
  -2   7  -9 676.688 222.807   4
  -2   7 -10 3107.72 484.687   3
  -2   7 -10 3223.30 516.572   4
   2  -7  10 2852.48 384.265   5
  -2  -7 -10 2519.08 450.608   4
  -2  -7 -10 2245.21 410.044   3
   2  -7  11 3819.42 477.254   5
  -2  -7 -11 3288.94 541.984   3
  -2   7 -11 3038.38 532.274   3
  -2  -7 -12 1755.25 411.123   3
  -2   7 -12 2429.59 498.285   3
  -2   7 -13 437.635 257.211   3
  -2  -7 -13 451.196 208.976   3
  -2   7 -14 288.589 157.322   3
  -2  -7 -14 898.744 301.158   3
   2   8 -14 1217.86 387.222   2
   2  -8 -14 194.360 146.008   2
   2   8 -13 736.407 260.814   2
   2  -8 -13 500.459 226.101   2
   2  -8 -12 1163.77 354.044   2
   2   8 -12 1382.52 362.487   2
  -2   8  12 1555.52 384.508   1
   2   8 -11 730.857 275.605   2
   2  -8 -11-11.2311 126.799   2
  -2   8  11 510.719 275.553   1
   2   8 -10 521.205 213.370   2
   2  -8 -10 577.968 277.892   2
  -2   8  10 841.855 297.890   1
   2   8  -9 2864.41 436.085   2
   2  -8  -9 2325.43 399.400   2
  -2   8   9 2748.35 444.086   1
   2   8  -8 2805.02 412.616   2
   2  -8  -8 1871.21 325.132   2
  -2  -8   8 2587.76 284.877   8
  -2  -8   7 1547.30 235.314   8
   2   8  -7 1404.88 275.127   2
   2  -8  -7 1370.21 259.294   2
   2  -8  -7 1094.44 299.969   6
   2   8  -6 20207.6 901.711   2
   2  -8  -6 18106.6 851.837   2
  -2  -8   6 18801.0 803.181   8
   2  -8  -6 19390.5 1230.20   6
  -2  -8   5 896.578 192.266   8
   2  -8  -5 800.648 220.970   6
   2   8  -5 892.902 200.727   2
   2  -8  -5 860.980 210.369   2
  -2   8   4 2237.19 296.994   8
   2  -8  -4 1904.39 362.395   6
   2   8  -3 85441.8 987.470   1
   2  -8  -3 90471.6 2074.60   6
   2  -8  -2 18466.7 864.387   6
  -2  -8   2 20751.6 902.473   8
  -2  -8   1 9449.47 603.364   8
  -2   8   1 11720.0 614.283   8
  -2  -8   0 2141.17 416.132   8
  -2   8   0 791.608 172.520   8
  -2  -8  -1 6671.57 276.992   5
  -2   8  -1 10115.7 600.011   7
  -2  -8  -1 7419.83 558.994   8
  -2   8  -1 11371.5 630.575   8
  -2   8  -2 15762.7 680.724   7
  -2  -8  -2 15190.6 657.780   6
  -2   8  -2 15878.6 673.440   8
  -2  -8  -2 16643.0 831.101   8
  -2  -8  -3 54.9030 72.7357   6
  -2   8  -3 219.516 90.5056   7
  -2   8  -3 147.373 73.9083   8
  -2  -8  -3 388.189 214.122   8
  -2  -8  -4 185999. 2828.33   6
  -2  -8  -4 183275. 2806.13   8
  -2   8  -4 183931. 2515.09   4
  -2   8  -4 183798. 2309.83   7
  -2   8  -4 178753. 2159.47   8
  -2  -8  -5 26270.6 1083.46   8
  -2  -8  -5 25810.6 1075.81   4
  -2   8  -5 28771.2 1085.09   4
  -2   8  -5 26974.3 923.214   7
  -2  -8  -5 26120.7 1170.31   6
  -2   8  -5 25947.5 795.715   8
   2  -8   6 78.9892 135.076   5
  -2  -8  -6-6.98023 33.2528   7
  -2  -8  -6 76.9305 79.8605   4
  -2   8  -6-64.8471 59.0888   7
  -2   8  -6 36.0036 79.7330   4
  -2  -8  -6 25.3949 93.1337   8
   2  -8   7 5908.73 496.380   5
  -2  -8  -7 4457.02 165.294   7
  -2   8  -7 5400.67 458.598   7
  -2  -8  -7 5600.57 577.156   4
  -2   8  -7 5663.04 548.114   4
  -2  -8  -7 5246.76 480.697   8
  -2  -8  -8 16487.5 856.329   8
  -2   8  -8 18029.3 879.673   7
  -2  -8  -8 17389.1 1068.37   4
  -2   8  -8 17612.5 1016.20   4
   2  -8   8 19310.8 927.870   5
   2  -8   9 280.455 143.486   5
  -2   8  -9 192.869 98.6729   7
  -2  -8  -9 187.912 198.689   4
  -2   8  -9 491.207 233.682   4
  -2   8  -9 271.117 154.541   3
  -2   8 -10 58.1503 164.607   3
  -2  -8 -10-82.6725 142.151   3
   2  -8  10 60.3218 88.7063   5
  -2   8 -10 170.833 109.844   7
  -2  -8 -10 21.5334 114.784   4
   2  -8  11 4384.40 520.972   5
  -2   8 -11 4338.52 618.244   3
  -2  -8 -11 3311.70 509.816   3
  -2   8 -12 2575.41 509.058   3
  -2  -8 -12 2134.86 443.162   3
   2  -8  12 2372.37 430.559   5
  -2   8 -13-168.122 172.546   3
  -2  -8 -13 171.422 155.333   3
  -2  -8 -14 968.410 319.246   3
   2   9 -14 676.745 272.498   2
   2  -9 -14 308.741 174.557   2
   2   9 -13 210.265 173.244   2
   2  -9 -13 334.537 226.684   2
   2   9 -12 1203.80 357.910   2
  -2   9  12 1084.42 351.652   1
   2  -9 -12 670.241 285.507   2
   2  -9 -11 1200.60 327.720   2
  -2   9  11 998.082 309.907   1
   2   9 -11 1455.57 357.703   2
   2   9 -10 12435.0 953.623   2
   2  -9 -10 11173.7 894.171   2
  -2   9  10 12331.3 1018.45   1
   2  -9  -9 239.955 162.620   2
   2   9  -9 577.039 210.527   2
  -2   9   9 857.106 276.318   1
  -2  -9   8 558.205 138.111   8
   2  -9  -8 360.344 213.475   6
   2  -9  -8 561.039 195.723   2
   2   9  -8 764.655 236.601   2
  -2  -9   7 250.464 134.699   8
   2   9  -7 204.503 131.767   2
   2  -9  -7 178.499 128.350   2
   2  -9  -7 364.081 250.257   6
   2  -9  -6 13174.7 728.925   2
  -2  -9   6 16287.9 790.071   8
   2  -9  -6 14527.6 1048.00   6
   2   9  -6 15759.9 807.027   2
   2  -9  -5 1885.03 401.940   6
   2   9  -5 1704.74 272.244   2
   2  -9  -5 1491.12 289.898   2
  -2  -9   5 1058.02 224.297   8
   2  -9  -4 19508.3 1074.77   6
  -2  -9   4 19355.1 879.675   8
  -2   9   4 19202.1 734.833   8
   2   9  -3 151063. 1189.96   1
  -2   9   3 163255. 2152.39   8
   2  -9  -3 152284. 2749.49   6
  -2  -9   3 170507. 2577.74   8
  -2  -9   2 83471.7 1835.45   8
   2  -9  -2 76531.1 1781.48   6
  -2   9   2 78493.5 1484.83   8
  -2  -9   1 47349.4 1386.69   8
  -2   9   1 46712.6 1178.55   8
  -2  -9   0 471.604 161.244   8
  -2   9   0 1632.58 368.141   7
  -2  -9  -1 103595. 2071.91   8
  -2  -9  -1 103644. 1146.83   5
  -2   9  -1 101576. 1746.78   7
  -2   9  -1 105245. 1737.10   8
  -2  -9  -2 13730.5 754.108   8
  -2   9  -2 13483.6 635.080   7
  -2   9  -2 13789.6 624.045   8
  -2  -9  -2 12859.9 637.188   6
  -2  -9  -3 915.585 205.097   8
  -2   9  -3 1245.14 210.358   7
  -2  -9  -3 1162.23 211.741   6
  -2   9  -3 881.871 158.708   8
  -2  -9  -4 92.8445 114.063   6
  -2  -9  -4 534.952 277.594   8
  -2  -9  -4 148.092 86.6618   7
  -2   9  -4 417.873 204.384   4
  -2   9  -4 109.000 136.607   7
  -2   9  -4 171.322 106.871   8
  -2  -9  -5 31592.5 1196.69   8
  -2  -9  -5 31502.2 1200.83   4
  -2   9  -5 31766.7 1031.41   7
  -2   9  -5 33308.8 1163.74   4
  -2  -9  -5 30477.6 1290.66   6
  -2  -9  -5 28194.1 738.054   7
  -2  -9  -6-3.70031 91.8059   8
  -2  -9  -6-136.584 159.620   6
  -2  -9  -6-16.0060 36.8896   7
  -2  -9  -6 82.5220 108.292   4
  -2   9  -6 30.5022 102.564   4
  -2   9  -6 4.59038 77.4901   7
  -2  -9  -7 96.1004 82.5109   8
   2  -9   7 301.771 178.945   5
  -2   9  -7 213.652 153.097   7
  -2  -9  -7 364.603 157.209   4
  -2  -9  -7 182.534 30.1340   7
  -2   9  -7 443.124 248.886   4
  -2  -9  -7-134.910 217.855   6
  -2  -9  -8 4296.90 451.925   8
   2  -9   8 5253.83 516.506   5
  -2   9  -8 4889.89 478.812   7
  -2  -9  -8 4081.94 530.437   4
  -2   9  -8 5712.26 595.127   4
   2  -9   9 1331.11 276.930   5
  -2   9  -9 1454.74 275.351   7
  -2  -9  -9 1261.22 316.993   4
  -2   9  -9 1649.26 349.235   4
  -2   9  -9 1359.97 322.380   3
   2  -9  10 12162.0 833.773   5
  -2   9 -10 12697.9 789.123   7
  -2  -9 -10 10842.0 930.986   4
  -2  -9 -10 11148.5 895.740   3
  -2   9 -10 11348.4 933.096   3
  -2   9 -11 495.316 255.787   3
   2  -9  11 571.842 245.530   5
  -2  -9 -11 486.094 262.224   3
   2  -9  12 10240.3 831.057   5
  -2   9 -12 10283.1 990.761   3
  -2  -9 -12 9155.68 888.687   3
  -2   9 -13 1119.19 338.087   3
  -2  -9 -13 1317.77 349.974   3
   2   9  14 1061.52 355.059   1
  -2  -9 -14 1223.65 394.561   3
   2  10 -14 1036.36 352.637   2
   2 -10 -14 429.678 205.797   2
   2  10 -13 243.428 179.813   2
   2 -10 -13 389.181 215.193   2
   2 -10 -12-135.313 156.228   2
   2  10 -12 144.489 137.528   2
   2 -10 -11 607.743 244.632   2
   2  10 -11 734.244 276.488   2
  -2  10  11 369.413 201.503   1
  -2  10  10 7323.56 791.581   1
   2  10 -10 7974.56 797.139   2
   2 -10 -10 5577.48 656.778   2
   2  10  -9 3073.80 452.183   2
   2 -10  -9 3023.36 442.131   2
  -2 -10   8 5436.48 428.416   8
   2  10  -8 6622.75 628.812   2
   2 -10  -8 5683.92 586.513   2
   2 -10  -8 6617.24 818.930   6
  -2 -10   7 2660.62 315.140   8
   2  10  -7 2641.70 359.022   2
   2 -10  -7 2448.58 350.394   2
   2 -10  -7 2639.02 483.770   6
   2 -10  -6 4629.60 440.775   2
   2 -10  -6 5290.96 656.113   6
  -2 -10   6 6401.28 516.574   8
   2  10  -6 6488.83 544.699   2
   2 -10  -5 30178.4 1026.88   2
   2  10  -5 32642.1 1071.07   2
  -2 -10   5 32234.3 1153.21   8
   2 -10  -5 31933.9 1469.56   6
  -2 -10   4 22975.0 980.254   8
   2 -10  -4 22133.8 1169.19   6
   2 -10  -3 20648.2 1035.14   6
  -2  10   3 20203.3 777.952   8
   2  10  -3 20114.7 380.351   1
   2 -10  -2 25351.0 1057.11   6
  -2  10   2 27327.6 903.885   8
  -2 -10   1 36167.7 1217.42   8
  -2  10   1 31554.1 990.711   7
  -2  10   1 32463.0 976.572   8
  -2 -10   0 88735.5 1336.63   5
  -2  10   0 91019.1 1677.62   7
  -2 -10   0 89961.6 1953.80   8
  -2  10   0 92305.8 1637.32   8
  -2 -10  -1 27536.3 1093.19   8
  -2  10  -1 26516.6 909.644   7
  -2  10  -1 28102.9 902.130   8
  -2 -10  -1 24805.7 600.047   5
  -2  10  -2 2564.04 269.261   8
  -2 -10  -2 2534.06 343.387   8
  -2  10  -2 2552.93 296.011   7
  -2  10  -3 3135.34 323.121   7
  -2 -10  -3 2993.95 373.962   8
  -2  10  -3 3386.40 327.461   8
  -2 -10  -3 3015.72 371.238   6
  -2 -10  -4 1727.90 284.511   8
  -2  10  -4 2112.01 276.640   7
  -2  10  -4 1775.28 263.088   4
   2  10   4 1482.73 92.1813   5
  -2 -10  -4 1755.38 309.847   6
  -2 -10  -5 40045.6 882.493   7
  -2  10  -5 43363.9 1295.45   7
  -2 -10  -5 43902.0 1403.99   4
  -2  10  -5 44103.8 1377.05   4
  -2 -10  -5 43447.3 1444.83   8
  -2 -10  -5 42123.9 1540.33   6
  -2 -10  -6 201.538 55.6647   7
  -2 -10  -6 350.673 163.618   4
  -2 -10  -6 206.308 135.746   8
  -2 -10  -6 54.7580 129.830   6
   2 -10   7 875.522 340.323   5
  -2 -10  -7 556.631 201.430   8
  -2  10  -7 518.105 224.853   7
  -2 -10  -7 361.744 206.776   4
  -2  10  -7 654.336 297.426   4
  -2 -10  -7-133.663 185.628   6
  -2  10  -8 13290.6 804.374   7
  -2 -10  -8 13001.3 965.158   4
  -2  10  -8 14698.2 919.388   4
   2 -10   8 15149.9 887.936   5
  -2 -10  -8 13170.4 810.122   8
  -2  10  -9 7051.81 605.129   7
  -2 -10  -9 6007.84 657.794   4
  -2  10  -9 6455.79 659.949   4
   2 -10   9 7808.24 649.745   5
  -2 -10  -9 6147.43 554.551   8
  -2 -10  -9 6210.65 619.041   3
  -2  10  -9 6271.77 668.498   3
   2 -10  10 52.2315 150.862   5
  -2  10 -10-21.9069 69.5551   7
  -2 -10 -10 82.5259 163.489   3
  -2 -10 -10-72.2918 199.041   4
  -2  10 -10 81.8670 106.500   3
   2 -10  11 8636.34 752.250   5
  -2 -10 -11 8056.43 787.267   3
  -2  10 -11 8691.49 865.151   3
   2 -10  12 260.984 180.933   5
  -2 -10 -12 135.293 140.318   3
  -2  10 -12 267.459 262.976   3
  -2 -10 -13 304.456 203.847   3
  -2  10 -13 104.526 171.581   3
  -2 -10 -14-5.34917 127.571   3
   2 -11 -14-5.63224 135.234   2
   2  11 -14 72.8845 138.897   2
   2  11 -13 378.606 185.017   2
   2 -11 -13 1077.06 341.828   2
   2 -11 -12-58.2477 143.524   2
   2  11 -12 401.198 236.610   2
   2  11 -11 2458.68 468.962   2
   2 -11 -11 2349.47 440.331   2
   2  11 -10 6887.16 722.658   2
   2 -11 -10 5880.37 668.427   2
   2  11  -9 679.726 239.462   2
   2 -11  -9 358.136 158.700   2
   2 -11  -9 199.591 151.431   6
  -2 -11   8 4454.69 408.521   8
   2  11  -8 5078.00 558.828   2
   2 -11  -8 3711.49 476.195   2
  -2  11   8 3521.25 317.238   7
   2 -11  -8 4550.32 718.371   6
  -2 -11   7 3787.15 390.007   8
   2  11  -7 4167.04 478.558   2
   2 -11  -7 3677.29 448.380   2
   2 -11  -7 3943.91 627.099   6
  -2 -11   6 1082.41 248.609   8
   2 -11  -6 956.577 336.684   6
   2  11  -6 1465.64 283.427   2
   2 -11  -6 1194.10 257.164   2
  -2 -11   5 1154.31 356.613   8
   2  11  -5 1720.72 310.982   2
   2 -11  -5 349.130 163.549   2
   2 -11  -5 185.236 189.464   6
  -2 -11   4 8989.22 633.680   8
   2 -11  -4 7878.78 491.813   2
   2  11  -4 8355.96 522.854   2
   2 -11  -4 8008.40 727.375   6
   2 -11  -3-144.562 158.877   6
  -2  11   3 104.957 99.8056   7
  -2  11   2 11354.3 607.822   7
  -2 -11   2 12173.0 735.248   8
   2 -11  -2 10752.2 706.636   6
  -2 -11   1 2406.98 274.188   5
  -2 -11   1 1943.00 322.852   8
  -2  11   1 2370.37 299.816   7
  -2  11   1 2429.54 290.951   8
  -2  11   0 33781.1 1023.91   8
  -2 -11   0 30992.1 824.028   5
  -2  11   0 35114.2 1056.46   7
  -2 -11   0 32586.2 1213.93   8
  -2 -11  -1 54771.7 1544.13   8
  -2  11  -1 52990.0 1306.52   7
  -2 -11  -1 52629.6 956.147   5
  -2  11  -1 51026.5 1236.66   8
  -2 -11  -2 1417.54 253.706   8
  -2  11  -2 1437.59 228.943   7
  -2  11  -2 1389.36 217.503   8
  -2 -11  -3 18910.7 916.536   6
  -2  11  -3 19623.0 807.207   7
  -2 -11  -3 19243.6 938.430   8
  -2 -11  -4 12789.7 816.413   6
  -2 -11  -4 12102.0 761.234   8
   2  11   4 11079.1 295.669   5
  -2  11  -4 12023.6 649.359   7
  -2  11  -4 12278.0 649.390   4
  -2 -11  -5 102499. 1447.64   7
  -2  11  -5 107953. 2012.39   7
  -2 -11  -5 114773. 2292.03   4
  -2  11  -5 108912. 2074.90   4
  -2 -11  -5 111456. 2577.56   6
  -2 -11  -5 112820. 2354.91   8
   2  11   5 101237. 953.591   5
  -2 -11  -6 51096.7 1606.26   8
  -2 -11  -6 47550.3 852.160   7
  -2  11  -6 54158.0 1517.33   7
  -2 -11  -6 51567.7 1642.88   4
  -2  11  -6 51739.4 1555.51   4
  -2 -11  -6 49566.9 1839.26   6
  -2  11  -7 49596.9 1549.30   7
  -2 -11  -7 49516.9 1718.31   4
  -2  11  -7 46908.3 1560.72   4
  -2 -11  -7 48788.1 1589.53   8
  -2 -11  -7 45174.1 1891.15   6
  -2 -11  -8 21004.4 1066.10   8
  -2  11  -8 21746.4 1039.34   7
  -2  11  -8 21787.0 1116.06   4
  -2 -11  -8 23448.5 1263.05   4
  -2 -11  -8 19235.7 1303.23   6
   2 -11   8 25576.1 1156.97   5
  -2 -11  -9 7244.09 610.658   8
  -2  11  -9 8343.16 668.143   7
   2 -11   9 8988.03 723.888   5
  -2 -11  -9 6665.90 702.037   4
  -2  11  -9 7761.02 721.360   4
  -2 -11  -9 6898.18 666.234   3
  -2  11  -9 7622.91 746.792   3
  -2  11 -10 98.7989 116.546   3
  -2 -11 -10 175.201 146.765   3
   2 -11  10 507.321 233.225   5
  -2  11 -10 404.360 160.043   7
  -2 -11 -10-114.823 174.514   4
  -2  11 -11 659.164 275.907   3
  -2 -11 -11 533.417 251.767   3
   2 -11  11 555.757 259.982   5
  -2 -11 -12-240.949 181.131   3
  -2  11 -12-78.4399 119.326   3
   2 -11  12 1.49181 93.3006   5
  -2 -11 -13-223.666 182.999   3
  -2  11 -13 47.6098 114.014   3
  -2 -11 -14 192.348 154.473   3
   2 -12 -14 256.885 199.666   2
   2  12 -14 41.7245 168.621   2
   2  12 -13 726.176 286.990   2
   2 -12 -13 435.600 217.143   2
   2 -12 -12 15.2645 96.0529   2
   2  12 -12 483.944 252.197   2
   2 -12 -11 80.5365 101.063   2
   2  12 -11 252.209 183.513   2
   2  12 -10 10147.8 882.987   2
   2 -12 -10 9063.74 818.389   2
   2  12  -9-2.19947 98.5303   2
   2 -12  -9 180.131 170.940   6
   2 -12  -9 134.787 154.156   2
   2 -12  -8 1330.54 449.128   6
  -2 -12   8 1103.52 230.167   8
  -2  12   8 1066.30 170.861   7
   2  12  -8 1606.03 325.113   2
   2 -12  -8 1185.67 299.338   2
  -2 -12   7 8722.47 610.781   8
   2 -12  -7 8246.96 656.523   2
   2  12  -7 9704.29 704.699   2
  -2  12   7 8386.11 496.414   7
   2 -12  -7 9011.80 935.510   6
  -2  12   6 7320.90 476.620   7
   2  12  -6 9309.22 634.198   2
   2 -12  -6 8198.64 591.446   2
  -2 -12   6 8825.69 630.434   8
   2 -12  -6 9200.00 897.665   6
   2 -12  -5 667.071 156.121   2
   2  12  -5 694.333 174.364   2
  -2 -12   5 336.935 125.908   8
  -2  12   5 666.617 153.525   7
   2 -12  -5 901.661 256.953   6
   2  12  -4 5809.18 434.395   2
   2 -12  -4 5221.88 415.562   2
  -2  12   4 5426.99 417.248   7
  -2 -12   4 5812.78 522.480   8
   2 -12  -4 5772.69 631.406   6
   2 -12  -3 2908.06 402.311   6
  -2 -12   3 2948.49 361.529   8
  -2  12   3 3350.53 325.708   7
  -2 -12   2 20806.5 961.309   8
  -2  12   2 20092.1 803.068   7
   2 -12  -2 17730.2 955.812   6
  -2 -12   1 16011.3 671.047   5
  -2 -12   1 16407.8 858.610   8
  -2  12   1 16511.0 725.608   7
  -2  12   0 70360.1 1513.28   7
  -2 -12   0 62147.7 1213.61   5
  -2 -12   0 67692.0 1751.03   8
  -2 -12  -1 772.998 243.440   8
  -2  12  -1 372.080 164.456   7
  -2 -12  -2 318.814 135.793   8
  -2  12  -2 141.055 98.0426   7
  -2  12  -3 7670.37 533.404   7
  -2 -12  -3 7481.55 598.814   8
  -2 -12  -3 6782.15 571.249   6
  -2 -12  -4 13185.7 806.141   8
  -2  12  -4 12283.9 671.297   7
  -2  12  -4 12090.9 641.031   4
   2  12   4 11802.7 344.461   5
  -2 -12  -4 12240.3 826.335   6
  -2 -12  -5 7488.15 702.316   6
  -2 -12  -5 7763.46 630.009   8
   2  12   5 6665.91 265.364   5
  -2 -12  -5 6506.66 372.910   7
  -2  12  -5 7691.68 600.077   7
  -2 -12  -5 8021.25 634.023   4
  -2  12  -5 7796.15 555.410   4
  -2 -12  -6 213.516 187.034   6
  -2 -12  -6 407.635 191.330   8
  -2  12  -6 791.235 263.881   7
  -2 -12  -6 317.326 172.628   4
  -2  12  -6 659.598 243.630   4
  -2  12  -7 27240.8 1176.12   7
  -2 -12  -7 26553.9 1289.58   4
  -2  12  -7 25849.7 1151.02   4
  -2 -12  -7 23208.1 1385.30   6
  -2 -12  -7 24807.2 1166.40   8
  -2 -12  -8 13646.6 874.007   8
  -2  12  -8 13625.5 854.711   7
  -2 -12  -8 13786.6 962.638   4
  -2  12  -8 13695.8 885.525   4
   2 -12   8 17004.5 964.868   5
  -2 -12  -8 13209.1 1087.95   6
  -2  12  -9 599.551 235.818   3
  -2 -12  -9 277.472 153.446   3
  -2 -12  -9 335.800 139.546   8
   2 -12   9 700.436 263.966   5
  -2  12  -9 387.407 171.887   7
  -2 -12  -9 287.472 143.542   4
  -2 -12 -10 75.3561 80.3897   3
   2 -12  10 380.994 206.670   5
  -2  12 -10 30.5132 105.773   7
  -2  12 -10-30.7652 116.898   3
  -2 -12 -10 37.0043 139.636   4
  -2 -12 -11 4122.12 581.342   3
   2 -12  11 5057.28 614.733   5
  -2  12 -11 5190.78 671.038   3
  -2  12 -12 2602.69 506.079   3
   2 -12  12 3168.81 497.352   5
  -2 -12 -12 2082.33 426.901   3
   2  12  13 1333.88 382.681   1
  -2 -12 -13 1483.69 393.348   3
  -2  12 -13 1603.26 386.191   3
  -2 -12 -14 259.518 201.579   3
   2  13 -14 76.6179 141.226   2
   2 -13 -14-79.1832 104.855   2
   2  13 -13 14.4454 171.801   2
   2 -13 -13 159.010 191.015   2
   2  13 -12 119.221 174.082   2
   2 -13 -12 382.592 219.355   2
   2 -13 -11 249.382 164.402   2
   2  13 -11-115.359 169.153   2
   2  13 -10 1248.51 369.909   2
   2 -13 -10 212.081 136.573   2
   2  13  -9 397.871 190.979   2
   2 -13  -9 79.7793 212.052   6
   2 -13  -9 386.771 192.001   2
  -2 -13   8 13395.8 741.524   8
   2  13  -8 14816.6 953.756   2
   2 -13  -8 13495.9 900.471   2
  -2  13   8 12987.8 587.446   7
   2 -13  -8 14025.2 1239.53   6
   2 -13  -7 719.819 341.781   6
  -2 -13   7 884.591 222.363   8
  -2  13   7 569.780 127.338   7
   2  13  -7 1415.87 307.935   2
   2 -13  -7 660.062 204.617   2
   2  13  -6 43159.2 1360.17   2
  -2  13   6 38966.5 1089.67   7
   2 -13  -6 38256.6 1272.13   2
   2 -13  -6 40500.6 1863.90   6
  -2 -13   6 40465.9 1372.33   8
  -2 -13   5 380.722 147.603   8
   2 -13  -5 239.797 117.553   2
   2  13  -5 300.796 130.688   2
  -2  13   5 264.959 93.6406   7
   2 -13  -5 60.6705 122.446   6
   2 -13  -4 17757.2 751.536   2
   2  13  -4 17038.0 738.560   2
  -2  13   4 17137.7 748.060   7
   2 -13  -4 17803.8 1116.92   6
  -2 -13   4 18017.9 910.765   8
  -2 -13   3 5860.23 516.096   8
  -2  13   3 5629.14 433.539   7
   2 -13  -3 6256.54 627.842   6
  -2 -13   2 8519.07 637.548   8
  -2  13   2 9400.03 555.275   7
  -2 -13   2 8561.89 563.345   5
  -2 -13   1 4398.20 366.332   5
  -2  13   1 4477.25 388.489   7
  -2 -13   1 3978.91 422.531   8
  -2 -13   0 14774.9 824.382   8
  -2 -13   0 14585.7 602.889   5
  -2  13   0 14687.8 707.293   7
  -2 -13  -1 10738.6 718.961   8
  -2  13  -1 11229.6 629.978   7
  -2 -13  -2 2098.54 320.162   8
  -2  13  -2 1969.05 276.862   7
  -2 -13  -3 10775.4 725.668   8
  -2  13  -3 10720.1 631.455   7
  -2 -13  -3 10261.3 718.612   6
  -2  13  -3 10054.4 533.962   4
  -2 -13  -4 6609.16 569.413   8
   2  13   4 6291.22 277.312   5
  -2  13  -4 7069.84 543.020   7
  -2  13  -4 6823.28 493.156   4
  -2 -13  -4 6696.51 647.351   6
  -2 -13  -5 1777.28 368.650   6
  -2  13  -5 2357.59 336.781   7
   2  13   5 1898.62 153.871   5
  -2  13  -5 2293.07 316.713   4
  -2 -13  -5 2324.29 328.313   4
  -2 -13  -5 1981.21 337.309   8
  -2  13  -6 24785.3 1100.50   7
  -2 -13  -6 26832.0 1190.59   4
  -2  13  -6 25728.0 1097.93   4
  -2 -13  -6 25376.4 1164.62   8
  -2 -13  -6 23345.2 1307.88   6
  -2 -13  -7 40504.5 1517.52   8
  -2  13  -7 42266.0 1478.49   7
  -2 -13  -7 43591.7 1620.88   4
  -2  13  -7 40042.7 1411.72   4
  -2 -13  -7 38094.5 1792.94   6
  -2 -13  -8 176.452 155.293   8
   2 -13   8 374.003 200.876   5
  -2  13  -8 241.620 172.151   7
  -2 -13  -8 144.505 136.391   4
  -2  13  -8 470.411 208.603   4
  -2 -13  -9 3888.88 477.819   8
  -2  13  -9 4230.10 510.739   7
  -2 -13  -9 3646.08 517.501   4
   2 -13   9 4778.75 557.035   5
  -2 -13  -9 3694.45 476.854   3
  -2  13  -9 3971.73 542.226   3
   2 -13  10 4373.28 555.442   5
  -2  13 -10 3940.01 479.665   7
  -2 -13 -10 3804.99 543.607   4
  -2  13 -10 3639.09 566.170   3
  -2 -13 -10 3621.36 501.152   3
  -2  13 -11 2495.54 484.570   3
  -2 -13 -11 2517.55 435.489   3
   2 -13  11 3251.83 508.982   5
  -2 -13 -12 2649.04 462.334   3
   2 -13  12 3789.84 553.984   5
  -2  13 -12 3287.92 557.123   3
  -2 -13 -13 90.4577 143.182   3
   2  13  13-90.5512 178.807   1
  -2  13 -13 7.31178 115.726   3
  -2 -13 -14 3079.82 550.415   3
   2  14 -14-148.063 178.084   2
   2 -14 -14 3.42046 118.441   2
   2 -14 -13 386.540 234.509   2
   2  14 -13 304.884 248.764   2
   2  14 -12 2683.22 490.749   2
   2 -14 -12 2979.34 532.367   2
   2 -14 -11-74.5953 98.9420   2
   2  14 -11 0.78053 135.023   2
   2 -14 -10 80.3059 144.828   2
   2  14 -10 360.765 205.208   2
   2 -14 -10-30.8316 165.300   6
   2  14  -9 281.100 184.481   2
   2 -14  -9 474.822 200.414   2
   2 -14  -9 160.507 214.618   6
   2 -14  -8 427.268 201.299   2
  -2 -14   8 587.610 235.792   8
   2  14  -8 1215.70 331.858   2
   2 -14  -8 650.199 362.050   6
  -2  14   8 276.512 102.999   7
   2  14  -7 10525.7 737.762   2
   2 -14  -7 9689.96 705.508   2
  -2  14   7 9220.27 516.519   7
   2 -14  -7 8073.25 897.917   6
  -2 -14   7 8830.42 642.025   8
   2 -14  -6 43.5030 216.203   6
  -2  14   6 136.026 89.2685   7
  -2 -14   6 508.280 232.460   8
   2 -14  -6 258.379 169.241   2
   2 -14  -5 535.627 156.988   2
   2  14  -5 525.615 155.458   2
  -2 -14   5 140.032 71.6716   8
  -2  14   5 422.833 134.329   7
   2 -14  -5 114.066 155.000   6
  -2 -14   4 4354.62 458.648   8
   2 -14  -4 4265.98 364.163   2
   2  14  -4 4205.48 379.440   2
  -2  14   4 3824.45 354.387   7
   2 -14  -4 4422.70 577.162   6
  -2 -14   3 7028.52 571.300   8
  -2  14   3 7163.19 488.464   7
   2 -14  -3 6533.03 657.378   6
  -2 -14   3 8017.96 579.711   5
  -2 -14   2 13761.4 717.368   5
  -2  14   2 13881.5 683.942   7
  -2 -14   2 12904.5 784.609   8
  -2  14   1 1582.21 288.144   7
  -2 -14   1 891.446 337.546   8
  -2 -14   1 803.408 180.534   5
  -2 -14   0 15818.6 651.194   5
  -2 -14   0 15537.8 870.093   8
  -2  14   0 15203.8 743.479   7
  -2 -14  -1 2944.88 389.915   8
  -2  14  -1 2393.59 310.066   7
  -2 -14  -2 1486.74 279.895   8
  -2  14  -2 1763.90 273.209   7
  -2 -14  -3 55.1156 79.4140   6
  -2 -14  -3 2.81136 91.1148   8
  -2  14  -3 32.5582 57.8600   4
  -2  14  -3 146.915 101.698   7
  -2 -14  -4 36635.1 1374.90   8
   2  14   4 33844.7 697.410   5
  -2  14  -4 36467.1 1229.47   7
  -2  14  -4 35434.3 1088.47   4
  -2 -14  -4 34542.5 1471.30   6
  -2 -14  -5 14438.0 1014.54   6
  -2 -14  -5 14447.0 887.350   8
   2  14   5 13019.0 429.960   5
  -2  14  -5 15450.4 856.504   7
  -2 -14  -5 15522.4 864.940   4
  -2  14  -5 14858.4 797.974   4
  -2 -14  -6 1191.63 312.245   6
  -2 -14  -6 1227.80 305.096   8
  -2  14  -6 1330.43 311.543   7
  -2 -14  -6 1288.81 285.363   4
  -2  14  -6 1372.15 286.625   4
  -2 -14  -7 20070.8 1079.69   8
  -2  14  -7 21097.5 1070.57   7
  -2 -14  -7 21011.3 1130.03   4
  -2  14  -7 19928.3 1025.16   4
  -2 -14  -7 19789.2 1298.12   6
  -2  14  -8 4459.26 509.375   7
  -2 -14  -8 5006.93 580.145   4
  -2  14  -8 5139.26 552.166   4
  -2 -14  -8 4442.96 513.145   8
  -2  14  -8 4014.13 523.740   3
  -2 -14  -8 4282.51 634.480   6
  -2 -14  -9 2771.21 413.805   8
  -2  14  -9 2787.85 423.362   7
   2 -14   9 3094.92 469.019   5
  -2  14  -9 2412.43 422.833   3
  -2 -14  -9 2462.95 429.136   4
  -2 -14  -9 2402.37 544.821   6
  -2 -14  -9 2548.05 404.861   3
  -2 -14 -10-80.1109 146.279   3
  -2  14 -10 20.1996 74.5331   7
  -2  14 -10-128.089 136.648   3
  -2 -14 -10 226.843 174.779   4
   2 -14  11 2245.24 430.632   5
  -2 -14 -11 1345.34 325.890   3
  -2  14 -11 1483.33 366.526   3
  -2  14 -12 207.310 155.943   3
  -2 -14 -12 117.125 110.742   3
   2 -14  12 393.616 230.570   5
   2  14  12 598.131 303.952   1
   2  14  13 94.5814 202.985   1
  -2  14 -13 385.285 209.735   3
  -2 -14 -13 294.259 181.824   3
  -2 -14 -14 1258.74 376.419   3
   2  15 -14 288.358 223.387   2
   2 -15 -14 425.280 226.045   2
  -2 -15  13 1157.11 360.937   5
   2  15 -13 1695.46 439.429   2
   2 -15 -13 1512.43 407.677   2
   2  15 -12 484.386 281.036   2
   2 -15 -12 386.245 203.604   2
   2  15 -11-56.1805 125.934   2
   2 -15 -11-24.6751 89.9608   2
   2  15 -10 5094.39 628.079   2
   2 -15 -10 4753.64 599.811   2
   2 -15 -10 4492.55 780.786   6
   2 -15  -9 2025.49 395.746   2
   2  15  -9 2344.07 411.244   2
   2 -15  -9 2015.44 528.390   6
  -2 -15   8 3425.09 410.163   8
   2  15  -8 4409.27 538.895   2
   2 -15  -8 3568.41 487.258   2
  -2  15   8 3866.14 321.036   7
   2 -15  -8 3916.59 751.182   6
  -2 -15   7 11823.2 775.539   8
   2  15  -7 13999.8 875.487   2
   2 -15  -7 11839.6 807.103   2
  -2  15   7 12460.6 606.294   7
   2 -15  -7 11409.1 1100.71   6
   2 -15  -6 2703.31 522.216   6
   2 -15  -6 2427.37 329.786   2
  -2 -15   6 1864.83 303.262   8
  -2  15   6 2188.78 259.670   7
   2  15  -6 2420.94 337.909   2
  -2 -15   5 11253.1 759.219   8
   2  15  -5 11517.6 647.525   2
   2 -15  -5 11496.0 1012.91   6
   2 -15  -5 11771.9 654.514   2
  -2  15   5 12213.0 620.186   7
   2 -15  -4 1543.58 389.298   6
  -2 -15   4 1116.55 265.927   5
   2 -15  -4 1205.27 206.815   2
   2  15  -4 1080.16 207.120   2
  -2  15   4 1084.75 200.332   7
  -2 -15   4 1137.47 275.220   8
  -2  15   3 2530.88 313.679   7
  -2 -15   3 2592.26 339.890   5
   2 -15  -3 2209.39 403.115   6
  -2 -15   3 2982.90 396.253   8
  -2 -15   2 5295.33 543.605   8
  -2 -15   2 5611.31 472.503   5
  -2  15   2 5565.66 444.578   7
  -2 -15   1 68960.6 1842.99   8
  -2  15   1 69120.6 1581.73   7
  -2 -15   1 72738.5 1551.57   5
  -2 -15   0 8666.50 677.950   8
  -2  15   0 8512.50 553.520   7
  -2 -15   0 7891.31 483.575   5
  -2 -15  -1 16886.0 914.920   8
  -2  15  -1 16466.4 803.815   7
  -2 -15  -2 2796.57 397.994   8
  -2  15  -2 2029.02 305.614   7
  -2 -15  -3 2175.74 362.272   6
  -2  15  -3 2333.77 314.443   7
  -2  15  -3 2576.11 267.452   4
  -2 -15  -3 2421.94 360.531   8
  -2 -15  -4 3396.21 456.449   6
  -2  15  -4 3898.89 446.949   7
  -2 -15  -4 3683.29 461.563   8
   2  15   4 3320.24 233.506   5
  -2  15  -4 3655.14 346.485   4
   2  15   5 76389.4 1101.98   5
  -2  15  -5 82172.1 2026.33   7
  -2 -15  -5 88151.6 2036.05   4
  -2  15  -5 81868.4 1805.08   4
  -2 -15  -5 81283.4 2122.67   8
  -2 -15  -5 82070.2 2428.31   6
  -2 -15  -6 38719.8 1491.72   8
  -2  15  -6 36700.0 1423.27   7
  -2 -15  -6 38879.7 1456.51   4
  -2  15  -6 36259.2 1263.56   4
  -2 -15  -6 37544.8 1758.26   6
  -2 -15  -7 353.193 203.555   6
  -2 -15  -7 675.354 220.764   8
  -2  15  -7 1091.71 282.189   7
  -2 -15  -7 782.353 262.514   4
  -2  15  -7 979.220 238.259   4
  -2 -15  -8 5738.05 587.650   8
  -2  15  -8 5176.89 581.609   7
  -2 -15  -8 5559.72 614.111   4
  -2 -15  -8 5685.84 561.539   3
  -2  15  -8 5422.35 610.157   3
  -2 -15  -8 5484.37 742.773   6
  -2 -15  -9 5980.13 676.960   4
  -2  15  -9 7119.39 682.753   7
  -2 -15  -9 5835.39 602.823   8
  -2 -15  -9 6450.73 858.839   6
  -2 -15  -9 7447.42 669.441   3
  -2  15  -9 5665.23 641.518   3
   2 -15  10 4181.43 566.523   5
  -2  15 -10 4244.11 533.390   7
  -2 -15 -10 4576.06 604.413   4
  -2  15 -10 3383.16 523.833   3
  -2 -15 -10 3910.60 517.051   3
  -2  15 -11 67.2364 137.517   3
   2 -15  11 311.218 242.650   5
  -2 -15 -11-138.061 172.964   3
  -2 -15 -12 236.650 142.744   3
   2  15  12-160.906 174.509   1
  -2  15 -12 208.830 140.692   3
  -2 -15 -13 827.594 271.161   3
  -2  15 -13 1015.07 366.805   3
   2  15  13 653.457 280.998   1
   2  16 -14 257.311 228.987   2
   2 -16 -14 6.18025 154.559   2
  -2 -16  13-87.4442 112.894   5
   2  16 -13 428.177 253.297   2
   2 -16 -13 399.711 225.671   2
   2  16 -12 4282.88 622.078   2
   2 -16 -12 4209.95 640.406   2
  -2 -16  12 4330.79 683.116   5
   2 -16 -11 402.189 209.131   2
   2  16 -11 581.871 233.764   2
   2  16 -10 1902.86 423.181   2
   2 -16 -10 1505.07 358.110   2
   2 -16 -10 1768.02 536.676   6
   2  16  -9 4302.25 550.712   2
   2 -16  -9 3119.43 466.582   2
   2 -16  -9 3093.57 645.134   6
  -2 -16   8 15185.1 870.215   8
   2  16  -8 18118.3 1067.28   2
   2 -16  -8 16891.2 1010.69   2
  -2  16   8 16125.5 657.525   7
   2 -16  -8 17641.7 1468.25   6
   2 -16  -7 999.414 327.185   6
   2 -16  -7 1076.78 260.106   2
  -2  16   7 1033.84 179.141   7
  -2 -16   7 1150.81 272.437   8
   2  16  -7 1744.54 351.653   2
   2  16  -6 6470.90 545.187   2
   2 -16  -6 5000.75 698.625   6
   2 -16  -6 6264.83 536.110   2
  -2 -16   6 5249.10 527.466   8
  -2  16   6 5887.87 430.261   7
  -2 -16   5 19318.6 1007.21   8
  -2 -16   5 20500.5 1096.38   5
   2 -16  -5 19735.1 856.051   2
  -2  16   5 19984.7 810.540   7
   2 -16  -5 19854.8 1334.01   6
   2  16  -5 20452.1 878.473   2
   2 -16  -4 24562.7 1440.04   6
  -2 -16   4 22398.6 1081.53   8
  -2 -16   4 23791.5 1107.27   5
   2 -16  -4 22632.3 843.162   2
  -2  16   4 22767.8 878.490   7
   2  16  -4 22145.2 842.314   2
  -2 -16   3 11968.7 799.689   8
  -2 -16   3 12999.2 777.437   5
  -2  16   3 12250.2 660.121   7
   2 -16  -3 13487.6 1003.86   6
  -2 -16   2 15821.1 910.874   8
  -2 -16   2 15989.3 807.357   5
  -2  16   2 15045.7 743.188   7
  -2 -16   1 616.061 169.680   5
   2  16  -1 742.387 110.281   1
  -2  16   1 685.315 192.532   7
  -2 -16   1 1337.01 364.098   8
  -2 -16   0 34058.9 1036.09   5
  -2 -16   0 31893.6 1284.01   8
  -2  16   0 32258.4 1106.93   7
  -2  16  -1 1834.46 291.163   7
  -2 -16  -1 2277.58 388.614   8
  -2  16  -2 9739.18 641.708   7
  -2 -16  -2 9817.01 725.101   8
  -2 -16  -3 1558.52 315.856   6
  -2 -16  -3 1677.86 310.753   8
  -2  16  -3 1667.33 218.397   4
  -2  16  -3 1795.15 286.399   7
  -2 -16  -4 3050.86 461.190   6
  -2 -16  -4 4506.85 491.525   8
  -2  16  -4 4162.89 447.353   7
  -2 -16  -4 4395.59 421.970   4
  -2  16  -4 4168.48 370.654   4
   2  16   4 3955.96 271.420   5
  -2 -16  -5 2680.37 467.001   6
  -2 -16  -5 2915.61 428.304   8
  -2  16  -5 2666.75 380.734   7
  -2 -16  -5 2912.42 379.017   4
  -2  16  -5 2516.14 313.111   4
  -2 -16  -6 2527.45 448.296   6
  -2  16  -6 3302.87 393.513   4
  -2 -16  -6 2555.32 407.922   8
  -2  16  -6 3121.69 445.090   7
  -2 -16  -6 3080.53 428.414   4
  -2  16  -7 9269.87 751.003   7
  -2 -16  -7 9749.51 775.581   4
  -2  16  -7 9775.32 712.699   4
  -2 -16  -7 8902.19 744.758   8
  -2 -16  -7 8083.14 877.806   6
  -2 -16  -8 106.061 130.701   8
  -2  16  -8 70.9928 111.911   7
  -2 -16  -8 184.126 132.767   4
  -2 -16  -8-139.339 114.182   3
  -2 -16  -8-147.124 144.913   6
  -2  16  -8 44.3621 113.833   3
  -2 -16  -9 1203.85 283.122   3
  -2 -16  -9 1272.13 303.910   8
  -2  16  -9 1367.44 314.057   7
  -2  16  -9 1008.72 287.942   3
  -2 -16  -9 1421.69 325.747   4
  -2 -16  -9 1378.79 427.629   6
  -2 -16 -10 753.280 249.621   3
  -2  16 -10 777.084 269.392   7
  -2  16 -10 479.365 239.671   3
  -2 -16 -11 4467.97 570.809   3
  -2  16 -11 4773.30 611.882   7
  -2  16 -11 4602.37 645.650   3
   2  16  11 3530.85 611.914   1
  -2 -16 -12 60.9973 125.796   3
   2  16  12-235.163 219.388   1
  -2  16 -12-191.994 155.837   3
  -2  16 -13 3528.08 624.240   3
   2  16  13 3361.50 629.784   1
   2 -17 -13 280.729 197.768   2
   2  17 -13 539.780 264.437   2
  -2 -17  13 409.391 245.574   5
  -2 -17  12 1776.68 463.129   5
   2  17 -12 1880.13 451.148   2
   2 -17 -12 1222.11 351.219   2
  -2 -17  11-41.0969 134.672   5
   2  17 -11 139.316 137.188   2
   2 -17 -11-308.698 299.218   6
   2 -17 -11-53.2344 149.054   2
   2  17 -10 2158.31 426.191   2
   2 -17 -10 1872.61 381.751   2
  -2 -17  10 2347.84 475.535   5
   2 -17 -10 2653.66 650.714   6
   2 -17  -9 2591.76 430.144   2
  -2 -17   9 2295.63 457.622   5
   2  17  -9 3158.18 473.897   2
   2 -17  -9 2618.09 605.534   6
  -2 -17   8 6452.36 590.144   8
  -2 -17   8 7300.56 768.324   5
   2  17  -8 7893.03 708.207   2
   2 -17  -8 7526.04 679.606   2
   2 -17  -8 7795.01 981.430   6
  -2 -17   7 185.767 159.443   5
  -2  17   7 70.7752 68.3476   7
   2  17  -7 203.359 136.865   2
  -2 -17   7 161.650 145.386   8
   2 -17  -7-234.945 261.615   6
   2 -17  -7 152.449 109.631   2
   2  17  -6 403.679 150.808   2
   2 -17  -6 71.0315 188.319   6
  -2 -17   6 383.412 170.698   8
  -2 -17   6 143.654 106.055   5
   2 -17  -6 401.311 153.146   2
  -2  17   6 420.379 125.436   7
  -2  17   5 2153.14 269.523   7
   2  17  -5 2580.12 324.784   2
  -2 -17   5 2212.31 395.081   8
   2 -17  -5 1892.10 267.714   2
   2 -17  -5 2405.26 506.449   6
  -2 -17   5 2499.85 403.455   5
   2 -17  -4 29169.9 1597.53   6
  -2 -17   4 27328.9 1217.34   8
   2 -17  -4 29050.2 953.063   2
  -2  17   4 27772.7 977.890   7
   2  17  -4 29982.8 972.390   2
  -2 -17   4 30058.6 1264.82   5
   2 -17  -3-52.7985 131.411   6
   2  17  -3 261.922 102.581   2
  -2 -17   3 454.033 208.360   8
  -2 -17   3 455.543 188.196   5
   2 -17  -3 221.906 87.3763   2
  -2  17   3 172.287 102.171   7
  -2 -17   2 12273.4 813.230   8
  -2 -17   2 13037.8 748.200   5
  -2  17   2 12435.2 682.106   7
  -2 -17   1 54010.9 1699.86   8
  -2  17   1 54341.6 1460.87   7
   2  17  -1 56830.7 922.523   1
  -2 -17   1 54593.1 1437.88   5
  -2 -17   0 1866.27 338.726   8
  -2  17   0 2024.77 301.553   7
  -2 -17  -1 7458.85 646.117   8
  -2  17  -1 7060.28 555.601   7
  -2 -17  -2 1186.56 346.366   8
  -2  17  -2 476.611 105.056   4
  -2  17  -2 867.536 249.918   7
  -2 -17  -3 5522.88 564.823   8
  -2  17  -3 6358.55 542.958   7
  -2  17  -3 5770.82 395.439   4
  -2 -17  -3 5351.31 600.658   6
  -2 -17  -4 542.941 164.368   6
  -2 -17  -4 644.125 215.071   8
  -2 -17  -4 945.302 210.506   4
  -2  17  -4 1143.86 266.879   7
  -2  17  -4 1019.49 186.970   4
  -2 -17  -5 7099.54 645.489   8
  -2  17  -5 6352.69 590.998   7
  -2 -17  -5 7398.81 597.705   4
  -2  17  -5 7128.78 510.701   4
  -2 -17  -5 6794.28 736.436   6
  -2 -17  -6 9333.24 777.665   8
  -2  17  -6 9232.98 760.774   7
  -2 -17  -6 9801.73 740.177   4
  -2  17  -6 8800.66 626.512   4
  -2 -17  -6 9131.54 890.717   6
  -2 -17  -7 24999.7 1264.74   8
  -2  17  -7 23834.2 1251.83   7
  -2 -17  -7 27065.9 1290.58   4
  -2  17  -7 24342.9 1101.41   4
  -2  17  -7 24089.3 1190.70   3
  -2 -17  -7 23632.6 1504.35   6
  -2  17  -8 1755.54 341.253   3
  -2 -17  -8 2084.03 492.191   6
  -2 -17  -8 1690.26 342.692   8
  -2  17  -8 1548.78 312.929   7
  -2 -17  -8 1847.38 304.732   3
  -2 -17  -8 1711.85 335.784   4
  -2 -17  -9 20.6118 106.527   3
  -2 -17  -9 144.479 127.847   8
  -2  17  -9 47.1550 137.869   3
  -2  17  -9-20.6239 84.1086   7
  -2 -17  -9 296.975 201.315   4
  -2 -17  -9 129.073 225.784   6
  -2  17 -10 3851.16 532.467   7
  -2 -17 -10 3852.30 746.336   6
  -2  17 -10 3711.47 575.232   3
  -2 -17 -10 3937.19 514.382   3
   2  17  11 563.439 296.102   1
  -2  17 -11 1179.23 310.707   7
  -2  17 -11 789.444 283.545   3
  -2 -17 -11 1201.29 305.718   3
  -2  17 -12 2476.18 473.647   3
   2  17  12 2305.55 516.228   1
  -2  17 -13 342.016 197.907   3
  -2 -18  13 1174.75 407.917   5
   2  18 -13 610.640 288.585   2
   2 -18 -13 696.070 282.943   2
  -2 -18  12 285.093 237.299   5
   2  18 -12 292.113 228.274   2
   2 -18 -12-158.338 166.331   2
   2 -18 -11 3.63008 179.214   6
   2  18 -11 349.138 182.940   2
   2 -18 -11-112.711 160.915   2
  -2 -18  11 216.203 171.539   5
   2 -18 -10 1365.12 341.113   2
   2  18 -10 1551.14 378.756   2
  -2 -18  10 1382.17 394.509   5
   2 -18 -10 825.784 430.375   6
  -2 -18   9 2911.87 526.687   5
   2 -18  -9 2390.66 424.882   2
   2  18  -9 2653.64 439.164   2
   2 -18  -9 2311.97 606.773   6
   2 -18  -8 1814.41 569.196   6
   2  18  -8 2169.46 376.139   2
   2 -18  -8 1753.42 335.937   2
  -2 -18   8 1433.54 301.284   8
  -2 -18   8 1592.13 375.292   5
   2 -18  -7 941.835 416.984   6
  -2 -18   7 739.176 205.018   8
   2  18  -7 1031.50 244.714   2
   2 -18  -7 1431.42 298.813   2
  -2  18   7 990.531 191.394   7
  -2 -18   7 961.195 294.549   5
   2 -18  -6 941.501 379.992   6
  -2 -18   6 903.289 227.095   8
  -2 -18   6 615.332 223.937   5
  -2  18   6 1122.50 199.834   7
   2 -18  -6 1268.43 247.110   2
   2  18  -6 1345.39 251.862   2
  -2 -18   5 6122.29 611.074   8
  -2 -18   5 6349.29 635.246   5
   2  18  -5 6192.65 487.964   2
   2 -18  -5 6206.89 486.784   2
  -2  18   5 6188.60 470.188   7
   2 -18  -5 6768.85 818.803   6
   2 -18  -4 401.429 190.739   6
  -2 -18   4 810.775 252.885   8
  -2 -18   4 855.134 243.824   5
   2 -18  -4 640.329 151.539   2
   2  18  -4 517.321 137.840   2
  -2  18   4 466.794 137.168   7
   2 -18  -3 601.835 157.837   6
  -2 -18   3 902.573 224.766   8
  -2 -18   3 1041.70 248.306   5
   2 -18  -3 1049.77 174.374   2
   2  18  -3 929.374 164.465   2
  -2  18   3 948.759 187.110   7
  -2 -18   2 1383.41 361.822   8
  -2 -18   2 1206.33 235.717   5
  -2  18   2 1074.57 218.023   7
   2  18  -1 10384.8 403.220   1
  -2 -18   1 13846.8 962.292   8
  -2  18   1 11266.3 692.979   7
  -2 -18   1 11341.2 679.988   5
  -2 -18   0 4439.38 518.300   8
  -2  18   0 4005.18 416.530   7
   2  18   0 4284.60 314.516   1
  -2 -18  -1 6272.81 595.085   8
  -2  18  -1 5249.50 487.998   7
  -2 -18  -2 21173.6 1095.39   8
  -2  18  -2 20687.0 981.702   7
  -2  18  -2 20474.7 662.525   4
  -2 -18  -3 557.950 303.462   6
  -2 -18  -3 846.745 464.523   8
  -2  18  -3 625.963 303.780   7
  -2  18  -3 49.9812 73.2730   4
  -2 -18  -4 7894.24 681.000   8
  -2  18  -4 8172.94 658.173   7
  -2 -18  -4 8290.90 591.127   4
  -2  18  -4 8583.02 527.495   4
  -2 -18  -4 7342.77 734.759   6
  -2 -18  -5 4054.37 492.862   8
  -2  18  -5 4231.38 480.192   7
  -2 -18  -5 4111.09 439.108   4
  -2  18  -5 4298.77 392.547   4
  -2 -18  -5 4391.63 602.204   6
  -2 -18  -6 42401.9 1643.68   8
  -2  18  -6 42417.0 1612.82   7
  -2 -18  -6 45298.5 1571.94   4
  -2  18  -6 41084.5 1328.00   4
  -2 -18  -6 43204.5 1999.68   6
  -2 -18  -7 421.623 234.768   8
  -2 -18  -7 181.959 249.939   6
  -2  18  -7 429.227 219.669   7
  -2 -18  -7 478.544 193.488   4
  -2  18  -7 256.576 140.586   3
  -2 -18  -8-61.2425 105.798   3
  -2 -18  -8-73.2216 184.692   6
  -2  18  -8-160.463 155.985   7
  -2  18  -8-105.562 151.935   3
  -2 -18  -8 131.820 133.749   4
  -2 -18  -8-94.6023 140.564   8
  -2  18  -9 5705.38 667.695   7
  -2 -18  -9 5407.53 626.403   8
  -2 -18  -9 5444.62 639.626   4
  -2 -18  -9 5256.58 804.150   6
  -2  18  -9 5336.52 633.245   3
  -2 -18  -9 5556.99 567.180   3
  -2 -18 -10 1624.91 493.756   6
  -2  18 -10 1894.45 373.668   7
  -2 -18 -10 1930.97 356.565   3
  -2  18 -10 1447.67 358.933   3
   2  18  10 1715.12 400.562   1
   2  18  11 1278.21 367.248   1
  -2  18 -11 1167.55 304.742   7
  -2  18 -11 1205.14 326.630   3
  -2  18 -12 64.0847 158.204   3
   2  18  12 75.6817 165.306   1
   2  19 -13 301.269 213.387   2
   2 -19 -13 62.5406 127.863   2
   2  19 -12-207.487 183.522   2
   2 -19 -12-72.1573 118.386   2
   2  19 -11 780.721 267.579   2
   2 -19 -11 700.510 258.168   2
  -2 -19  11 248.335 137.230   5
  -2 -19  10-84.9114 121.286   5
   2  19 -10 424.122 223.005   2
   2 -19 -10 65.6731 123.750   2
   2 -19 -10 86.4998 216.983   6
   2  19  -9 1790.78 369.453   2
  -2 -19   9 1925.03 414.400   5
   2 -19  -9 1980.62 378.829   2
   2 -19  -9 1392.41 494.477   6
   2 -19  -8 962.341 424.845   6
   2  19  -8 377.671 170.266   2
   2 -19  -8 432.285 176.121   2
  -2 -19   8 428.182 245.224   5
  -2 -19   8 402.469 160.385   8
  -2 -19   7 10930.1 920.086   5
  -2 -19   7 10224.4 788.598   8
   2  19  -7 11524.2 800.046   2
   2 -19  -7 11504.4 795.964   2
  -2  19   7 9945.56 573.363   7
   2 -19  -7 10825.9 1186.73   6
   2 -19  -6 271.462 303.253   6
  -2 -19   6-138.503 141.763   8
  -2 -19   6 150.758 109.253   5
  -2  19   6 134.999 96.5608   7
   2 -19  -6 136.279 121.097   2
   2  19  -6 100.757 104.759   2
  -2 -19   5 32594.4 1391.02   8
  -2 -19   5 34410.1 1468.87   5
   2  19  -5 35887.1 1204.74   2
   2 -19  -5 35442.5 1195.65   2
  -2  19   5 34109.1 1121.27   7
   2 -19  -5 36652.0 1955.64   6
  -2 -19   4 227.629 134.153   5
  -2  19   4 14.8327 68.4394   7
   2 -19  -4-6.93369 53.9831   2
   2  19  -4 50.1200 67.0416   2
  -2 -19   4-178.710 143.549   8
   2 -19  -3 252.915 231.750   6
  -2 -19   3 316.091 193.361   8
  -2 -19   3 253.707 141.551   5
  -2  19   3 321.339 129.552   7
   2 -19  -3 450.208 126.273   2
   2  19  -3 321.101 102.678   2
  -2 -19   2 34078.6 1406.01   8
  -2 -19   2 34885.3 1277.50   5
  -2  19   2 33557.7 1175.48   7
  -2 -19   1 75739.7 2112.43   8
  -2  19   1 74643.6 1779.18   7
  -2 -19   1 78633.9 1826.13   5
   2  19  -1 75960.4 1102.71   1
  -2 -19   0 2370.74 403.071   8
  -2  19   0 2020.17 315.059   7
   2  19   0 1973.96 221.962   1
   2  19   1 94.4439 50.7523   1
  -2  19  -1 153.836 113.262   7
  -2 -19  -1 26.9062 152.902   8
  -2  19  -2 1624.65 185.043   4
  -2  19  -2 1651.67 293.973   7
  -2 -19  -2 1924.71 391.806   8
  -2 -19  -3 83557.1 2255.37   8
  -2  19  -3 83924.0 2118.60   7
  -2  19  -3 84716.2 1481.59   4
  -2 -19  -4 565.117 225.294   8
  -2 -19  -4 447.382 240.460   6
  -2 -19  -4 609.393 170.812   4
  -2  19  -4 751.670 254.766   7
  -2  19  -4 662.286 156.349   4
  -2 -19  -5 389.486 238.717   6
  -2 -19  -5 281.837 184.454   8
  -2  19  -5 386.423 149.575   7
  -2 -19  -5 432.227 166.579   4
  -2  19  -5 340.156 123.189   4
  -2 -19  -6 3328.07 582.647   6
  -2 -19  -6 3807.32 540.334   8
  -2  19  -6 3858.65 511.020   7
  -2 -19  -6 3496.10 443.812   4
  -2 -19  -7 301.389 163.621   6
  -2 -19  -7 567.589 205.867   8
  -2  19  -7 640.949 230.280   7
  -2 -19  -7 763.088 231.753   4
  -2 -19  -7 477.606 141.283   3
  -2  19  -7 425.807 148.934   3
  -2 -19  -8 1950.46 321.556   3
  -2 -19  -8 1433.97 309.704   8
  -2  19  -8 1291.59 310.047   7
  -2 -19  -8 1357.81 385.847   6
  -2  19  -8 1751.52 355.047   3
  -2 -19  -8 1698.14 350.679   4
  -2  19  -9 138.536 128.468   3
  -2 -19  -9 210.274 113.280   3
  -2 -19  -9 124.922 121.396   8
  -2  19  -9 104.540 144.429   7
   2  19   9-17.5285 142.063   1
  -2 -19  -9 459.321 240.437   4
  -2 -19  -9 373.676 285.437   6
  -2  19 -10 246.253 177.338   3
   2  19  10 25.3629 115.905   1
  -2  19 -10 265.019 181.883   7
  -2 -19 -10-155.733 239.737   6
  -2  19 -11 717.424 263.789   3
   2  19  11 1022.44 342.970   1
  -2  19 -11 440.236 202.839   7
  -2  19 -12 1340.86 368.106   3
   2  19  12 1373.99 381.102   1
   2  20 -13 356.697 208.186   2
   2 -20 -13-249.433 224.165   2
  -2 -20  12-19.4249 161.439   5
   2  20 -12 245.844 199.613   2
   2 -20 -12-98.5484 154.598   2
  -2 -20  11 668.428 272.544   5
   2  20 -11 374.962 198.623   2
   2 -20 -11 688.195 257.891   2
   2 -20 -11 785.182 429.457   6
  -2 -20  10-210.921 218.834   5
   2 -20 -10 195.616 169.866   2
   2  20 -10 585.392 234.147   2
   2 -20 -10 124.032 193.832   6
  -2 -20   9 4162.59 619.277   5
   2  20  -9 4207.69 544.240   2
   2 -20  -9 4165.52 535.026   2
   2 -20  -9 3508.05 714.344   6
  -2 -20   8 2268.02 378.201   8
  -2 -20   8 2577.29 475.125   5
   2  20  -8 2564.21 410.988   2
   2 -20  -8 2953.48 424.407   2
   2 -20  -8 2375.33 586.840   6
   2 -20  -7 6366.90 915.775   6
  -2 -20   7 5028.99 563.344   8
  -2 -20   7 6066.38 694.084   5
   2  20  -7 6306.41 587.086   2
   2 -20  -7 5986.28 570.209   2
  -2  20   7 5421.86 436.209   7
  -2 -20   6 6069.93 617.834   8
  -2 -20   6 6382.17 676.389   5
   2  20  -6 6367.99 550.021   2
   2 -20  -6 6203.97 546.073   2
  -2  20   6 5600.98 458.203   7
   2 -20  -6 6558.92 892.587   6
  -2 -20   5 302.593 218.315   8
   2 -20  -5 601.844 382.574   6
  -2 -20   5 378.614 204.974   5
   2 -20  -5 200.138 117.056   2
  -2  20   5 188.502 96.7606   7
   2  20  -5 233.550 113.708   2
  -2 -20   4 3627.77 461.217   8
   2 -20  -4 3601.48 586.709   6
  -2 -20   4 3885.16 477.012   5
  -2  20   4 3522.11 377.827   7
   2 -20  -4 4190.48 366.788   2
   2  20  -4 4216.01 372.963   2
   2 -20  -3 11480.8 550.876   2
  -2 -20   3 10749.8 818.088   8
   2  20  -3 10896.3 537.878   2
  -2 -20   3 10546.0 759.815   5
  -2  20   3 10207.3 646.951   7
   2 -20  -3 11081.7 1032.98   6
  -2 -20   2 19714.5 1019.45   5
  -2  20   2 18531.3 896.085   7
  -2 -20   1 605.059 246.340   5
   2  20  -1 310.898 101.789   1
  -2  20   1 270.604 128.013   7
   2  20   0 7007.02 431.037   1
  -2 -20   0 6464.40 624.635   8
  -2  20   0 6398.51 552.425   7
  -2 -20  -1 4737.08 564.263   8
  -2  20  -1 4270.98 466.006   7
  -2  20  -1 4112.91 246.490   4
   2  20   1 4116.65 364.125   1
  -2 -20  -2 4234.33 537.788   8
  -2  20  -2 4110.54 472.100   7
  -2  20  -2 4165.27 284.622   4
   2  20   2 4216.27 415.569   1
  -2  20  -3 300.095 175.495   7
   2  20   3 184.155 152.972   1
  -2  20  -3 132.911 83.3659   4
  -2 -20  -4 15363.7 1136.52   6
  -2 -20  -4 16115.0 1014.84   8
  -2  20  -4 15674.4 972.940   7
  -2 -20  -4 15864.3 812.346   4
  -2  20  -4 15449.1 676.339   4
  -2 -20  -5 5294.15 690.941   6
  -2  20  -5 4942.04 564.581   7
  -2 -20  -5 5582.89 622.065   8
  -2  20  -5 5215.78 428.615   4
  -2 -20  -5 5717.84 529.899   4
  -2 -20  -6 349.511 269.228   6
  -2 -20  -6 482.884 236.057   8
  -2  20  -6 425.386 190.874   7
  -2 -20  -6 319.775 140.966   4
  -2  20  -6 188.034 162.297   3
  -2  20  -7 892.156 224.911   3
  -2 -20  -7 945.520 336.641   6
  -2  20  -7 950.766 256.534   7
   2  20   7 527.410 218.432   1
  -2 -20  -7 1257.62 249.052   4
  -2 -20  -7 968.135 240.932   8
  -2 -20  -7 1094.23 213.969   3
  -2 -20  -8 6998.65 719.157   8
  -2  20  -8 6420.67 704.769   7
  -2 -20  -8 7094.52 697.030   4
   2  20   8 6319.71 764.751   1
  -2  20  -8 6312.78 651.332   3
  -2 -20  -8 6887.62 900.631   6
  -2 -20  -8 7713.94 617.916   3
  -2 -20  -9 6590.21 704.289   8
  -2  20  -9 7196.44 754.120   7
  -2 -20  -9 6773.71 740.620   4
   2  20   9 6685.36 780.811   1
  -2 -20  -9 6645.76 916.087   6
  -2  20  -9 7275.99 745.675   3
  -2 -20 -10 108.830 185.568   6
  -2  20 -10-342.232 218.813   7
  -2  20 -10 13.9313 106.624   3
  -2  20 -11 276.476 173.002   3
  -2  20 -11 832.296 278.626   7
   2  20  11 500.027 249.751   1
  -2  20 -12 157.515 171.970   3
   2  20  12 287.746 229.978   1
   2  21 -13 270.134 249.758   2
  -2 -21  12 428.368 294.454   5
   2  21 -12-52.3396 153.566   2
   2 -21 -12 208.900 238.163   2
   2 -21 -12-181.446 296.811   6
  -2 -21  11 51.6470 126.350   5
   2 -21 -11-54.7032 97.9045   2
   2  21 -11 69.7215 117.969   2
   2 -21 -11 103.485 218.668   6
  -2 -21  10 357.703 175.449   5
   2  21 -10 202.304 175.723   2
   2 -21 -10 413.375 229.023   2
   2 -21 -10-131.295 257.460   6
   2 -21  -9 241.645 149.679   2
  -2 -21   9 379.470 282.994   5
   2  21  -9 312.682 191.906   2
   2 -21  -9 469.212 330.284   6
   2 -21  -8-8.13353 262.889   6
   2  21  -8 424.711 177.524   2
  -2 -21   8 468.100 214.514   8
   2 -21  -8 590.658 199.570   2
  -2 -21   8 558.599 232.608   5
   2 -21  -7 613.240 326.006   6
   2  21  -7 965.255 244.187   2
   2 -21  -7 708.456 199.206   2
  -2 -21   7 699.219 225.880   8
  -2 -21   7 1054.24 307.895   5
  -2  21   7 519.222 143.253   7
  -2 -21   6 5785.06 621.235   8
   2  21  -6 6498.35 545.441   2
   2 -21  -6 6451.47 551.880   2
  -2  21   6 5945.63 481.480   7
  -2 -21   6 6036.53 667.861   5
   2 -21  -6 6358.53 894.520   6
   2 -21  -5 2045.31 516.187   6
  -2 -21   5 1536.14 338.978   8
  -2 -21   5 1525.13 342.167   5
  -2  21   5 1530.77 251.459   7
   2  21  -5 1514.36 242.716   2
   2 -21  -5 1838.27 270.116   2
   2 -21  -4 370.148 213.504   6
  -2 -21   4 45.3268 122.528   5
  -2  21   4 134.157 82.6593   7
  -2 -21   4 1.27908 112.273   8
   2  21  -4 115.079 65.9951   2
   2 -21  -4-31.2237 67.5684   2
   2 -21  -3 993.230 311.516   6
  -2 -21   3 951.987 252.454   8
  -2 -21   3 533.675 173.613   5
   2 -21  -3 918.318 150.076   2
   2  21  -3 708.662 134.813   2
  -2  21   3 755.947 209.617   7
   2 -21  -2 107067. 1546.57   2
   2  21  -2 105748. 1535.02   2
  -2 -21   2 98849.0 2510.88   8
  -2 -21   2 102334. 2297.70   5
  -2  21   2 98160.4 2111.44   7
  -2 -21   1 434.187 302.918   8
  -2  21   1 78.5633 120.154   7
   2  21   0 2603.67 271.782   1
  -2 -21   0 2718.09 431.910   8
  -2  21   0 2759.22 368.784   7
  -2 -21  -1 16729.5 1061.35   8
  -2  21  -1 16279.8 934.026   7
  -2  21  -1 16623.0 458.988   4
   2  21   1 18084.1 784.420   1
  -2 -21  -2 13632.0 940.508   8
  -2  21  -2 13566.5 486.084   4
  -2  21  -2 13260.6 872.609   7
   2  21   2 14543.6 771.978   1
  -2 -21  -3 770.007 224.282   8
  -2 -21  -3 532.056 143.033   4
   2  21   3 554.484 195.560   1
  -2  21  -3 623.766 159.812   7
  -2  21  -3 646.823 132.740   4
  -2 -21  -4 198.752 199.124   6
   2  21   4-37.7260 94.1417   1
  -2 -21  -4 86.7956 166.881   8
  -2 -21  -4 84.3404 79.1575   4
  -2  21  -4 7.05573 106.650   7
  -2  21  -4 159.212 95.1313   4
  -2 -21  -5 18431.7 1125.54   8
  -2  21  -5 16661.0 1061.93   7
  -2 -21  -5 18458.8 941.853   4
  -2 -21  -5 17813.0 1305.79   6
   2  21   5 18261.3 1091.22   1
  -2 -21  -6 5132.12 746.005   6
  -2 -21  -6 5193.94 595.142   8
  -2  21  -6 5532.23 623.550   7
  -2 -21  -6 5116.35 535.541   4
   2  21   6 5034.57 607.517   1
  -2  21  -6 5512.22 543.474   3
  -2  21  -7 1803.68 326.305   3
  -2 -21  -7 2109.25 404.717   8
   2  21   7 1255.33 314.842   1
  -2  21  -7 1653.73 354.601   7
  -2 -21  -7 2061.62 357.369   4
  -2 -21  -7 2130.76 292.541   3
  -2 -21  -7 1642.20 470.951   6
  -2 -21  -8 3097.79 623.048   6
  -2 -21  -8 4416.46 583.001   8
  -2  21  -8 3613.13 555.740   7
   2  21   8 3360.14 545.883   1
  -2 -21  -8 4278.25 544.631   4
  -2  21  -8 3957.46 515.250   3
  -2 -21  -9 975.590 277.465   8
   2  21   9 693.685 273.508   1
  -2  21  -9 1359.95 360.397   7
  -2  21  -9 1101.17 303.179   3
  -2 -21  -9 1206.47 436.670   6
  -2  21 -10 2348.24 432.346   3
  -2  21 -10 2916.00 503.596   7
   2  21  10 2215.46 462.026   1
  -2 -21 -10 2512.74 598.322   6
  -2  21 -11 830.367 274.162   3
  -2  21 -11 1144.08 332.234   7
   2  21  11 1445.78 428.440   1
  -2 -21 -11 1171.05 431.573   6
  -2  21 -12 1576.03 394.112   3
   2  21  12 1478.28 447.551   1
  -2 -22  12 1066.81 353.262   5
   2 -22 -12 635.917 427.679   6
  -2 -22  11 98.9985 124.764   5
   2  22 -11 84.5054 106.483   2
   2 -22 -11 18.1840 120.115   2
   2 -22 -10 161.567 279.276   6
  -2 -22  10-265.306 227.563   5
   2  22 -10 394.153 180.202   2
   2 -22 -10 129.296 122.988   2
   2  22  -9 182.266 145.300   2
   2 -22  -9 14.9191 101.561   2
  -2 -22   9 1.58432 147.928   5
   2 -22  -9-217.732 237.910   6
   2 -22  -8-489.902 452.698   6
   2  22  -8 335.020 188.250   2
   2 -22  -8 43.2089 114.441   2
  -2 -22   8 644.641 287.558   5
  -2 -22   8 16.3922 90.2948   8
   2 -22  -7 1732.79 459.923   6
  -2 -22   7 2233.92 403.348   8
  -2 -22   7 2451.58 453.435   5
   2  22  -7 2315.89 363.131   2
   2 -22  -7 2680.25 377.545   2
  -2  22   7 2152.81 292.066   7
   2  22  -6 607.623 176.681   2
   2 -22  -6 637.242 328.469   6
  -2 -22   6 576.503 239.410   8
  -2 -22   6 610.352 242.737   5
  -2  22   6 426.340 168.861   7
   2 -22  -6 545.207 167.483   2
   2 -22  -5 500.126 335.597   6
  -2 -22   5 415.211 203.414   8
  -2 -22   5 291.944 198.426   5
  -2  22   5 210.113 96.3773   7
   2  22  -5 96.9411 86.5685   2
   2 -22  -5 286.089 106.984   2
   2 -22  -4 421.501 313.653   6
  -2 -22   4 423.363 199.768   8
  -2 -22   4 104.893 137.839   5
  -2  22   4 172.746 68.9509   7
   2  22  -4 140.825 87.9663   2
   2 -22  -4 121.484 75.4051   2
  -2 -22   3 710.385 223.046   8
  -2 -22   3 1099.71 256.810   5
   2 -22  -3 952.587 345.835   6
  -2  22   3 517.832 162.500   7
   2 -22  -3 859.019 148.130   2
   2  22  -3 946.087 159.340   2
  -2 -22   2 20501.1 1180.55   8
   2 -22  -2 18800.5 631.354   2
  -2  22   2 17464.9 923.094   7
  -2 -22   2 17973.6 1020.40   5
   2  22  -2 18819.5 628.245   2
  -2 -22   1 17697.0 1085.93   8
  -2  22   1 15773.0 898.269   7
   2  22   0 6696.09 428.565   1
  -2 -22   0 6692.06 680.134   8
  -2  22   0 5994.65 562.622   7
   2  22   1 17186.7 792.784   1
  -2 -22  -1 18264.7 1103.85   8
  -2  22  -1 15755.6 977.147   7
  -2  22  -1 14513.3 374.832   4
  -2  22  -2 3847.22 479.639   7
  -2  22  -2 3697.67 233.585   4
  -2 -22  -2 3725.01 523.685   8
   2  22   2 4445.94 441.317   1
  -2 -22  -3 1183.09 295.681   8
  -2 -22  -3 1069.37 193.305   4
   2  22   3 1016.86 218.298   1
  -2  22  -3 1273.19 295.335   7
  -2 -22  -4 3540.89 566.843   6
  -2 -22  -4 3465.61 477.814   8
  -2  22  -4 3788.54 501.379   7
  -2 -22  -4 3939.02 410.108   4
   2  22   4 3529.59 460.573   1
  -2 -22  -5 8674.38 806.638   8
  -2  22  -5 8137.49 769.296   7
  -2 -22  -5 9493.06 676.472   4
   2  22   5 9266.01 789.742   1
  -2  22  -5 8483.91 636.051   3
  -2 -22  -5 8358.36 949.991   6
  -2  22  -6-17.6504 95.0967   3
  -2 -22  -6 38.5792 195.268   6
  -2 -22  -6 5.57112 110.410   8
   2  22   6-144.981 96.3931   1
  -2  22  -6 55.0543 155.790   7
  -2 -22  -6 36.8796 108.100   4
  -2  22  -7 1494.12 311.120   3
  -2 -22  -7 1259.68 425.232   6
  -2 -22  -7 1535.57 348.055   8
   2  22   7 1510.12 338.402   1
  -2  22  -7 1321.62 330.660   7
  -2 -22  -7 1787.64 318.943   4
  -2  22  -8 56.9621 81.9836   3
  -2 -22  -8-155.850 193.011   6
  -2 -22  -8 279.056 199.518   8
   2  22   8-59.5783 159.135   1
  -2  22  -8 369.283 173.193   7
  -2 -22  -8 294.356 177.385   4
  -2 -22  -9 602.287 352.363   6
  -2  22  -9 574.570 223.635   3
  -2 -22  -9 938.138 299.077   8
  -2  22  -9 777.871 281.775   7
   2  22   9 474.081 229.962   1
  -2  22 -10 31.2279 94.0749   3
  -2 -22 -10 264.152 250.131   6
  -2  22 -10 223.051 169.950   7
   2  22  10-29.6220 143.892   1
  -2  22 -11 103.733 103.906   3
  -2  22 -11 234.256 178.342   7
   2  22  11 292.709 221.204   1
  -2 -22 -11-35.3987 146.678   6
  -2  22 -12 218.874 145.673   3
  -2 -23  11 247.676 131.219   5
   2 -23 -11 131.341 269.855   6
  -2 -23  10-180.978 217.511   5
   2  23 -10 207.143 175.536   2
   2 -23 -10 516.879 378.689   6
   2 -23  -9 2284.79 638.095   6
   2 -23  -9 2588.24 431.917   2
  -2 -23   9 2937.66 543.454   5
   2  23  -9 2844.09 456.233   2
   2 -23  -8 1004.52 450.766   6
  -2 -23   8 616.012 207.733   8
   2 -23  -8 915.184 255.660   2
  -2 -23   8 850.329 282.136   5
   2  23  -8 826.794 246.697   2
   2 -23  -7 1766.11 475.071   6
   2 -23  -7 1674.80 313.996   2
   2  23  -7 1609.92 302.799   2
  -2 -23   7 1769.47 365.931   8
  -2 -23   7 1326.66 369.321   5
  -2 -23   6 6940.19 710.378   8
  -2 -23   6 8166.98 810.674   5
   2  23  -6 8515.53 625.528   2
   2 -23  -6 8903.01 645.895   2
  -2  23   6 7229.64 572.384   7
   2 -23  -6 7308.05 981.091   6
   2 -23  -5 440.482 273.835   6
   2  23  -5 896.979 194.997   2
  -2 -23   5 1117.13 305.319   8
  -2 -23   5 370.610 173.573   5
   2 -23  -5 690.204 168.746   2
  -2  23   5 730.435 188.952   7
   2 -23  -4 3280.97 632.712   6
  -2 -23   4 3286.26 470.937   8
   2  23  -4 3683.05 353.681   2
   2 -23  -4 4463.44 388.045   2
  -2  23   4 3805.99 428.250   7
  -2 -23   4 3779.92 509.082   5
   2 -23  -3 1832.81 477.625   6
   2 -23  -3 1666.80 213.596   2
  -2 -23   3 1892.92 391.885   8
  -2 -23   3 1129.58 245.399   5
   2  23  -3 1637.06 208.897   2
  -2  23   3 2018.33 325.845   7
  -2 -23   2-57.0091 154.360   5
   2 -23  -2 40.8444 43.1744   2
   2  23  -2 101.296 62.0964   2
  -2  23   2 90.5600 150.891   7
   2 -23  -1 16558.1 535.252   2
   2  23  -1 15154.5 509.448   2
  -2 -23   1 15665.3 1045.24   8
  -2  23   1 14561.2 903.439   7
  -2 -23   0 760.111 292.927   8
  -2  23   0 255.374 115.462   7
   2  23   0 381.080 125.977   1
   2  23   1 27091.5 1007.18   1
  -2 -23  -1 26022.0 1345.43   8
  -2  23  -1 26137.0 1256.26   7
   2  23   2 1691.03 281.223   1
  -2 -23  -2 1658.39 344.361   8
  -2  23  -2 1377.29 290.643   7
  -2 -23  -3 3465.76 493.581   8
  -2  23  -3 3419.64 473.362   7
  -2 -23  -3 4096.90 386.509   4
   2  23   3 3987.85 452.913   1
  -2 -23  -4 273.373 137.284   6
  -2 -23  -4 568.892 217.465   8
  -2 -23  -4 904.389 196.288   4
   2  23   4 591.460 167.299   1
  -2  23  -4 630.802 215.585   7
  -2 -23  -5 19479.8 1212.74   8
  -2  23  -5 19736.0 1209.41   7
  -2 -23  -5 22594.3 1036.35   4
   2  23   5 20800.3 1163.99   1
  -2  23  -5 21422.6 1005.00   3
  -2 -23  -5 21323.2 1490.95   6
  -2 -23  -6 2868.13 578.634   6
  -2 -23  -6 2881.95 470.967   8
  -2  23  -6 3044.83 499.440   7
  -2 -23  -6 2936.91 399.260   4
   2  23   6 2494.74 427.214   1
  -2  23  -6 2479.74 372.520   3
  -2 -23  -7 398.258 236.793   6
  -2 -23  -7 125.038 151.251   8
  -2  23  -7 233.041 201.617   7
   2  23   7 118.322 201.955   1
  -2  23  -7 140.018 122.990   3
  -2 -23  -7 157.103 93.0761   4
  -2  23  -8 198.623 78.0588   3
  -2 -23  -8 360.173 262.418   6
  -2 -23  -8 437.029 222.284   8
  -2  23  -8 3.29867 125.461   7
   2  23   8 78.2203 112.053   1
  -2 -23  -8 499.100 197.872   4
  -2 -23  -9 4854.95 643.045   8
  -2  23  -9 4821.33 673.665   7
  -2  23  -9 4604.03 577.347   3
  -2 -23  -9 4616.61 817.464   6
   2  23   9 4342.25 657.995   1
  -2  23 -10 654.758 258.408   3
  -2  23 -10 768.997 286.881   7
   2  23  10 525.291 256.382   1
  -2 -23 -10 506.577 260.788   6
  -2  23 -11 0.31980 94.6040   3
  -2  23 -11 554.951 282.431   7
  -2 -23 -11 232.560 249.864   6
   2  23  11 84.8656 145.123   1
  -2  23 -12 62.3641 148.566   3
  -2 -24  11 209.257 213.609   5
   2 -24 -11 206.043 226.354   6
  -2 -24  10 155.380 180.968   5
   2 -24 -10-31.6020 206.198   6
   2 -24  -9 971.710 429.439   6
  -2 -24   9 1406.76 429.668   5
  -2 -24   8 1198.06 300.470   8
  -2 -24   8 1429.64 392.889   5
   2 -24  -8 1769.96 609.553   6
   2 -24  -7 5652.47 906.002   6
  -2 -24   7 4768.66 594.225   8
  -2 -24   7 5066.41 677.867   5
   2  24  -7 5068.25 520.266   2
   2 -24  -6 2992.08 675.111   6
  -2 -24   6 2864.55 508.827   5
   2  24  -6 3005.02 384.142   2
  -2  24   6 2256.14 331.643   7
  -2 -24   6 2764.11 485.791   8
   2 -24  -5 290.151 259.626   6
  -2 -24   5-53.5976 134.455   8
  -2 -24   5 287.420 191.568   5
  -2  24   5 87.9842 104.906   7
   2  24  -5 163.503 120.641   2
   2  24  -4 959.638 178.005   2
   2 -24  -4 745.251 338.908   6
  -2 -24   4 889.308 263.690   8
  -2 -24   4 771.804 251.539   5
  -2  24   4 738.046 204.397   7
   2 -24  -3 3347.45 649.162   6
  -2 -24   3 3098.05 479.150   8
   2  24  -3 2917.34 271.615   2
  -2  24   3 2674.15 387.705   7
  -2 -24   3 2816.05 429.597   5
  -2 -24   2 16490.3 1097.63   8
  -2  24   2 16036.3 949.546   7
  -2  24   1 174.814 145.375   7
  -2 -24   1 678.400 319.330   8
  -2 -24   0 5910.78 658.685   8
  -2  24   0 5324.51 558.721   7
   2  24   1 3159.22 364.628   1
  -2 -24  -1 3410.91 544.918   8
  -2  24  -1 3408.77 499.560   7
   2  24   2 339.640 112.900   1
  -2 -24  -2 695.205 265.428   8
  -2  24  -2 678.950 230.959   7
  -2 -24  -3 273.893 213.930   8
  -2  24  -3-64.8396 122.771   7
  -2 -24  -3-12.9526 60.2648   4
   2  24   3-60.7783 112.881   1
  -2 -24  -4 1518.87 361.882   8
  -2 -24  -4 1064.91 332.210   6
   2  24   4 1702.93 320.865   1
  -2  24  -4 1388.46 318.295   7
  -2 -24  -4 1648.56 272.212   4
  -2  24  -4 1587.06 261.036   3
   2  24   5 3933.78 522.430   1
  -2 -24  -5 3772.92 647.848   6
  -2  24  -5 3330.13 512.144   7
  -2 -24  -5 3940.29 442.829   4
  -2 -24  -5 4136.36 600.486   8
  -2  24  -5 3845.53 424.961   3
  -2  24  -6 1058.89 247.155   3
  -2 -24  -6 1180.46 347.253   8
  -2 -24  -6 1182.48 421.684   6
  -2  24  -6 1201.51 356.975   7
   2  24   6 933.178 287.838   1
  -2 -24  -6 1171.08 257.803   4
  -2 -24  -7 7863.94 995.516   6
  -2 -24  -7 7148.80 773.819   8
  -2  24  -7 8249.52 852.185   7
  -2 -24  -7 9230.69 721.332   4
   2  24   7 7585.86 806.825   1
  -2  24  -7 9021.48 748.171   3
  -2 -24  -8 18.2938 102.534   8
  -2  24  -8 101.653 148.371   7
   2  24   8 32.3422 146.960   1
  -2  24  -8-102.153 117.791   3
  -2 -24  -8-233.076 188.223   6
  -2 -24  -9 4768.42 654.507   8
  -2  24  -9 4943.98 670.802   7
   2  24   9 3638.91 616.252   1
  -2  24  -9 3504.88 495.407   3
  -2 -24  -9 3654.78 749.073   6
  -2  24 -10 29.7876 117.000   7
   2  24  10 45.0186 159.881   1
  -2 -24 -10-138.505 151.311   6
  -2  24 -10 374.379 210.018   3
  -2  24 -11 1196.17 332.417   3
  -2  24 -11 1023.35 337.158   7
  -2 -24 -11 1212.59 490.218   6
   2  24  11 830.815 368.049   1
  -2  24 -12 174.453 164.015   3
  -2 -25  11 836.682 296.008   5
   2 -25 -11 1185.43 564.788   6
  -2 -25  10 3759.83 668.907   5
   2 -25 -10 3132.80 833.123   6
   2 -25  -9 1689.46 572.336   6
  -2 -25   9 3127.18 594.442   5
  -2 -25   8 2806.19 472.305   8
  -2 -25   8 2835.91 518.486   5
   2 -25  -8 2280.52 669.332   6
   2 -25  -7 106.079 236.840   6
  -2 -25   7 432.734 226.459   8
  -2 -25   7 801.975 287.559   5
  -2 -25   6 10951.6 930.655   8
  -2 -25   6 10880.1 949.462   5
  -2  25   6 10239.1 710.123   7
   2 -25  -6 12026.8 1306.27   6
   2 -25  -5 4115.55 738.834   6
  -2 -25   5 4028.68 574.943   8
  -2  25   5 3894.91 449.940   7
  -2 -25   5 4373.26 594.358   5
  -2 -25   4 3138.43 509.696   5
  -2 -25   4 2683.05 452.372   8
  -2  25   4 2645.88 374.208   7
   2 -25  -4 3336.18 667.946   6
   2 -25  -3 1104.72 451.566   6
  -2 -25   3 1422.96 367.640   8
  -2 -25   3 717.791 239.067   5
  -2  25   3 656.026 185.071   7
  -2  25   2 10188.1 790.137   7
  -2 -25   2 11788.1 967.867   8
  -2 -25   1 13320.1 1008.97   8
  -2  25   1 12723.4 883.479   7
  -2 -25   0 13289.4 991.795   8
  -2  25   0 11946.2 865.060   7
   2  25   1 3425.79 377.264   1
  -2 -25  -1 3389.93 519.814   8
  -2  25  -1 3210.26 460.876   7
  -2 -25  -2 418.427 236.440   8
   2  25   2 241.331 145.956   1
  -2 -25  -2 110.328 62.9173   4
  -2  25  -2 280.388 199.457   7
   2  25   3 10433.4 765.569   1
  -2  25  -3 9749.51 853.616   7
  -2 -25  -3 10897.0 922.432   8
  -2 -25  -3 10444.6 595.954   4
  -2  25  -3 10484.8 594.054   3
  -2 -25  -4 2428.60 443.154   8
  -2 -25  -4 2444.07 543.493   6
  -2 -25  -4 2814.95 339.725   4
   2  25   4 2551.53 411.610   1
  -2  25  -4 2657.46 445.877   7
  -2  25  -4 2510.17 317.592   3
  -2 -25  -5 2792.47 500.908   8
  -2 -25  -5 2708.25 353.726   4
  -2  25  -5 2042.61 419.055   7
   2  25   5 2628.97 439.099   1
  -2  25  -5 2965.64 378.938   3
  -2 -25  -5 3240.59 630.237   6
   2  25   6 8679.28 835.852   1
  -2 -25  -6 8875.15 857.768   8
  -2  25  -6 8887.31 869.429   7
  -2 -25  -6 9590.37 695.868   4
  -2 -25  -6 9216.04 1044.42   6
  -2  25  -6 9636.83 715.562   3
  -2  25  -7 4848.24 539.046   3
  -2 -25  -7 4354.15 598.765   8
  -2  25  -7 4460.60 645.269   7
   2  25   7 5575.60 689.638   1
  -2 -25  -7 4729.58 793.227   6
  -2 -25  -8 273.445 217.417   6
  -2 -25  -8 279.022 181.611   8
  -2  25  -8 421.575 219.330   7
  -2  25  -8 306.662 171.396   3
   2  25   8 56.2741 116.217   1
  -2 -25  -9 407.845 247.561   6
   2  25   9 528.713 237.248   1
  -2  25  -9 619.967 232.244   3
  -2 -25  -9 415.704 237.792   8
  -2  25  -9 721.837 277.472   7
  -2  25 -10 593.793 220.926   3
  -2  25 -10 826.098 285.177   7
  -2 -25 -10 965.784 379.354   6
   2  25  10 708.543 298.396   1
  -2  25 -11 1260.33 333.220   3
   2  25  11 1537.20 441.262   1
  -2  25 -11 1086.27 356.209   7
  -2 -25 -11 1021.41 416.040   6
  -2 -26  10 5037.84 750.373   5
   2 -26 -10 6675.94 1153.74   6
  -2 -26   9 83.8984 206.695   5
   2 -26  -9 156.300 254.041   6
  -2 -26   8 377.887 245.241   5
  -2 -26   8 239.481 143.522   8
   2 -26  -8 479.780 439.466   6
   2 -26  -7 4296.73 809.637   6
  -2 -26   7 3457.68 542.718   8
  -2 -26   7 4046.03 617.348   5
  -2 -26   6 1290.31 347.237   8
   2 -26  -6 1261.24 515.566   6
  -2 -26   6 1191.11 364.643   5
  -2  26   6 1009.71 240.536   7
   2 -26  -5 1253.86 418.705   6
  -2 -26   5 1542.69 378.913   8
  -2 -26   5 1636.92 377.464   5
  -2  26   5 1177.95 262.366   7
   2 -26  -4 533.335 400.472   6
  -2 -26   4 279.369 174.171   8
  -2 -26   4 925.258 291.210   5
  -2  26   4 315.487 136.769   7
   2 -26  -3 3179.73 650.178   6
  -2 -26   3 2491.75 460.844   8
  -2  26   3 1911.98 333.099   7
  -2 -26   2 15901.2 1109.68   8
  -2  26   2 15943.0 980.628   7
  -2 -26   1 4270.60 599.126   8
  -2  26   1 3639.80 493.642   7
  -2 -26   0 3257.47 531.924   8
  -2  26   0 2683.51 451.402   7
  -2 -26  -1 3035.10 549.568   8
   2  26   1 3003.16 369.436   1
  -2  26  -1 2827.91 473.433   7
  -2 -26  -2 4708.11 619.340   8
  -2  26  -2 4740.34 591.186   7
   2  26   2 5053.41 500.378   1
  -2 -26  -3 136.526 181.320   8
   2  26   3 54.3281 82.6312   1
  -2  26  -3 59.8853 109.937   7
  -2 -26  -4 2132.42 465.234   6
  -2 -26  -4 2461.80 450.277   8
   2  26   4 2434.33 406.528   1
  -2  26  -4 2416.77 444.829   7
  -2  26  -5 170.062 115.110   3
   2  26   5 283.411 220.343   1
  -2 -26  -5 76.6485 255.746   6
  -2 -26  -5 427.661 296.959   8
  -2  26  -5 436.037 232.455   7
   2  26   6 1594.93 367.224   1
  -2  26  -6 1192.76 246.848   3
  -2 -26  -6 1443.79 469.656   6
  -2  26  -6 1446.06 380.126   7
  -2 -26  -6 1507.62 392.651   8
   2  26   7-256.379 231.412   1
  -2 -26  -7 21.7113 110.822   8
  -2  26  -7 11.4053 145.482   7
  -2  26  -7 82.7726 72.1598   3
  -2 -26  -8 175.484 272.111   6
   2  26   8-47.3394 114.254   1
  -2  26  -8 61.7787 78.4632   3
  -2 -26  -8 73.6358 146.659   8
  -2  26  -8 277.515 206.865   7
   2  26   9 10.6946 131.616   1
  -2  26  -9 134.578 129.497   3
  -2 -26  -9-30.9020 162.016   8
  -2  26  -9 143.725 122.534   7
  -2 -26  -9-356.124 252.245   6
   2  26  10 517.322 291.893   1
  -2  26 -10-83.2631 127.532   3
  -2 -26 -10 698.209 345.779   6
  -2  26 -10 295.438 206.693   7
  -2  26 -11 1392.61 367.887   3
  -2  26 -11 922.001 311.502   7
  -2 -26 -11 1302.39 509.156   6
  -2 -27  10 4770.37 759.257   5
   2 -27 -10 5364.01 1061.53   6
   2 -27  -9 913.813 487.865   6
  -2 -27   9 731.194 311.160   5
   2 -27  -8 335.221 326.939   6
  -2 -27   8 152.534 127.133   5
   2 -27  -7 227.612 202.655   6
  -2 -27   7 236.854 223.458   5
  -2 -27   7 171.190 157.815   8
   2 -27  -6 2097.89 587.877   6
  -2 -27   6 2490.91 472.355   8
  -2 -27   6 2018.14 423.682   5
  -2  27   6 1935.75 332.274   7
   2 -27  -5-115.695 220.994   6
  -2 -27   5 188.987 158.824   8
  -2 -27   5 97.0172 109.090   5
  -2  27   5 58.9544 109.072   7
   2 -27  -4 206.397 205.647   6
  -2 -27   4 377.760 245.312   8
  -2 -27   4 519.612 244.466   5
  -2  27   4 190.272 148.006   7
   2 -27  -3 597.972 362.009   6
  -2  27   3 494.519 184.323   7
  -2 -27   3 1061.37 375.695   8
  -2 -27   2 1006.58 332.931   8
  -2  27   2 934.976 266.616   7
  -2 -27   1 1062.80 308.850   8
  -2  27   1 1262.87 291.393   7
  -2 -27   0 325.481 257.250   8
  -2  27   0 321.175 178.282   7
  -2 -27  -1 8048.92 819.985   8
  -2  27  -1 7907.08 771.352   7
  -2 -27  -2 1673.39 399.525   8
   2  27   2 1620.21 295.696   1
  -2  27  -2 1352.06 356.823   7
  -2 -27  -3 1639.51 368.939   8
  -2  27  -3 1503.26 353.111   7
   2  27   3 1896.45 338.113   1
  -2 -27  -4 295.398 241.728   6
  -2 -27  -4-5.85780 135.327   8
   2  27   4-63.9113 100.145   1
  -2  27  -4 200.903 150.150   7
  -2  27  -5 12880.2 1049.73   7
  -2 -27  -5 12002.7 1220.26   6
  -2 -27  -5 11180.7 986.453   8
   2  27   5 12936.6 993.654   1
   2  27   6-165.394 190.805   1
  -2 -27  -6 9.82620 159.709   8
  -2  27  -6 203.466 152.230   7
  -2 -27  -6 355.976 300.833   6
  -2 -27  -7 2346.12 622.347   6
   2  27   7 2422.33 463.907   1
  -2 -27  -7 2294.44 479.724   8
  -2  27  -7 2524.54 490.912   7
   2  27   8 3567.36 618.444   1
  -2 -27  -8 2929.84 533.180   8
  -2 -27  -8 3228.70 706.390   6
  -2  27  -8 3379.77 576.382   7
  -2 -27  -9 3224.52 726.502   6
   2  27   9 2522.51 511.023   1
  -2 -27  -9 2219.37 469.569   8
  -2  27  -9 2058.52 450.233   7
   2  27  10 20.7645 166.327   1
  -2  27 -10 111.568 136.357   7
  -2 -27 -10-109.448 174.732   6
  -2  27 -11 1506.30 431.878   7
  -2 -27 -11 999.792 517.336   6
   2 -28 -10 826.631 488.976   6
  -2 -28  10 441.562 265.936   5
   2 -28  -9 1911.65 684.896   6
  -2 -28   9 1320.48 417.623   5
   2 -28  -8-6.40563 258.893   6
  -2 -28   8 123.585 148.593   5
   2 -28  -7 46.0467 225.189   6
  -2 -28   7 422.083 210.156   8
  -2 -28   7 626.380 284.448   5
   2 -28  -6 745.966 381.967   6
  -2 -28   6 169.941 233.578   5
  -2  28   6 191.713 165.570   7
  -2 -28   6 375.175 204.249   8
   2 -28  -5 3282.65 687.910   6
  -2 -28   5 3266.03 545.471   8
  -2  28   5 2997.87 421.379   7
  -2 -28   5 3093.47 536.521   5
   2 -28  -4 233.656 221.539   6
  -2 -28   4 800.711 297.079   8
  -2  28   4 581.902 203.445   7
  -2 -28   3 11645.2 1004.54   8
  -2  28   3 10943.2 847.929   7
   2 -28  -3 12702.9 1318.39   6
  -2 -28   2 149.754 211.087   8
  -2  28   2-66.5513 97.4082   7
  -2 -28   1 1863.83 437.608   8
  -2  28   1 1317.24 327.305   7
  -2 -28   0 325.821 221.334   8
  -2  28   0 69.2092 143.020   7
  -2 -28  -1 4853.09 648.191   8
  -2  28  -1 4739.54 617.239   7
  -2 -28  -2 516.128 233.423   8
   2  28   2 327.444 142.060   1
  -2  28  -2 308.469 162.546   7
   2  28   3 1178.70 272.084   1
  -2 -28  -3 1015.32 344.146   8
  -2  28  -3 1044.46 298.446   7
  -2 -28  -4 2572.78 562.719   6
  -2 -28  -4 2317.78 475.705   8
  -2  28  -4 1711.35 384.496   7
   2  28   4 2408.68 404.510   1
  -2 -28  -5 1735.06 502.568   6
  -2 -28  -5 1582.35 389.321   8
   2  28   5 1605.48 351.704   1
  -2  28  -5 2018.10 430.477   7
  -2 -28  -6 160.898 181.037   6
  -2 -28  -6 390.471 235.337   8
   2  28   6 337.165 216.012   1
  -2  28  -6 141.868 127.741   7
  -2 -28  -7 3047.51 673.247   6
  -2 -28  -7 2840.73 535.448   8
   2  28   7 3320.68 566.353   1
  -2  28  -7 3204.40 566.662   7
  -2 -28  -8 199.507 235.636   6
   2  28   8 72.6016 135.811   1
  -2  28  -8 32.2897 118.020   7
  -2 -28  -8-63.8383 150.243   8
  -2 -28  -9 48.2195 148.541   8
   2  28   9-114.304 159.748   1
  -2  28  -9 132.877 163.154   7
  -2 -28  -9 263.961 234.966   6
   2  28  10-82.2650 133.614   1
  -2  28 -10 209.119 206.833   7
  -2  28 -11 5915.71 838.457   7
   2 -29  -9 354.533 295.460   6
  -2 -29   9 841.409 354.945   5
  -2 -29   8-83.2560 131.311   5
   2 -29  -8 292.452 299.765   6
  -2 -29   7 332.390 228.671   8
  -2 -29   7 728.721 312.116   5
   2 -29  -7 1028.89 468.325   6
  -2 -29   6 11216.6 1020.20   8
  -2 -29   6 11183.7 1078.26   5
   2 -29  -6 11475.9 1396.57   6
   2 -29  -5 1699.81 526.160   6
  -2 -29   5 1632.53 415.843   8
  -2 -29   5 2152.92 472.306   5
  -2  29   5 1764.62 343.823   7
   2 -29  -4 323.330 326.935   6
  -2  29   4 54.4290 107.817   7
  -2 -29   4 344.070 230.012   8
  -2 -29   3 5652.02 719.085   8
  -2  29   3 5493.06 620.147   7
   2 -29  -3 5726.41 913.099   6
  -2 -29   2 2538.56 491.530   8
  -2  29   2 2309.24 406.357   7
  -2 -29   1 2534.09 513.031   8
  -2  29   1 2204.19 415.683   7
  -2 -29   0 3917.53 606.256   8
  -2  29   0 3979.51 565.313   7
  -2 -29  -1 3364.92 560.809   8
  -2  29  -1 3060.17 486.017   7
  -2 -29  -2 1398.63 368.040   8
  -2  29  -2 1290.07 344.180   7
  -2 -29  -3 2040.87 464.562   8
   2  29   3 1982.37 357.759   1
  -2  29  -3 1239.12 331.833   7
   2  29   4 1009.45 283.695   1
  -2 -29  -4 1140.81 442.382   6
  -2 -29  -4 997.677 345.853   8
  -2  29  -4 1024.40 367.905   7
  -2 -29  -5 670.543 374.981   6
  -2 -29  -5 934.826 335.571   8
  -2  29  -5 1035.57 351.895   7
   2  29   5 1202.59 330.173   1
  -2 -29  -6 51.5499 183.044   6
  -2 -29  -6 110.177 153.229   8
  -2  29  -6-191.233 170.889   7
   2  29   6-59.9551 198.395   1
  -2 -29  -7 1849.88 553.483   6
  -2 -29  -7 1476.76 400.504   8
   2  29   7 1552.67 390.510   1
  -2  29  -7 1386.24 386.980   7
  -2 -29  -8 991.107 426.322   6
  -2 -29  -8 808.395 297.051   8
   2  29   8 883.205 335.979   1
  -2  29  -8 1100.75 337.174   7
   2  29   9 479.881 246.908   1
  -2  29  -9 420.590 243.814   7
  -2 -29  -9 261.453 289.384   6
  -2 -29 -10 2560.22 726.401   6
  -2  29 -10 2554.69 550.313   7
   2  29  10 2502.53 572.393   1
  -2 -30   9 99.9001 185.441   5
   2 -30  -9-166.255 267.007   6
  -2 -30   8 1312.35 434.708   5
   2 -30  -8 855.695 382.380   6
   2 -30  -7 1277.13 510.806   6
  -2 -30   7 1347.99 378.061   8
  -2 -30   7 1015.56 356.462   5
   2 -30  -6 1418.34 538.291   6
  -2 -30   6 1003.87 350.793   8
  -2 -30   6 1474.09 424.732   5
   2 -30  -5 1261.99 554.782   6
  -2 -30   5 984.841 378.430   8
  -2  30   5 725.202 243.610   7
   2 -30  -4 875.779 407.241   6
  -2 -30   4 946.410 314.474   8
  -2  30   4 723.396 242.978   7
  -2 -30   3 2893.41 542.744   8
   2 -30  -3 3264.52 739.432   6
  -2  30   3 3013.29 469.513   7
  -2 -30   2 595.358 306.506   8
  -2  30   2 104.771 156.771   7
  -2 -30   1 5004.31 686.517   8
  -2  30   1 3811.53 553.582   7
  -2 -30   0 4064.48 603.639   8
  -2  30   0 3795.23 558.102   7
  -2 -30  -1 706.127 290.987   8
  -2  30  -1 410.841 222.058   7
  -2 -30  -2 3091.44 549.746   8
  -2  30  -2 2876.23 491.466   7
   2  30   3 678.338 205.302   1
  -2 -30  -3 976.590 356.251   8
  -2  30  -3 510.434 189.893   7
  -2 -30  -4 7428.24 989.811   6
  -2 -30  -4 7674.38 870.263   8
   2  30   4 8271.70 777.068   1
  -2  30  -4 7963.82 866.941   7
   2  30   5 14.0737 124.179   1
  -2 -30  -5 53.2505 187.234   6
  -2 -30  -5 353.135 228.055   8
  -2  30  -5 165.104 196.915   7
  -2 -30  -6 872.565 338.398   6
  -2 -30  -6 695.448 255.604   8
  -2  30  -6 562.303 201.141   7
   2  30   6 886.508 295.600   1
  -2 -30  -7 1339.19 464.388   6
  -2 -30  -7 1148.48 341.552   8
  -2  30  -7 1030.56 354.222   7
   2  30   7 1439.57 396.680   1
  -2 -30  -8 268.490 337.751   6
  -2 -30  -8 594.425 277.373   8
  -2  30  -8 810.937 319.068   7
   2  30   8 369.213 197.632   1
  -2 -30  -9 90.0236 266.967   6
  -2  30  -9 518.243 261.413   7
   2  30   9-248.083 236.744   1
  -2 -30 -10-506.763 326.606   6
  -2 -31   9 234.363 184.088   5
   2 -31  -8 2082.55 656.819   6
  -2 -31   8 1429.91 425.354   5
   2 -31  -7 201.171 250.824   6
  -2 -31   7 387.246 252.069   5
  -2 -31   7 799.452 296.565   8
   2 -31  -6 752.063 461.558   6
  -2 -31   6 1066.24 389.610   8
   2 -31  -5 10772.8 1369.79   6
  -2 -31   5 10159.7 1001.48   8
  -2  31   5 8921.88 775.256   7
  -2 -31   4 874.723 329.800   8
  -2  31   4 636.300 227.092   7
   2 -31  -4 732.546 388.291   6
   2 -31  -3 1269.95 527.661   6
  -2 -31   3 1069.91 376.864   8
  -2  31   3 603.722 238.858   7
  -2 -31   2 1863.16 430.111   8
  -2  31   2 1119.35 312.252   7
  -2 -31   1 2444.11 495.196   8
  -2  31   1 2360.75 443.583   7
  -2 -31   0 814.193 324.853   8
  -2  31   0 852.492 244.386   7
  -2 -31  -1 3391.09 581.323   8
  -2  31  -1 2689.83 478.482   7
  -2 -31  -2 2929.82 544.821   8
  -2  31  -2 2276.61 460.281   7
  -2 -31  -3-28.1037 123.462   8
  -2  31  -3 125.809 155.470   7
   2  31   4 1518.62 355.906   1
  -2 -31  -4 989.555 415.938   6
  -2 -31  -4 1250.18 400.335   8
  -2  31  -4 1282.30 353.392   7
  -2 -31  -5 1573.19 467.833   6
  -2 -31  -5 1539.78 417.178   8
   2  31   5 1709.96 396.659   1
  -2  31  -5 1379.93 365.887   7
  -2 -31  -6 135.173 232.423   6
  -2 -31  -6 915.116 335.005   8
  -2  31  -6 415.140 264.845   7
   2  31   6 889.802 289.443   1
   2  31   7 308.616 154.106   1
  -2 -31  -7 276.094 211.590   8
  -2  31  -7 258.461 144.339   7
  -2 -31  -7 111.571 203.529   6
  -2 -31  -8 781.947 442.384   6
  -2 -31  -8 1439.09 423.609   8
  -2  31  -8 901.767 358.260   7
   2  31   8 1154.49 385.138   1
  -2 -31  -9 113.200 190.653   6
  -2  31  -9 253.729 220.264   7
   2  31   9 69.5213 136.245   1
   2 -32  -8 2713.50 779.846   6
  -2 -32   8 3356.25 664.565   5
   2 -32  -7 526.066 424.700   6
  -2 -32   7 700.042 296.233   8
   2 -32  -6 1196.27 538.428   6
  -2 -32   6 293.355 224.641   8
   2 -32  -5 4972.39 958.961   6
  -2 -32   5 5301.51 749.639   8
  -2  32   5 4365.99 578.664   7
  -2 -32   4 6362.38 807.287   8
   2 -32  -4 6592.67 1049.27   6
  -2  32   4 6045.35 671.018   7
   2 -32  -3 837.076 402.163   6
  -2 -32   3 1720.47 466.232   8
  -2  32   3 896.836 274.798   7
  -2  32   2 54.7385 129.650   7
  -2 -32   2 517.657 290.509   8
  -2 -32   1 2039.67 469.479   8
  -2  32   1 1806.95 393.232   7
  -2 -32   0-34.8782 140.407   8
  -2  32   0-3.33697 121.641   7
  -2 -32  -1 530.209 321.363   8
  -2  32  -1 160.014 195.815   7
  -2 -32  -2 4798.63 717.765   8
  -2  32  -2 3858.33 619.761   7
  -2 -32  -3 2548.12 515.148   8
  -2  32  -3 2575.29 514.400   7
  -2 -32  -4 1370.92 464.971   6
  -2 -32  -4 1800.03 449.516   8
  -2  32  -4 1440.27 436.097   7
  -2 -32  -5 487.968 272.270   8
  -2  32  -5 682.848 298.416   7
   2  32   5 696.499 281.295   1
  -2 -32  -5 1317.44 497.846   6
  -2 -32  -6-44.8386 126.851   8
  -2  32  -6-66.0691 145.725   7
  -2 -32  -6-256.383 277.384   6
  -2 -32  -7 1313.21 464.232   6
  -2 -32  -7 634.247 259.475   8
   2  32   7 455.249 235.483   1
  -2  32  -7 887.236 317.030   7
  -2 -32  -8-228.095 306.015   6
   2  32   8-57.1549 181.897   1
  -2 -32  -8 104.458 192.363   8
  -2  32  -8 82.0212 177.888   7
  -2 -32  -9 3796.10 839.420   6
   2  32   9 4044.71 724.662   1
   2 -33  -7-180.687 223.761   6
  -2 -33   7 88.6909 109.926   8
   2 -33  -6 405.818 341.160   6
  -2 -33   6 696.199 361.569   8
   2 -33  -5 1416.05 590.969   6
  -2 -33   5 1350.61 408.352   8
   2 -33  -4 1527.83 540.679   6
  -2 -33   4 1121.49 403.991   8
  -2  33   4 1064.79 340.280   7
  -2 -33   3 4533.30 706.702   8
   2 -33  -3 4620.94 867.672   6
  -2  33   3 4261.08 596.176   7
  -2 -33   2 2132.28 503.878   8
  -2  33   2 1960.34 401.748   7
  -2 -33   1 379.216 233.976   8
  -2  33   1 421.814 197.502   7
  -2 -33   0 576.363 294.490   8
  -2  33   0 287.430 166.074   7
  -2 -33  -1 7011.82 864.246   8
  -2  33  -1 6395.48 777.673   7
  -2 -33  -2 1082.64 402.638   8
  -2  33  -2 1283.95 428.097   7
  -2 -33  -3 1376.88 452.395   8
  -2  33  -3 1202.83 352.351   7
  -2 -33  -4 3091.61 713.919   6
  -2 -33  -4 3562.95 633.990   8
  -2  33  -4 2307.41 480.231   7
  -2 -33  -5 5234.85 909.124   6
  -2 -33  -5 5356.78 777.516   8
  -2  33  -5 4998.67 742.710   7
  -2 -33  -6 16.5969 232.215   6
  -2 -33  -6-117.780 206.286   8
  -2  33  -6 16.5884 136.519   7
   2  33   6-273.011 203.627   1
  -2 -33  -7-311.348 271.505   6
  -2 -33  -7 172.854 178.854   8
  -2  33  -7 24.9134 165.019   7
   2  33   7 145.824 170.105   1
  -2 -33  -8 726.431 378.814   6
  -2 -33  -8 870.241 302.297   8
   2  33   8 1435.39 436.760   1
   2 -34  -7 685.692 389.035   6
  -2 -34   7 361.068 241.531   8
  -2 -34   6 607.797 259.004   8
   2 -34  -6 1475.56 578.773   6
  -2 -34   5 2492.50 513.206   8
   2 -34  -5 2553.60 724.840   6
  -2 -34   4 968.031 392.432   8
  -2  34   4 747.106 301.021   7
   2 -34  -4 726.595 484.762   6
   2 -34  -3 3526.05 820.427   6
  -2 -34   3 3739.67 677.839   8
  -2  34   3 3610.92 553.502   7
  -2 -34   2 571.422 319.897   8
  -2  34   2 220.086 211.033   7
  -2 -34   1 0.80247 205.436   8
  -2  34   1 320.061 185.677   7
  -2 -34   0 287.031 284.784   8
  -2  34   0 8.49256 110.477   7
  -2 -34  -1 993.939 358.898   8
  -2  34  -1 672.286 296.017   7
  -2 -34  -2 11994.1 1155.50   8
  -2  34  -2 12794.0 1139.39   7
  -2 -34  -3 1011.72 454.677   6
  -2 -34  -3 691.099 320.246   8
  -2  34  -3 587.874 272.967   7
  -2 -34  -4 314.652 257.952   8
  -2  34  -4 581.356 318.699   7
  -2 -34  -4 702.607 389.720   6
  -2 -34  -5 75.9534 198.380   8
  -2  34  -5-155.162 167.326   7
  -2 -34  -6-278.953 314.492   6
  -2  34  -6 184.713 117.074   7
  -2 -34  -7-392.644 309.536   6
  -2 -34  -7-69.1690 178.403   8
   2  34   7-9.71359 179.787   1
  -2  34  -7 2.17755 130.147   7
  -2 -34  -8-538.462 396.646   6
  -2 -34  -8-431.701 259.820   8
   2  34   8-160.938 213.408   1
  -2 -35   7 461.188 275.298   8
   2 -35  -6 567.500 427.757   6
  -2 -35   6-106.958 157.319   8
   2 -35  -5 1563.04 594.810   6
  -2 -35   5 833.469 328.585   8
  -2 -35   4 11257.2 1153.92   8
  -2  35   4 10058.2 924.769   7
   2 -35  -4 12949.9 1564.70   6
  -2 -35   3 247.128 227.509   8
  -2  35   3 97.1101 212.284   7
   2 -35  -3 177.947 284.948   6
  -2 -35   2 514.643 305.367   8
  -2  35   2 234.882 189.157   7
  -2 -35   1 54.9591 164.709   8
  -2  35   1 113.827 123.374   7
  -2 -35   0 2659.23 565.162   8
  -2  35   0 1534.45 398.783   7
  -2 -35  -1 597.760 271.545   8
  -2  35  -1 1055.90 361.333   7
  -2 -35  -2 727.574 361.178   8
  -2  35  -2 546.384 294.317   7
  -2 -35  -3 548.692 362.095   6
  -2 -35  -3 970.709 403.557   8
  -2  35  -3 852.678 364.303   7
  -2 -35  -4 121.096 238.931   6
  -2 -35  -4 432.606 170.784   8
  -2  35  -4 116.156 225.153   7
  -2 -35  -5 69.5456 140.551   8
  -2  35  -5 206.627 185.520   7
  -2 -35  -5 299.478 241.613   6
  -2 -35  -6 245.081 206.673   6
  -2 -35  -6 692.912 267.911   8
  -2  35  -6 276.753 213.574   7
  -2 -35  -7 269.473 307.993   6
  -2 -35  -7 337.199 206.532   8
  -2 -35  -8 6.00430 124.419   8
  -2 -36   6 167.698 198.565   8
   2 -36  -5-364.017 352.155   6
  -2 -36   5 107.142 211.479   8
   2 -36  -4 491.245 370.064   6
  -2 -36   4 702.060 340.706   8
  -2  36   4 615.744 267.382   7
   2 -36  -3 3026.45 786.054   6
  -2 -36   3 2291.61 527.361   8
  -2  36   3 2064.93 443.342   7
  -2 -36   2 419.954 248.838   8
  -2  36   2 538.878 257.659   7
  -2 -36   1 232.431 210.630   8
  -2  36   1-100.927 105.453   7
  -2  36   0 2402.57 505.528   7
  -2 -36   0 3522.96 686.061   8
  -2 -36  -1 974.490 420.499   8
  -2  36  -1 834.195 329.861   7
  -2 -36  -2 3146.15 638.014   8
  -2  36  -2 3074.45 613.303   7
  -2 -36  -3 5273.62 924.121   6
  -2 -36  -3 4956.15 788.021   8
  -2  36  -3 5375.21 798.150   7
  -2 -36  -4 3862.55 840.218   6
  -2 -36  -4 3195.28 646.072   8
  -2  36  -4 2316.89 519.470   7
  -2 -36  -5-237.607 148.307   8
  -2  36  -5 30.7581 156.700   7
  -2 -36  -6-44.3960 273.873   6
  -2 -36  -6-124.387 230.962   8
  -2 -37   6 469.447 304.067   8
  -2 -37   5 39.2309 152.344   8
  -2 -37   4 117.630 173.068   8
  -2  37   4 66.7083 172.848   7
   2 -37  -4 428.107 384.440   6
   2 -37  -3 349.703 363.092   6
  -2 -37   3 362.417 269.509   8
  -2  37   3 210.287 190.809   7
  -2 -37   2 1843.24 497.057   8
  -2  37   2 1181.73 350.928   7
  -2 -37   1 985.574 367.472   8
  -2  37   1 603.395 269.256   7
  -2 -37   0 261.427 248.303   8
  -2  37   0-14.8881 154.837   7
  -2 -37  -1 2465.93 603.792   8
  -2  37  -1 2304.61 527.304   7
  -2 -37  -2 2279.83 580.284   8
  -2  37  -2 2005.98 540.083   7
  -2 -37  -3 3123.19 727.879   6
  -2 -37  -3 3299.74 682.721   8
  -2  37  -3 3014.04 613.636   7
  -2 -37  -4 557.831 399.972   6
  -2 -37  -4 548.203 302.413   8
  -2  37  -4 570.691 306.740   7
  -2 -37  -5 2697.94 692.766   6
  -2 -37  -5 1719.11 487.955   8
  -2 -38   6 597.206 353.133   8
  -2 -38   5 197.990 168.580   8
  -2 -38   4-136.017 182.000   8
   2 -38  -3 163.609 201.901   6
  -2 -38   3 96.8429 130.140   8
  -2  38   3 0.53895 116.446   7
  -2 -38   2 280.511 246.434   8
  -2  38   2 18.5285 140.153   7
  -2 -38   1 645.175 296.185   8
  -2  38   1 693.153 289.031   7
  -2 -38   0-197.433 267.641   8
  -2  38   0-1.81550 128.699   7
  -2 -38  -1-44.2653 200.502   8
  -2  38  -1 278.224 259.329   7
  -2 -38  -2 5502.07 856.939   8
  -2  38  -2 4896.92 759.390   7
  -2 -38  -3 1611.46 566.260   6
  -2 -38  -3 1466.46 469.906   8
  -2  38  -3 1261.50 409.252   7
  -2 -38  -4 980.750 518.673   6
  -2  39   3 29.5636 134.855   7
  -2  39   2 842.335 274.663   7
  -2  39   1 63.8569 116.309   7
  -2  39   0 1462.42 407.534   7
  -2  39  -1 1636.76 454.108   7
  -2 -39  -3 1191.57 496.820   6
  -2  40   3 678.499 267.304   7
  -2  40   2 201.425 192.108   7
  -2  40   1 1633.01 476.288   7
   3   0 -14-42.0065 121.694   2
   3   0 -13 2598.40 537.140   2
   3   0 -12 162.785 183.749   2
   3   0 -11-148.912 135.421   2
   3   0 -10 29.2557 97.6327   2
  -3   0   9 2296.59 269.864   8
   3   0  -9 2381.63 410.291   2
   3   0  -8-38.9720 72.7743   2
  -3   0   8 159.475 109.158   8
   3   0  -7 27928.0 1212.55   2
  -3   0   7 25021.2 966.436   8
  -3   0   6-197.131 141.888   8
  -3   0   5 228.952 105.247   8
  -3   0   4 204.860 139.620   8
  -3   0   3 5930.07 549.223   8
  -3   0   2 1260.47 278.097   8
  -3   0   2-75.7658 73.1190   6
  -3   0   1 66148.9 1742.96   8
  -3   0   0-308.642 182.940   8
  -3   0  -1 4073.07 429.329   8
  -3   0  -2-119.028 92.9981   8
  -3   0  -3 171882. 1509.00   5
   3   0   3 164788. 1729.62   6
  -3   0  -3 173630. 2890.40   8
   3   0   4-66.1332 77.3345   6
  -3   0  -4-123.343 114.078   8
  -3   0  -5 82669.9 1986.37   8
  -3   0  -6-120.136 133.191   8
  -3   0  -6-63.3053 87.0487   7
  -3   0  -7 8167.89 594.612   8
  -3   0  -7 8554.04 506.185   7
  -3   0  -7 9598.17 791.777   4
  -3   0  -8 0.39684 134.877   4
  -3   0  -8 48.2455 59.9248   7
  -3   0  -8-149.514 139.314   8
  -3   0  -9 23297.3 1371.22   4
  -3   0 -10 270.409 230.445   4
  -3   0 -11 312.385 187.987   4
  -3   0 -12-131.278 159.102   4
  -3   0 -12 63.4981 142.049   3
  -3   0 -13 1519.29 437.954   3
   3   1 -14 307.428 212.776   2
   3  -1 -14 601.481 331.156   2
   3   1 -13 364.805 260.582   2
   3  -1 -13 708.336 315.820   2
   3   1 -12-111.890 150.922   2
   3  -1 -12 91.9730 132.831   2
   3   1 -11 263.455 197.095   2
   3  -1 -11 757.782 290.296   2
   3   1 -10 580.850 232.065   2
   3  -1 -10 432.104 207.580   2
  -3  -1   9 569.201 146.368   8
   3   1  -9 769.936 252.278   2
   3  -1  -9 755.471 247.086   2
  -3   1   9 593.720 144.623   8
   3  -1  -8 94.5196 114.788   2
   3   1  -8 233.268 150.045   2
  -3   1   8 322.390 115.355   8
  -3  -1   8 19.6787 51.2706   8
   3  -1  -7 911.011 285.570   2
  -3  -1   7 1495.46 303.055   8
  -3  -1   6 234.708 87.2304   8
  -3   1   6 3107.99 429.165   8
  -3   1   5 1396.19 224.416   8
  -3  -1   5 1126.11 202.348   8
  -3   1   4 11429.4 723.277   8
  -3  -1   4 3346.36 380.440   8
  -3  -1   3 21585.9 984.281   8
  -3   1   3 21127.7 966.978   8
  -3   1   2 10042.4 662.130   8
  -3  -1   2 8295.35 457.225   6
  -3   1   2 7860.69 443.255   6
  -3  -1   2 8453.09 614.453   8
  -3   1   1 5379.19 518.324   8
  -3  -1   1 3850.01 222.837   6
  -3   1   0 845.864 246.587   8
  -3  -1   0-201.169 167.527   8
  -3   1  -1 22776.7 1034.00   8
  -3  -1  -1 20556.3 996.787   8
  -3   1  -2 4768.40 467.548   8
  -3  -1  -2 4496.95 438.228   8
   3   1   3 5026.60 308.386   6
  -3  -1  -3 9496.23 399.753   5
  -3   1  -3 5287.28 291.123   5
   3  -1   3 4720.14 303.328   6
  -3   1  -3 5096.23 494.587   8
  -3  -1  -3 11395.9 1062.91   8
   3  -1   4 4050.31 347.577   6
   3   1   4 4225.01 346.024   6
  -3   1  -4 4189.83 439.430   8
  -3  -1  -4 3993.21 443.810   8
  -3   1  -5 723.978 221.971   8
  -3  -1  -5 1109.08 292.559   8
  -3   1  -6 30.3953 61.9963   8
  -3  -1  -6-75.2746 97.0284   8
  -3   1  -6 90.8809 278.497   4
  -3   1  -6 50.8487 76.9654   7
  -3  -1  -6-5.04926 59.7478   7
  -3   1  -7 17977.9 740.692   7
  -3  -1  -7 17360.4 704.505   7
  -3  -1  -7 18591.8 1113.29   4
  -3   1  -7 17121.0 1060.36   4
  -3   1  -7 16426.2 826.370   8
  -3  -1  -7 17724.1 905.397   8
  -3   1  -8-65.1402 59.0287   8
  -3  -1  -8-65.0540 103.511   8
  -3  -1  -8 2.39404 126.398   4
  -3   1  -8-4.21082 98.9629   4
  -3   1  -8 130.088 77.6642   7
  -3  -1  -8 42.4001 50.3139   7
  -3  -1  -9 908.995 381.123   4
  -3   1  -9 577.925 264.651   4
  -3  -1 -10 3332.00 574.015   4
  -3   1 -10 4052.84 620.062   4
  -3  -1 -11 1621.69 411.662   4
  -3   1 -11 2103.25 443.681   4
  -3   1 -12 357.820 244.930   3
  -3  -1 -12 238.903 191.305   3
  -3  -1 -12 515.085 289.462   4
  -3   1 -12 536.011 299.494   4
  -3  -1 -13 3734.60 654.730   3
  -3   1 -13 4047.90 664.322   3
   3   2 -14 4339.41 715.710   2
   3  -2 -14 4337.84 730.497   2
   3  -2 -13 508.231 287.236   2
   3   2 -13 334.158 233.118   2
   3   2 -12 171.202 173.424   2
   3  -2 -12 111.968 177.699   2
   3  -2 -11 1419.44 369.750   2
   3   2 -11 1131.65 336.606   2
   3  -2 -10 1098.00 286.064   2
   3   2 -10 1082.78 302.452   2
   3   2  -9 2210.80 390.064   2
   3  -2  -9 2044.80 381.780   2
  -3   2   9 2064.06 243.397   8
  -3  -2   9 2262.66 276.624   8
   3  -2  -8 779.905 222.131   2
   3   2  -8 766.004 229.073   2
  -3   2   8 767.984 170.119   8
  -3  -2   8 590.803 148.813   8
   3  -2  -7 2147.61 389.177   2
   3   2  -7 1767.45 321.826   2
  -3  -2   7 1186.81 202.027   8
  -3   2   7 1399.11 228.685   8
  -3   2   6 26606.3 1013.12   8
  -3  -2   6 27670.1 1078.96   8
  -3   2   5 3742.27 375.545   8
  -3  -2   5 3910.36 409.074   8
  -3   2   4 40233.4 1292.88   8
  -3  -2   4 42213.2 1373.58   8
  -3   2   3 1394.59 290.499   8
  -3  -2   3 4288.53 469.980   8
  -3   2   2 10913.4 694.449   8
  -3   2   2 9099.72 484.677   6
  -3  -2   2 11452.0 545.465   6
  -3  -2   2 11875.8 737.849   8
  -3  -2   1 9724.31 377.918   6
  -3   2   1 11564.2 721.038   8
  -3  -2   1 10151.1 696.343   8
  -3   2   0 9246.72 650.050   8
  -3  -2   0 8516.79 637.248   8
  -3  -2  -1 14772.1 878.651   8
  -3   2  -1 15261.0 885.228   8
  -3  -2  -2 11727.8 759.373   8
   3  -2   2 8949.09 324.870   6
  -3   2  -3 228.103 94.5388   8
  -3  -2  -3 178.635 83.6012   8
  -3  -2  -3 336.773 65.2181   5
  -3   2  -3 477.083 118.497   5
   3  -2   3 201.809 55.2973   6
  -3   2  -4 2145.80 351.214   8
  -3  -2  -4 1388.16 282.698   8
  -3   2  -4 2430.43 244.229   5
   3  -2   4 1406.35 225.031   6
   3   2   4 1508.27 211.871   6
  -3   2  -5 7105.59 495.746   7
  -3   2  -5 6986.65 555.841   8
  -3  -2  -5 6787.02 577.632   8
  -3   2  -6 14917.5 927.764   4
  -3   2  -6 12330.4 635.802   7
  -3  -2  -6 12162.9 602.537   7
  -3   2  -6 10888.4 683.604   8
  -3  -2  -6 12663.8 784.874   8
  -3  -2  -7 433.112 104.584   8
  -3   2  -7 237.929 65.3426   8
  -3  -2  -7 1051.86 373.551   4
  -3   2  -7 1254.50 427.308   4
  -3   2  -7 762.916 207.986   7
  -3  -2  -7 674.302 140.390   7
  -3  -2  -8 955.822 212.054   8
  -3  -2  -8 916.377 258.749   4
  -3   2  -8 1409.86 344.610   4
  -3   2  -8 1119.38 194.980   7
  -3  -2  -8 893.383 149.826   7
  -3   2  -8 817.187 174.341   8
  -3  -2  -9 1532.41 382.795   4
  -3   2  -9 1229.28 312.958   4
  -3  -2 -10 5585.05 709.303   4
  -3   2 -10 5638.36 702.579   4
  -3  -2 -11 2381.84 484.708   4
  -3   2 -11 2361.13 500.454   4
  -3  -2 -12 8478.22 940.752   4
  -3   2 -12 8031.86 910.740   4
  -3  -2 -12 8349.66 933.383   3
  -3   2 -12 8743.46 939.621   3
  -3  -2 -13 296.374 212.545   3
  -3   2 -13 29.1279 147.694   3
   3   3 -14 973.237 382.300   2
   3  -3 -14 1387.26 436.184   2
   3   3 -13 437.198 257.776   2
   3  -3 -13 594.260 269.974   2
   3   3 -12 2518.65 508.000   2
   3  -3 -12 2433.51 484.538   2
   3  -3 -11 512.332 248.861   2
   3   3 -11 311.658 252.884   2
   3   3 -10 92.9615 126.405   2
   3  -3 -10 214.577 144.749   2
  -3  -3   9 1880.14 248.774   8
   3   3  -9 2345.85 394.582   2
   3  -3  -9 2294.19 391.123   2
  -3   3   9 2033.44 252.154   8
  -3  -3   8 2527.26 302.322   8
   3   3  -8 2706.48 406.833   2
   3  -3  -8 2667.93 392.921   2
  -3   3   8 2436.84 282.186   8
   3  -3  -7 4537.34 524.851   2
   3   3  -7 4513.73 510.847   2
  -3   3   7 4137.31 383.059   8
  -3  -3   7 4251.87 415.040   8
  -3   3   6 5675.90 465.420   8
  -3  -3   6 10254.4 679.726   8
  -3  -3   5 1702.78 273.964   8
  -3   3   5 2092.76 320.646   8
  -3   3   4 4521.79 441.598   8
  -3  -3   4 11438.4 752.036   8
  -3  -3   3 7364.64 574.997   8
  -3   3   3 8859.29 617.631   8
  -3   3   2 123.537 115.563   8
  -3  -3   2 667.720 203.044   6
   3  -3  -2 406.257 133.100   6
  -3  -3   1 11258.0 743.629   8
   3  -3  -1 9570.87 436.970   6
  -3  -3   1 9374.07 389.102   6
  -3   3   1 9764.52 655.298   8
  -3  -3   0 5146.69 520.673   8
   3  -3   0 4548.46 237.909   6
  -3   3   0 4651.88 469.094   8
  -3  -3  -1 25916.6 1142.81   8
  -3   3  -1 30253.0 1449.89   8
  -3  -3  -2 115219. 2429.24   8
  -3   3  -2 120256. 2342.12   8
  -3  -3  -3 2595.74 331.734   8
  -3   3  -3 3267.63 390.392   8
  -3  -3  -4 16921.4 936.442   8
   3   3   4 16013.1 673.359   6
  -3   3  -4 16595.1 854.541   8
  -3  -3  -5 1095.12 228.209   8
  -3   3  -5 1583.28 302.867   8
  -3   3  -5 1838.85 311.664   7
  -3   3  -6 19114.7 1056.05   4
  -3   3  -6 20063.1 823.692   7
  -3   3  -6 18050.3 869.629   8
  -3  -3  -6 19986.8 1008.04   8
  -3   3  -7 18491.7 785.212   7
  -3  -3  -7 17537.1 1083.21   4
  -3  -3  -7 17326.1 678.779   7
  -3   3  -7 18876.3 1094.52   4
  -3   3  -7 16636.4 804.191   8
  -3  -3  -7 16400.3 902.130   8
  -3   3  -8 5081.30 414.592   7
  -3  -3  -8 4908.57 341.120   7
  -3  -3  -8 4944.56 598.618   4
  -3   3  -8 4813.61 586.603   4
  -3   3  -8 4547.47 398.029   8
  -3  -3  -8 4522.78 458.148   8
  -3   3  -9 1029.27 198.842   7
  -3  -3  -9 672.360 273.960   4
  -3   3  -9 1024.47 312.907   4
  -3  -3 -10 300.930 217.210   4
  -3   3 -10 182.573 182.985   4
  -3   3 -11 3027.54 566.185   4
  -3  -3 -11 2960.93 552.539   4
  -3  -3 -12 23.4667 142.920   3
  -3   3 -12 120.269 179.432   3
  -3  -3 -12 350.914 217.644   4
  -3   3 -12 385.391 259.550   4
  -3  -3 -13 48.7424 122.145   3
  -3   3 -13 149.937 170.221   3
   3   4 -14 3203.72 618.843   2
   3  -4 -14 2541.40 554.814   2
   3  -4 -13 1848.01 454.842   2
   3   4 -13 1853.75 457.064   2
   3   4 -12 420.579 246.366   2
   3  -4 -12 354.926 236.133   2
   3   4 -11 1354.39 360.330   2
   3  -4 -11 1201.70 362.208   2
   3   4 -10-201.427 149.465   2
   3  -4 -10-4.51288 93.2175   2
  -3  -4   9-57.0970 60.6381   8
   3  -4  -9-77.2134 120.684   2
  -3  -4   8 1064.25 213.346   8
   3  -4  -8 1564.52 319.614   2
   3   4  -8 1711.02 331.070   2
  -3   4   8 1152.78 199.038   8
   3  -4  -7 6652.09 615.078   2
   3   4  -7 6738.66 613.849   2
  -3   4   7 6701.69 502.079   8
  -3  -4   7 7150.41 551.413   8
   3  -4  -6 2080.80 367.015   2
   3   4  -6 2277.63 359.198   2
  -3  -4   6 2338.90 328.223   8
  -3   4   6 1831.43 261.004   8
  -3   4   5 16695.7 824.736   8
  -3  -4   5 9989.19 675.296   8
  -3   4   4 3673.19 391.138   8
  -3  -4   4 4304.32 448.699   8
  -3  -4   3 9653.00 670.698   8
   3  -4  -3 11961.1 707.526   6
  -3   4   3 11732.2 719.876   8
   3  -4  -2 3492.07 353.390   6
  -3   4   2 4043.03 433.311   8
   3  -4  -1 1052.76 168.195   6
  -3   4   1 545.656 113.999   8
   3  -4   0 45.8682 75.7372   6
  -3   4   0 195.568 177.230   8
  -3  -4   0 462.209 233.200   8
  -3  -4  -1 112155. 2365.90   8
  -3   4  -1 116145. 2276.19   8
  -3  -4  -2 47509.5 1566.11   8
  -3   4  -2 36326.5 1279.64   8
  -3  -4  -3 6874.48 602.314   8
  -3   4  -3 6827.51 539.119   8
  -3   4  -4 1820.06 276.691   8
  -3  -4  -4 1900.84 381.589   8
  -3   4  -4 1762.98 248.737   7
  -3   4  -5 11270.7 632.518   7
  -3  -4  -5 10725.4 756.147   8
  -3   4  -5 10713.3 665.820   8
  -3   4  -6 2420.88 328.112   8
  -3  -4  -6 2640.24 384.304   8
  -3  -4  -7 13491.2 833.872   8
  -3   4  -7 14757.3 717.262   7
  -3  -4  -7 14192.6 991.874   4
  -3  -4  -7 14056.5 602.336   7
  -3   4  -7 13822.1 937.183   4
  -3   4  -7 13663.7 714.055   8
  -3  -4  -8 1278.54 251.229   8
  -3   4  -8 2039.66 276.514   7
  -3  -4  -8 1255.13 306.492   4
  -3   4  -8 1907.93 384.229   4
  -3   4  -8 1836.63 258.729   8
  -3   4  -9 1043.63 214.415   7
  -3  -4  -9 1177.78 332.511   4
  -3   4  -9 795.667 275.212   4
  -3  -4 -10 1610.00 406.949   4
  -3   4 -10 2334.57 458.841   4
  -3  -4 -11 5054.16 706.610   4
  -3   4 -11 5044.15 696.655   4
  -3  -4 -12 1276.55 386.366   3
  -3   4 -12 1498.26 408.420   3
  -3  -4 -12 680.892 308.869   4
  -3   4 -12 1337.14 387.043   4
  -3   4 -13-170.256 196.029   3
  -3  -4 -13-192.065 231.648   3
   3   5 -14 695.812 380.074   2
   3  -5 -14 813.298 365.063   2
   3   5 -13 846.469 325.057   2
   3  -5 -13 395.523 237.659   2
   3   5 -12 410.848 227.593   2
   3  -5 -12 499.299 295.515   2
   3  -5 -11 152.089 162.514   2
   3   5 -11 188.690 169.514   2
   3   5 -10 73.8916 99.6761   2
   3  -5 -10 181.915 116.757   2
  -3  -5   9 207.283 80.7498   8
   3   5  -9 603.209 232.899   2
   3  -5  -9 363.905 176.800   2
  -3  -5   8 1063.23 208.454   8
   3  -5  -8 1277.63 322.822   2
   3   5  -8 1516.28 338.192   2
  -3   5   8 1185.87 200.922   8
   3  -5  -7 17541.0 962.887   2
   3   5  -7 19358.2 1013.47   2
  -3   5   7 15389.8 734.678   8
  -3  -5   7 15737.6 825.866   8
  -3   5   6 2791.59 379.443   8
   3  -5  -6 3434.44 452.228   2
   3   5  -6 1689.82 317.778   2
  -3  -5   5 44285.3 1432.23   8
  -3   5   5 43547.2 1313.01   8
  -3  -5   4 2351.36 342.041   8
  -3   5   4 3409.30 390.827   8
   3  -5  -4 3111.40 423.659   6
  -3  -5   3 24368.1 1095.21   8
   3  -5  -3 26072.6 1061.18   6
  -3   5   3 25130.0 1029.11   8
  -3  -5   2 17833.3 933.819   8
   3  -5  -2 18808.2 794.832   6
   3  -5  -1 4364.53 356.290   6
  -3   5   1 3802.44 403.253   8
  -3  -5   0 5383.50 515.268   8
  -3   5   0 5476.56 490.917   8
   3  -5   0 5785.79 336.044   6
  -3  -5  -1 39658.5 1520.57   8
  -3   5  -1 34010.7 1224.51   8
  -3  -5  -2 20839.0 1063.44   8
  -3   5  -2 17541.5 892.095   8
  -3  -5  -3 4722.46 519.431   8
  -3   5  -3 6006.04 584.400   8
  -3   5  -4 53.1435 114.400   8
  -3  -5  -4 47.9637 134.472   8
  -3   5  -4-39.8417 102.844   7
  -3  -5  -5 835.639 229.020   8
  -3   5  -5 695.400 177.344   8
  -3   5  -5 885.228 182.104   7
  -3  -5  -6 24672.5 1163.99   8
  -3   5  -6 24266.3 979.095   8
  -3   5  -6 24404.3 1197.14   4
  -3   5  -6 25629.9 962.354   7
  -3  -5  -7 293.184 120.978   8
  -3  -5  -7 397.506 256.606   4
  -3   5  -7 310.568 166.981   8
  -3   5  -7 650.572 235.193   7
  -3  -5  -7 190.948 71.9840   7
  -3  -5  -8 1258.86 249.241   8
  -3  -5  -8 1580.94 356.164   4
  -3   5  -8 1387.89 250.736   7
  -3   5  -8 1713.58 360.511   4
  -3   5  -8 1483.95 244.561   8
  -3   5  -9 1220.78 235.713   7
  -3  -5  -9 575.378 196.526   4
  -3   5  -9 1017.90 289.482   4
  -3  -5 -10 580.377 276.792   4
  -3   5 -10 481.157 230.980   4
  -3  -5 -11 8450.61 896.924   4
  -3   5 -11 8176.44 872.083   4
  -3   5 -11 8293.66 885.722   3
  -3   5 -12 325.478 285.764   3
  -3  -5 -12 87.7942 110.288   3
  -3  -5 -12 368.366 281.163   4
  -3   5 -12 35.4578 170.016   4
  -3   5 -13 2309.26 517.599   3
  -3  -5 -13 2115.53 486.923   3
   3  -6 -14 539.664 273.001   2
   3   6 -13 414.680 280.300   2
   3  -6 -13 151.356 197.181   2
   3   6 -12 1388.75 385.962   2
   3  -6 -12 2236.22 486.924   2
   3   6 -11 99.6861 107.990   2
   3  -6 -11 163.709 150.378   2
   3   6 -10-55.1951 138.203   2
   3  -6 -10-178.479 177.264   2
  -3  -6   9 51.6965 63.3839   8
   3   6  -9-2.52471 113.297   2
   3  -6  -9 261.183 161.637   2
  -3  -6   8 2861.70 354.395   8
   3  -6  -8 3028.26 433.704   2
   3   6  -8 3416.80 470.179   2
  -3   6   8 3432.92 339.424   8
   3  -6  -7 6968.42 617.270   2
   3   6  -7 8640.33 737.454   2
  -3   6   7 5980.53 456.082   8
  -3  -6   7 6430.38 593.215   8
   3  -6  -6 30379.6 1240.92   2
   3   6  -6 32876.4 1272.57   2
  -3   6   6 30797.5 1075.24   8
  -3  -6   5 20701.4 1052.19   8
   3  -6  -5 16524.4 1072.24   6
  -3   6   5 18206.2 877.574   8
  -3  -6   4 10689.2 721.646   8
   3  -6  -4 12007.1 799.019   6
  -3   6   4 10798.6 661.191   8
  -3  -6   3 15915.6 901.674   8
   3  -6  -3 15444.5 835.747   6
  -3   6   3 12942.4 735.861   8
  -3  -6   2 50848.8 1607.92   8
   3  -6  -2 52397.9 1387.88   6
  -3   6   2 49572.6 1448.56   8
   3  -6  -1 19017.0 758.556   6
  -3   6   1 17738.5 905.950   8
  -3   6   0 108.568 128.600   8
   3  -6   0 475.736 127.903   6
  -3  -6   0 377.489 232.395   8
  -3  -6  -1 19667.6 1063.99   8
  -3  -6  -1 16454.4 468.949   6
  -3   6  -1 16534.7 840.513   8
  -3  -6  -2 12707.8 856.136   8
  -3  -6  -2 12419.4 464.027   6
  -3   6  -2 14818.2 802.749   8
  -3  -6  -3 23441.6 1145.99   8
  -3  -6  -3 23674.3 770.556   6
  -3   6  -3 22418.2 972.334   8
  -3  -6  -4 117.939 110.744   8
  -3   6  -4 576.116 159.247   8
  -3  -6  -5-29.1855 141.779   8
  -3   6  -5 126.438 76.6317   7
  -3   6  -5 235.471 108.205   8
  -3   6  -6 14038.1 788.127   7
  -3   6  -6 13972.5 773.317   8
  -3  -6  -7 10754.9 771.743   8
  -3   6  -7 10399.5 606.341   8
  -3   6  -7 10122.3 620.990   7
  -3  -6  -7 10193.9 828.859   4
  -3  -6  -7 9251.23 481.865   7
  -3   6  -7 10151.1 789.618   4
  -3   6  -8 8949.87 605.666   7
  -3  -6  -8 9203.56 832.682   4
  -3   6  -8 9061.14 797.240   4
  -3   6  -8 9567.47 541.288   8
  -3  -6  -8 8682.50 693.694   8
  -3   6  -9 999.394 240.565   7
  -3  -6  -9 292.002 163.788   4
  -3   6  -9 1230.28 350.252   4
  -3  -6 -10 6643.80 787.302   4
  -3   6 -10 6953.58 762.384   4
  -3  -6 -11 566.596 291.527   4
  -3   6 -11 193.487 177.232   4
  -3  -6 -11 288.885 145.499   3
  -3   6 -11 506.701 251.822   3
  -3  -6 -12 5908.70 805.074   4
  -3  -6 -12 5457.62 741.534   3
  -3   6 -12 5294.47 749.095   3
  -3   6 -13 1183.51 374.126   3
  -3  -6 -13 896.985 317.233   3
   3   7 -13 139.129 174.422   2
   3  -7 -13 192.651 189.471   2
   3   7 -12 1017.39 336.476   2
   3  -7 -12 1172.74 344.055   2
   3  -7 -11 68.8072 114.486   2
   3   7 -11-0.16572 102.983   2
   3   7 -10 1925.98 405.732   2
   3  -7 -10 2132.23 412.420   2
  -3  -7   9 164.208 84.5022   8
   3   7  -9 365.708 201.095   2
   3  -7  -9 232.272 156.742   2
  -3  -7   8 362.306 176.042   8
   3  -7  -8 970.231 292.869   2
   3   7  -8 1307.91 318.183   2
  -3  -7   7 652.557 235.036   8
   3  -7  -7 1303.86 300.890   2
   3   7  -7 1329.25 293.235   2
  -3   7   7 307.388 116.362   8
  -3   7   6 26727.9 993.507   8
   3  -7  -6 29426.4 1203.85   2
   3  -7  -6 29665.9 1511.27   6
  -3  -7   6 29210.9 1182.53   8
  -3  -7   5 33175.6 1284.51   8
   3  -7  -5 33034.7 1481.91   6
  -3   7   5 31736.7 1117.91   8
  -3  -7   4 1239.22 338.197   8
   3  -7  -4 2094.30 439.020   6
  -3   7   4 2893.97 438.944   8
  -3  -7   3 3693.47 500.456   8
  -3   7   3 2591.26 333.276   8
   3  -7  -3 2950.78 405.777   6
   3  -7  -2 10077.9 645.490   6
  -3   7   2 8378.25 610.269   8
  -3   7   1 54924.6 1544.78   8
   3  -7  -1 51970.7 1307.64   6
  -3  -7   0 4031.45 480.187   8
  -3   7   0 6437.86 544.808   8
  -3  -7  -1-11.1409 36.9376   6
  -3   7  -1-590.365 172.501   8
  -3  -7  -2 23131.3 1164.30   8
  -3  -7  -2 20797.6 343.214   5
  -3  -7  -2 23168.9 706.874   6
  -3   7  -2 22517.2 986.400   8
  -3  -7  -3 3138.19 466.106   8
  -3   7  -3 2460.88 306.182   7
  -3  -7  -3 3191.03 308.757   6
  -3   7  -3 2979.82 341.643   8
  -3  -7  -4 10668.9 802.758   8
  -3   7  -4 9649.88 611.711   7
  -3  -7  -4 10621.9 627.238   6
  -3   7  -4 10555.0 657.384   8
  -3   7  -5 9992.90 625.938   7
  -3   7  -5 6991.54 649.525   8
  -3   7  -6 54999.0 1438.01   7
  -3   7  -6 54461.3 1739.40   4
  -3  -7  -6 51771.8 1729.26   8
  -3   7  -6 53110.6 1410.54   8
  -3  -7  -7-129.414 139.660   8
  -3  -7  -7 128.276 124.590   4
  -3   7  -7 455.398 225.033   4
  -3   7  -7 127.440 159.842   7
  -3   7  -7 168.794 121.481   8
  -3  -7  -8 419.066 192.916   8
  -3  -7  -8 462.475 208.350   4
  -3   7  -8 411.421 149.101   7
  -3   7  -8 240.858 143.263   4
  -3   7  -8 274.180 107.478   8
  -3   7  -9 4508.71 481.260   7
  -3  -7  -9 3912.18 571.064   4
  -3   7  -9 4486.40 620.473   4
  -3  -7 -10 621.753 240.883   4
  -3   7 -10 716.013 240.465   4
  -3  -7 -11 13.1983 104.853   4
  -3   7 -11 136.759 112.925   4
  -3  -7 -11 127.753 114.220   3
  -3   7 -11 194.269 140.849   3
  -3  -7 -12 34.8493 157.915   3
  -3   7 -12 330.421 266.345   3
  -3  -7 -12 493.030 320.939   4
  -3  -7 -13 2246.34 488.736   3
  -3   7 -13 2878.44 576.413   3
   3   8 -13 676.609 329.791   2
   3  -8 -13 597.544 247.734   2
   3   8 -12 534.460 280.203   2
   3  -8 -12 37.4485 159.233   2
   3  -8 -11 420.171 222.120   2
   3   8 -11 359.224 207.552   2
   3   8 -10 319.160 198.102   2
   3  -8 -10 108.438 114.043   2
  -3  -8   9 171.411 112.476   8
   3   8  -9-39.5399 117.666   2
   3  -8  -9 184.103 146.865   2
   3  -8  -8 12261.9 867.690   2
   3   8  -8 13397.0 915.643   2
  -3  -8   8 11454.6 725.062   8
  -3  -8   7-206.158 122.380   8
   3   8  -7 134.012 140.553   2
  -3   8   7 105.134 102.459   8
  -3  -8   6 12721.6 807.826   8
   3  -8  -6 14093.6 878.709   2
   3   8  -6 15082.1 924.779   2
   3  -8  -6 12434.3 1054.95   6
  -3   8   6 11612.6 661.827   8
  -3  -8   5 3470.51 580.482   8
  -3   8   5 3113.65 411.439   8
   3  -8  -5 2444.97 476.548   6
  -3  -8   4 28759.2 1224.89   8
  -3   8   4 28992.9 1073.96   8
   3  -8  -4 30523.0 1314.18   6
   3  -8  -3 361.045 177.896   6
  -3  -8   3 302.486 170.244   8
  -3   8   3 446.424 167.487   8
   3  -8  -2 700.688 258.814   6
  -3  -8   2 268.067 252.530   8
  -3  -8   1 110296. 2511.03   8
   3  -8  -1 107250. 1943.09   6
  -3   8   1 104503. 2146.70   8
  -3  -8   0 19378.4 1065.35   8
  -3   8   0 20444.5 942.882   8
  -3  -8  -1-99.8160 132.468   8
  -3   8  -1 1924.37 340.414   8
  -3  -8  -2 5339.70 590.627   8
  -3   8  -2 5026.07 451.229   7
  -3  -8  -2 4581.82 164.678   5
  -3  -8  -2 5289.45 367.833   6
  -3   8  -2 5793.43 507.048   8
  -3  -8  -3-69.1694 123.596   8
  -3  -8  -3 112.190 77.0192   6
  -3   8  -3-48.8815 98.3275   7
  -3   8  -3-16.0576 88.8002   8
  -3  -8  -4 113.533 151.216   8
  -3  -8  -4 48.5966 91.4970   6
  -3  -8  -5 69865.5 2080.06   8
  -3   8  -5 68744.5 1638.95   7
  -3   8  -5 67589.9 1622.72   8
  -3  -8  -6 12210.5 875.568   8
  -3   8  -6 13468.4 714.642   8
  -3   8  -6 14340.1 767.896   7
  -3   8  -6 14958.2 939.958   4
  -3  -8  -7 4261.03 498.688   8
  -3   8  -7 4388.62 430.360   7
  -3  -8  -7 4900.70 576.641   4
  -3   8  -7 4315.66 514.251   4
  -3   8  -7 4534.29 389.884   8
  -3  -8  -8 516.374 188.980   8
  -3  -8  -8 451.241 151.724   4
  -3   8  -8 663.937 184.777   7
  -3   8  -8 283.679 140.258   4
  -3   8  -9 12861.2 800.735   7
  -3  -8  -9 13091.4 1068.64   4
  -3   8  -9 12991.2 1016.90   4
  -3   8 -10 3302.86 535.120   4
  -3  -8 -10 1908.78 445.745   4
  -3  -8 -11 736.660 320.568   4
  -3   8 -11 490.546 223.619   4
  -3  -8 -11 398.493 168.670   3
  -3   8 -11 580.510 236.355   3
  -3  -8 -12 4264.41 687.875   4
  -3  -8 -12 4070.60 634.786   3
  -3   8 -12 4853.93 712.595   3
  -3   8 -13 404.810 271.624   3
  -3  -8 -13-263.683 197.932   3
   3   9 -13 1335.31 390.025   2
   3  -9 -13 857.448 321.383   2
   3  -9 -12 193.519 208.308   2
   3   9 -12 210.763 209.415   2
   3   9 -11 81.7092 136.100   2
   3  -9 -11 415.040 176.892   2
   3   9 -10 2419.70 459.535   2
   3  -9 -10 2104.10 431.153   2
   3   9  -9 4425.75 560.791   2
   3  -9  -9 4887.23 591.341   2
   3  -9  -8 2608.10 416.927   2
  -3  -9   8 2853.17 398.555   8
  -3  -9   7 105.515 101.626   8
   3  -9  -7 213.359 177.252   6
   3  -9  -7 23.3980 76.6918   2
   3   9  -7 25.0994 103.561   2
  -3  -9   6 29091.4 1220.29   8
   3  -9  -6 32814.5 1262.47   2
   3  -9  -6 32697.5 1619.58   6
  -3   9   6 29989.1 1056.60   8
  -3  -9   5 27952.0 1213.00   8
  -3   9   5 28935.4 1044.91   8
   3   9  -5 27222.7 751.630   1
   3  -9  -5 29758.5 1465.11   6
  -3  -9   4 1747.28 397.239   8
   3   9  -4 1308.86 209.967   1
  -3   9   4 795.527 238.242   8
   3  -9  -3 1896.42 309.838   6
  -3  -9   3 1721.37 307.455   8
  -3   9   3 1815.87 273.032   8
  -3  -9   2 12450.6 832.238   8
   3  -9  -2 11763.8 747.750   6
  -3   9   2 13075.6 737.840   8
  -3   9   1 3401.20 406.935   8
   3  -9  -1 3137.21 363.146   6
  -3  -9   0 3022.25 490.886   8
  -3   9   0 4428.49 461.979   8
  -3  -9  -1 20994.3 1115.52   8
  -3   9  -1 22984.6 985.934   8
  -3  -9  -2 3601.91 479.400   8
  -3   9  -2 5032.25 496.161   7
  -3   9  -2 5426.91 505.581   8
  -3  -9  -2 3205.35 308.905   6
  -3   9  -3 5567.32 537.153   7
  -3   9  -3 4646.82 528.372   8
  -3  -9  -4 12959.1 903.040   8
  -3   9  -4 13210.7 727.545   7
  -3   9  -4 12714.1 720.249   8
  -3  -9  -4 13448.4 750.730   6
  -3  -9  -5 14969.9 989.092   8
  -3   9  -5 21107.6 940.015   7
  -3  -9  -5 14708.6 874.732   6
  -3   9  -5 20753.4 912.594   8
  -3  -9  -6 20230.2 1139.45   4
  -3   9  -6 23967.8 1028.61   7
  -3   9  -6 26032.8 1226.73   4
  -3  -9  -6 19895.7 1133.90   8
  -3   9  -6 23694.3 938.876   8
  -3  -9  -7 2544.18 400.397   8
  -3   9  -7 2416.34 324.456   7
  -3  -9  -7 2444.14 427.624   4
  -3   9  -7 2380.86 385.641   4
  -3   9  -7 2393.07 283.972   8
  -3  -9  -8 1114.84 282.946   8
  -3   9  -8 1155.99 249.805   7
  -3  -9  -8 929.105 243.089   4
  -3   9  -8 1553.20 355.169   4
  -3   9  -9 2712.21 409.262   7
  -3   9  -9 3349.35 538.371   4
  -3  -9  -9 2766.74 500.761   4
  -3  -9 -10 372.069 278.853   4
  -3   9 -10 527.594 301.455   4
  -3  -9 -11 578.081 262.507   4
  -3   9 -11 439.646 235.445   4
  -3  -9 -11 95.3371 106.558   3
  -3   9 -11 638.679 297.863   3
  -3  -9 -12 693.696 293.325   3
  -3   9 -12 256.783 228.478   3
  -3  -9 -12 331.215 270.590   4
  -3  -9 -13 3159.95 572.664   3
  -3   9 -13 3733.48 654.542   3
   3  10 -13 381.484 278.656   2
   3 -10 -13 253.519 174.533   2
   3 -10 -12 205.087 220.364   2
   3  10 -12 465.461 256.482   2
   3  10 -11 123.125 154.173   2
   3 -10 -11 154.487 159.327   2
   3  10 -10 1223.57 344.364   2
   3 -10 -10 828.268 274.657   2
   3  10  -9 47.4396 183.386   2
   3 -10  -9 248.845 167.086   2
  -3 -10   8 2168.07 346.585   8
   3 -10  -8 2697.26 424.338   2
   3  10  -8 2551.33 419.985   2
   3 -10  -8 2414.83 568.755   6
  -3 -10   7 352.593 115.307   8
   3 -10  -7 857.874 221.294   2
   3  10  -7 825.212 220.268   2
   3 -10  -7 901.890 329.219   6
   3 -10  -6 665.703 237.047   2
  -3  10   6 291.906 152.054   8
   3 -10  -6 218.752 194.605   6
  -3 -10   5 7763.32 679.967   8
   3  10  -5 8593.99 412.379   1
   3 -10  -5 7217.87 730.739   6
  -3  10   5 7796.25 554.959   8
   3 -10  -4 3672.23 482.551   6
   3  10  -4 3726.05 264.814   1
  -3  10   4 4292.76 424.318   8
  -3 -10   4 3442.91 471.534   8
   3 -10  -3 107.690 144.709   6
  -3 -10   3 159.974 134.014   8
  -3  10   3 78.9916 68.5051   8
  -3 -10   2 15483.4 964.504   8
  -3  10   2 16426.7 830.628   8
   3 -10  -2 15663.2 874.182   6
  -3 -10   1 4527.44 518.986   8
   3 -10  -1 3720.07 399.755   6
  -3  10   1 4039.55 431.526   8
  -3 -10   0 18333.8 1054.34   8
  -3  10   0 18254.1 889.318   8
  -3 -10  -1 16301.9 521.867   5
  -3  10  -1 14647.1 793.790   7
  -3 -10  -1 15984.9 1018.54   8
  -3  10  -1 15944.4 827.593   8
  -3 -10  -2 24899.8 1257.04   8
  -3  10  -2 23673.1 1001.11   7
  -3  10  -2 23734.9 1006.40   8
  -3 -10  -2 22781.4 853.811   6
  -3 -10  -3 54845.5 1866.60   8
  -3  10  -3 53201.2 1465.97   7
  -3 -10  -3 54874.4 1447.52   6
  -3  10  -3 54588.8 1505.22   8
  -3 -10  -4 166.978 149.589   8
  -3  10  -4 1844.02 347.011   7
  -3  10  -4 1180.86 324.086   8
  -3 -10  -5 59815.8 1973.01   8
  -3  10  -5 56230.3 1451.52   8
  -3  10  -5 56171.3 1524.18   7
  -3 -10  -5 61204.4 1807.44   6
  -3 -10  -6 40948.2 1653.21   8
  -3  10  -6 43391.6 1254.52   8
  -3  10  -6 42842.7 1367.15   7
  -3 -10  -6 42818.5 1633.19   4
  -3  10  -6 41518.7 1537.25   4
  -3 -10  -6 39574.6 1569.36   6
  -3 -10  -7 697.715 248.372   8
  -3 -10  -7 415.635 174.970   4
  -3  10  -7 340.752 155.846   4
  -3  10  -7 696.565 185.713   7
  -3 -10  -8 316.578 139.044   8
  -3  10  -8 1087.54 282.420   7
  -3 -10  -8 398.937 204.742   4
  -3  10  -8 1080.24 352.045   4
  -3  10  -9 13548.3 870.676   7
  -3 -10  -9 12516.6 1055.59   4
  -3  10  -9 12271.9 965.121   4
  -3 -10 -10 18381.9 1306.65   4
  -3  10 -10 15260.4 1120.58   4
  -3 -10 -11 566.218 218.882   3
  -3 -10 -11 302.276 195.849   4
  -3  10 -11 421.370 188.136   4
  -3  10 -11 379.029 228.483   3
  -3 -10 -12 4920.73 721.051   4
  -3  10 -12 5322.66 759.171   3
  -3 -10 -12 5019.67 689.245   3
  -3 -10 -13 962.578 332.074   3
  -3  10 -13 1454.50 416.152   3
   3  11 -13 665.147 282.423   2
   3 -11 -13 518.992 269.646   2
   3  11 -12 2870.63 548.788   2
   3 -11 -12 2732.82 536.772   2
   3  11 -11 666.156 282.045   2
   3 -11 -11 170.854 112.477   2
   3  11 -10 216.360 193.393   2
   3 -11 -10 122.833 157.686   2
   3 -11  -9 2241.65 400.913   2
   3  11  -9 2773.82 454.153   2
   3  11  -8 6722.18 653.557   2
   3 -11  -8 6578.87 857.440   6
   3 -11  -8 6095.36 618.515   2
  -3 -11   8 5014.08 511.599   8
  -3 -11   7 1239.30 273.597   8
   3 -11  -7 1647.47 316.645   2
   3  11  -7 1248.76 271.977   2
   3 -11  -7 979.730 315.821   6
  -3 -11   6 341.920 190.468   8
   3 -11  -6 553.383 233.779   2
   3  11  -6 373.747 174.956   2
   3 -11  -6 609.983 284.987   6
   3 -11  -5 31.1227 130.570   6
  -3 -11   5 292.854 239.680   8
  -3  11   5 371.207 170.876   8
  -3 -11   4 13652.6 899.348   8
   3  11  -4 13438.3 467.978   1
  -3  11   4 13802.8 759.805   8
   3 -11  -4 13813.8 972.331   6
   3 -11  -3 160.674 130.351   6
  -3 -11   3 150.729 85.6143   8
  -3  11   3 398.585 188.361   8
  -3 -11   2 11044.6 837.496   8
  -3  11   2 10408.5 660.851   8
   3 -11  -2 10779.4 752.918   6
  -3 -11   1 3597.64 483.219   8
  -3  11   1 3600.02 391.484   8
   3 -11  -1 3096.55 375.068   6
  -3  11   0 5922.61 507.997   8
  -3 -11   0 5597.90 609.212   8
  -3  11   0 5215.42 490.829   7
  -3 -11  -1 139.476 233.158   8
  -3  11  -1 1744.02 359.687   7
  -3  11  -1 2373.70 387.987   8
  -3 -11  -2 389.726 111.638   6
  -3 -11  -2 392.371 232.871   8
  -3  11  -2 2025.22 343.089   7
  -3  11  -2 1911.95 326.125   8
  -3 -11  -3 3872.53 405.984   6
  -3 -11  -3 4516.77 601.258   8
  -3  11  -3 4708.42 472.805   7
  -3  11  -3 5070.81 474.173   8
  -3  11  -4 25199.7 1038.46   7
  -3 -11  -4 24592.1 1294.29   8
  -3 -11  -4 22724.7 1045.00   6
  -3  11  -4 24720.0 994.896   8
  -3  11  -5 9272.44 727.085   7
  -3  11  -5 15297.9 951.812   4
  -3  11  -5 10738.6 667.461   8
  -3 -11  -6 27013.4 1354.41   8
  -3  11  -6 26355.8 1099.62   7
  -3 -11  -6 26324.2 1310.61   4
  -3  11  -6 25676.5 1185.26   4
  -3 -11  -6 26223.1 1305.01   6
  -3  11  -6 26595.2 979.577   8
  -3 -11  -7 59.2727 88.4449   8
  -3 -11  -7-105.940 177.508   4
  -3  11  -7 208.491 163.889   7
  -3  11  -7 395.907 181.167   4
  -3 -11  -8 10337.1 834.212   8
  -3  11  -8 10482.9 752.072   7
  -3 -11  -8 11252.8 928.077   4
  -3  11  -8 9726.55 829.531   4
  -3  11  -9 3084.83 437.998   7
  -3  11  -9 3259.43 526.896   4
  -3 -11  -9 2557.05 489.877   4
  -3  11 -10 449.162 194.324   7
  -3 -11 -10 520.059 241.649   4
  -3  11 -10 765.733 302.171   4
  -3 -11 -11 199.655 117.957   4
  -3  11 -11 183.023 141.892   4
  -3 -11 -11 590.053 242.194   3
  -3  11 -11 239.559 163.975   3
  -3 -11 -12 672.147 260.854   3
  -3  11 -12 691.226 297.737   3
  -3 -11 -12 904.683 361.472   4
  -3  11 -13 1904.79 474.038   3
  -3 -11 -13 2277.07 500.484   3
   3  12 -13 359.084 285.626   2
   3 -12 -13 443.389 282.560   2
   3 -12 -12 375.880 228.157   2
   3  12 -12 407.012 273.623   2
   3  12 -11-121.058 131.736   2
   3 -12 -11 48.4427 109.746   2
   3  12 -10 4413.41 610.636   2
   3 -12 -10 4543.62 621.165   2
   3  12  -9 786.663 266.926   2
   3 -12  -9 414.341 193.391   2
  -3 -12   8 2477.88 375.609   8
   3  12  -8 3313.48 469.963   2
   3 -12  -8 2734.75 417.477   2
   3 -12  -8 2964.73 597.580   6
  -3 -12   7 3244.38 423.716   8
   3 -12  -7 3718.59 459.447   2
   3  12  -7 4450.37 494.758   2
   3 -12  -7 3750.53 638.240   6
   3 -12  -6 10035.7 716.057   2
   3  12  -6 11614.1 761.766   2
   3 -12  -6 11037.6 995.482   6
  -3 -12   6 10054.6 767.070   8
   3 -12  -5 207.663 165.717   6
  -3 -12   5 473.696 170.512   8
  -3 -12   4 34161.3 1435.79   8
  -3  12   4 33977.2 1166.86   8
   3 -12  -4 35163.0 1590.01   6
   3  12  -4 31257.9 652.710   1
  -3 -12   3 7430.06 677.877   8
   3 -12  -3 7679.42 695.409   6
  -3  12   3 7815.60 577.902   8
   3 -12  -2 35.5300 111.613   6
  -3  12   2 56.2691 71.7563   8
  -3 -12   2 94.2246 178.997   8
  -3 -12   1 1011.66 277.811   8
  -3  12   1 779.562 206.173   7
  -3  12   1 1216.61 258.920   8
  -3 -12   0 4909.33 566.482   8
  -3 -12   0 4410.61 347.734   5
  -3  12   0 4182.32 439.010   7
  -3  12   0 4383.38 431.772   8
  -3 -12  -1 31774.6 1429.54   8
  -3 -12  -1 30824.0 758.765   5
  -3  12  -1 28646.6 1123.39   7
  -3  12  -1 30955.1 1136.55   8
  -3 -12  -2 21148.8 1189.69   8
  -3  12  -2 19655.3 921.947   7
  -3  12  -2 19171.0 891.273   8
  -3 -12  -2 20432.0 889.908   6
  -3 -12  -3 15623.3 1043.60   8
  -3  12  -3 16366.7 849.683   7
  -3  12  -3 16550.4 825.384   8
  -3 -12  -3 14738.2 815.033   6
  -3 -12  -4 20061.4 1190.16   8
  -3  12  -4 22869.5 1014.51   7
  -3  12  -4 23658.7 977.205   8
  -3 -12  -4 18184.1 971.323   6
  -3 -12  -5 108740. 2763.35   8
  -3  12  -5 103401. 2150.29   7
  -3  12  -5 102631. 1979.48   8
  -3 -12  -5 108851. 2498.86   6
  -3 -12  -6 4670.72 575.461   8
  -3  12  -6 4866.17 476.132   7
  -3 -12  -6 4581.00 539.680   4
  -3  12  -6 4768.27 507.926   4
  -3 -12  -6 4123.46 522.014   6
  -3 -12  -7 4564.35 569.551   8
  -3  12  -7 4923.28 501.940   7
  -3 -12  -7 4755.75 584.091   4
  -3  12  -7 5309.04 569.207   4
  -3 -12  -7 5022.86 622.561   6
  -3 -12  -8 6994.79 706.382   8
  -3  12  -8 6167.37 587.467   7
  -3 -12  -8 6278.19 718.799   4
  -3  12  -8 6324.75 679.098   4
  -3  12  -9 11150.1 829.669   7
  -3 -12  -9 12697.3 1057.25   4
  -3  12  -9 11582.8 921.052   4
  -3  12 -10 4302.52 541.117   7
  -3 -12 -10 3820.67 607.256   4
  -3  12 -10 4788.98 633.998   4
  -3 -12 -11 886.611 302.165   3
  -3 -12 -11 359.326 191.663   4
  -3  12 -11 896.441 321.863   3
  -3 -12 -12 129.003 147.870   3
  -3  12 -12 472.860 284.904   3
  -3 -12 -12 457.637 282.248   4
  -3 -12 -13 318.650 186.974   3
   3 -13 -13 484.888 260.879   2
   3  13 -13 146.602 184.335   2
   3  13 -12 445.955 253.077   2
   3 -13 -12 592.012 288.793   2
   3  13 -11 352.767 167.284   2
   3 -13 -11 156.121 155.277   2
   3 -13 -10 1319.31 335.468   2
   3  13 -10 1677.61 406.442   2
   3  13  -9 226.120 167.774   2
   3 -13  -9 405.077 228.717   2
  -3 -13   8 3564.47 452.795   8
   3 -13  -8 3982.12 670.205   6
   3  13  -8 4776.52 558.662   2
   3 -13  -8 4188.86 518.866   2
  -3  13   8 3753.05 402.248   7
  -3 -13   7 332.858 167.365   8
   3 -13  -7 586.405 198.962   2
   3  13  -7 618.334 173.695   2
   3 -13  -7 92.0426 203.727   6
   3 -13  -6 1459.37 373.089   6
  -3 -13   6 1295.76 305.965   8
   3 -13  -6 1272.41 267.802   2
   3  13  -6 1848.48 338.839   2
  -3 -13   5 16861.1 1014.68   8
   3 -13  -5 18899.1 1263.59   6
   3 -13  -4 1410.92 349.359   6
  -3 -13   4 1406.02 335.960   8
   3  13  -4 1343.85 122.948   1
  -3 -13   3 12471.3 906.240   8
  -3  13   3 11775.7 722.546   8
   3 -13  -3 12099.7 902.479   6
   3 -13  -2 441.187 284.871   6
  -3 -13   2 285.074 199.247   8
  -3  13   2 118.805 168.094   7
  -3 -13   1 10420.3 809.720   8
  -3  13   1 8666.59 635.330   7
  -3  13   1 9398.76 633.298   8
  -3 -13   0 513.043 181.140   8
  -3 -13   0 321.949 103.138   5
  -3  13   0 616.240 169.651   8
  -3  13   0 583.550 183.096   7
  -3  13  -1 205.644 147.093   8
  -3 -13  -1 198.846 183.185   8
  -3 -13  -1 67.1146 43.0772   5
  -3  13  -1 64.4318 67.5253   7
  -3 -13  -2 1778.01 273.667   6
  -3 -13  -2 2085.01 376.465   8
  -3  13  -2 2883.44 367.037   7
  -3  13  -2 2751.33 344.276   8
  -3 -13  -3 21314.9 1221.32   8
  -3  13  -3 23920.0 1053.13   7
  -3 -13  -3 20355.0 994.287   6
  -3  13  -3 23752.0 993.707   8
  -3 -13  -4 57159.7 1760.56   6
  -3  13  -4 53313.0 1551.00   7
  -3  13  -4 55452.6 1486.49   8
  -3 -13  -4 57296.5 1988.96   8
  -3 -13  -5 769.001 236.005   6
  -3 -13  -5 1084.96 373.022   8
  -3  13  -5 808.603 223.824   4
  -3  13  -5 783.961 235.826   7
  -3 -13  -6 2378.12 427.245   8
  -3  13  -6 2203.82 335.116   7
  -3 -13  -6 1949.15 340.937   4
  -3  13  -6 2119.54 345.938   4
  -3 -13  -6 1863.44 356.324   6
  -3 -13  -7 2907.31 465.398   8
  -3  13  -7 2870.86 403.055   7
  -3 -13  -7 3388.61 484.309   4
  -3  13  -7 3161.48 449.522   4
  -3 -13  -7 3319.94 509.104   6
  -3 -13  -8-89.4169 166.280   8
  -3  13  -8 514.870 224.395   7
  -3 -13  -8-263.551 199.803   4
  -3  13  -8 699.539 296.037   4
  -3  13  -9 7641.69 699.121   7
  -3 -13  -9 8829.85 886.170   4
  -3  13  -9 7575.15 734.409   4
  -3  13 -10 4769.17 573.937   7
  -3 -13 -10 4654.45 668.895   4
  -3  13 -10 4845.75 621.490   4
  -3  13 -10 4077.06 622.140   3
  -3  13 -11 857.884 305.470   3
  -3 -13 -11 258.400 128.345   4
  -3 -13 -11 1044.54 301.822   3
  -3  13 -12 4010.92 657.810   3
  -3 -13 -12 3731.50 608.375   3
  -3 -13 -12 3693.27 634.025   4
  -3 -13 -13 124.642 110.322   3
   3  14 -13 29.2810 105.212   2
   3 -14 -13 90.5580 157.678   2
   3  14 -12 543.744 249.747   2
   3 -14 -12 614.014 267.817   2
   3 -14 -11 1508.99 368.276   2
   3  14 -11 2278.59 481.726   2
   3 -14 -10 1066.71 328.371   2
   3  14 -10 1240.19 360.306   2
   3  14  -9 546.801 213.419   2
   3 -14  -9 337.584 182.583   2
   3 -14  -9 543.600 300.560   6
  -3 -14   8 1231.99 292.301   8
  -3  14   8 1139.57 245.389   7
   3  14  -8 1622.27 356.222   2
   3 -14  -8 1171.21 302.604   2
   3 -14  -8 1370.38 424.688   6
  -3 -14   7 282.367 138.838   8
   3 -14  -7 78.0002 108.994   2
   3  14  -7 68.1735 94.8837   2
  -3  14   7 303.667 125.594   7
   3 -14  -7 119.606 133.517   6
   3 -14  -6 2814.58 523.120   6
  -3 -14   6 2898.58 438.130   8
   3 -14  -6 2444.09 349.705   2
   3  14  -6 3204.63 410.815   2
  -3  14   6 2504.10 348.726   7
   3 -14  -5 234.724 121.832   6
   3 -14  -5 402.850 165.463   2
  -3 -14   5 325.819 199.552   8
  -3  14   5 213.108 112.017   7
  -3 -14   4 5031.79 576.741   8
  -3  14   4 4205.08 442.345   7
   3 -14  -4 5381.81 652.961   6
  -3 -14   3 8842.63 784.732   8
  -3  14   3 8110.42 613.224   7
   3 -14  -3 9417.26 816.620   6
  -3 -14   2 24570.2 1263.81   8
  -3  14   2 22892.3 1013.79   7
  -3  14   2 23963.2 1028.51   8
   3 -14  -2 22845.8 1199.41   6
  -3 -14   1 726.815 193.179   8
  -3 -14   1 1086.10 201.592   5
  -3  14   1 1278.59 252.627   7
  -3  14   1 1252.37 246.086   8
  -3 -14   0 2604.82 272.535   5
  -3 -14   0 2272.12 385.965   8
  -3  14   0 2390.80 348.179   7
  -3  14   0 2817.10 341.464   8
  -3 -14  -1 2854.81 262.832   5
  -3 -14  -1 3302.42 472.612   8
  -3  14  -1 3431.55 410.030   7
  -3  14  -1 3868.57 418.816   8
  -3 -14  -2 5673.24 629.197   8
  -3  14  -2 7467.37 623.350   7
  -3  14  -2 7900.96 588.965   8
  -3 -14  -3 39308.2 1661.00   8
  -3  14  -3 41099.7 1389.82   7
  -3  14  -3 40904.0 1309.65   8
  -3 -14  -3 37576.8 1389.91   6
  -3 -14  -4 24939.4 1322.86   8
  -3  14  -4 24730.5 1070.50   7
  -3 -14  -4 25109.0 1203.38   6
  -3 -14  -5-321.430 187.579   6
  -3 -14  -5 499.303 272.903   8
  -3  14  -5 2017.10 392.412   7
  -3  14  -5 2880.90 452.501   4
  -3 -14  -6 4263.87 577.086   8
  -3  14  -6 4171.61 478.881   7
  -3 -14  -6 3993.73 515.253   4
  -3  14  -6 3888.89 466.953   4
  -3 -14  -6 3503.97 507.646   6
  -3 -14  -7 4426.31 575.604   8
  -3  14  -7 4224.79 499.603   7
  -3 -14  -7 4081.40 551.071   4
  -3  14  -7 4727.45 543.999   4
  -3 -14  -7 4618.39 615.721   6
  -3 -14  -8 10386.2 892.118   8
  -3  14  -8 10118.3 785.819   7
  -3 -14  -8 10059.5 905.599   4
  -3  14  -8 9662.25 812.115   4
  -3 -14  -8 10049.0 961.692   6
  -3  14  -9 1507.76 317.456   7
  -3 -14  -9 2058.26 426.724   4
  -3  14  -9 1432.27 324.992   4
  -3  14 -10 1512.28 344.919   7
  -3 -14 -10 1590.73 411.227   4
  -3  14 -10 1895.42 401.824   4
  -3  14 -10 1617.84 393.859   3
  -3 -14 -11-181.291 188.476   3
  -3  14 -11-68.9657 129.001   3
  -3 -14 -11-124.563 183.125   4
  -3 -14 -12 3722.59 673.885   4
  -3  14 -12 3258.85 598.347   3
  -3 -14 -12 3726.22 588.212   3
  -3 -14 -13 416.826 183.455   3
   3  15 -13 192.724 158.867   2
   3 -15 -13-30.0358 131.220   2
   3  15 -12 129.120 152.238   2
   3 -15 -12-2.81737 99.9715   2
   3  15 -11 144.106 154.141   2
   3 -15 -11 220.327 175.954   2
   3  15 -10 10002.6 922.657   2
   3 -15 -10 8912.83 871.899   2
   3  15  -9 3351.41 499.664   2
   3 -15  -9 2485.81 431.836   2
   3 -15  -9 2538.80 583.721   6
   3 -15  -8 187.281 225.720   6
  -3 -15   8 80.4924 104.320   8
  -3  15   8 414.625 153.907   7
   3 -15  -8 258.807 130.192   2
  -3 -15   7 179.290 156.964   8
   3 -15  -7 11.1839 74.5400   2
   3  15  -7 53.4629 85.6407   2
  -3  15   7-100.939 97.2290   7
   3 -15  -7 32.8076 164.739   6
   3 -15  -6 2668.10 513.739   6
  -3 -15   6 2157.71 377.730   8
   3 -15  -6 2297.51 346.706   2
   3  15  -6 2419.19 358.519   2
  -3  15   6 2036.27 313.720   7
   3 -15  -5 299.459 168.509   6
   3 -15  -5 264.546 131.286   2
   3  15  -5 277.006 133.074   2
  -3 -15   5 233.174 155.853   8
  -3  15   5 71.3114 65.1258   7
   3 -15  -4-173.293 211.091   6
  -3 -15   4-96.6701 126.338   8
  -3  15   4-150.772 133.377   7
   3 -15  -3 2743.33 452.328   6
  -3 -15   3 2714.87 447.537   8
  -3  15   3 2348.09 341.965   7
   3 -15  -2 609.335 216.148   6
  -3 -15   2 1230.99 248.689   5
  -3 -15   2 878.874 253.919   8
  -3  15   2 730.691 201.245   7
  -3 -15   1 3734.29 495.155   8
  -3 -15   1 3600.13 366.243   5
  -3  15   1 3250.85 400.759   7
  -3 -15   0 1363.48 318.574   8
  -3 -15   0 1182.05 193.934   5
  -3  15   0 1198.95 255.571   7
  -3 -15  -1 9440.82 815.631   8
  -3  15  -1 8926.22 646.281   7
  -3 -15  -2 36236.8 1599.16   8
  -3  15  -2 38060.7 1336.18   7
  -3 -15  -3 47290.1 1885.21   8
  -3  15  -3 46671.0 1499.13   7
  -3 -15  -3 45391.8 1577.77   6
  -3 -15  -4 824.002 214.628   6
  -3 -15  -4 994.067 294.868   8
  -3  15  -4 906.052 221.662   7
  -3 -15  -5 45661.6 1831.66   8
  -3  15  -5 43451.8 1476.28   7
  -3  15  -5 44200.1 1445.64   4
  -3 -15  -5 43996.7 1763.48   6
  -3 -15  -6 6865.58 727.983   8
  -3  15  -6 6086.24 576.743   7
  -3 -15  -6 6515.86 653.336   4
  -3  15  -6 6225.57 578.007   4
  -3 -15  -6 6093.97 673.048   6
  -3 -15  -7 3580.72 577.472   8
  -3  15  -7 4320.59 547.318   7
  -3 -15  -7 4147.44 569.743   4
  -3  15  -7 4478.42 556.926   4
  -3 -15  -7 3543.43 567.844   6
  -3 -15  -8 640.024 220.020   8
  -3  15  -8 966.704 271.472   7
  -3 -15  -8 700.483 245.696   4
  -3 -15  -8 532.985 261.601   6
  -3  15  -8 924.134 260.761   4
  -3  15  -9 70.6106 97.3273   7
  -3 -15  -9 13.8334 111.691   4
  -3  15  -9 0.78735 97.0124   4
  -3  15 -10 3581.48 509.420   7
  -3 -15 -10 3875.72 601.988   4
  -3  15 -10 3356.53 528.515   4
  -3 -15 -10 3109.47 494.296   3
  -3  15 -10 3197.85 535.836   3
  -3  15 -11 3058.01 552.488   3
  -3 -15 -11 3540.71 598.063   4
  -3 -15 -11 3506.93 563.087   3
  -3 -15 -12 329.591 200.780   3
  -3  15 -12 731.579 307.602   3
  -3 -15 -13 149.950 161.548   3
   3 -16 -13-289.979 213.723   2
   3  16 -13-187.331 175.645   2
   3  16 -12-54.4138 119.059   2
   3 -16 -12 334.081 220.756   2
   3  16 -11-76.9899 138.006   2
   3 -16 -11-130.579 186.150   2
   3 -16 -10 1929.68 435.931   2
   3  16 -10 1280.46 352.840   2
   3 -16 -10 1796.99 567.159   6
   3 -16  -9 1109.73 303.682   2
   3  16  -9 1431.47 338.082   2
   3 -16  -9 1085.22 473.605   6
  -3 -16   8 1392.07 301.011   8
  -3  16   8 1733.73 274.091   7
   3  16  -8 2075.73 383.781   2
   3 -16  -8 1990.06 387.494   2
   3 -16  -8 1903.12 487.235   6
  -3 -16   7-137.716 120.228   8
   3 -16  -7 26.7875 117.666   2
   3  16  -7 208.084 146.222   2
  -3  16   7 57.3181 71.3312   7
   3 -16  -7-99.5391 188.764   6
   3 -16  -6-58.2069 172.863   6
  -3 -16   6 5.89022 91.3590   8
   3 -16  -6 6.22249 72.6264   2
   3  16  -6-54.2159 89.8988   2
  -3  16   6-40.7037 64.8994   7
   3 -16  -5 322.868 162.632   6
  -3 -16   5 322.611 157.449   8
   3 -16  -5 423.363 157.839   2
   3  16  -5 476.814 158.929   2
  -3  16   5 567.884 160.942   7
  -3 -16   4 5629.11 626.232   8
  -3  16   4 6105.81 537.762   7
   3 -16  -4 5978.90 703.738   6
  -3 -16   3 11200.4 918.971   8
  -3 -16   3 11674.3 766.465   5
  -3  16   3 11704.4 744.091   7
   3 -16  -3 12416.3 991.078   6
   3 -16  -2-70.8518 201.845   6
  -3 -16   2 303.415 171.590   8
  -3 -16   2 352.600 119.152   5
  -3  16   2 331.904 139.090   7
  -3 -16   1 291.213 168.057   8
  -3 -16   1 367.631 132.962   5
  -3  16   1 477.919 178.170   7
  -3 -16   0 657.400 197.153   8
  -3 -16   0 671.641 158.692   5
  -3  16   0 577.932 183.368   7
  -3 -16  -1 368.222 288.171   8
  -3  16  -1 718.824 263.364   7
  -3 -16  -2 1746.49 411.838   8
  -3  16  -2 1813.07 310.657   7
  -3 -16  -3 80342.0 2438.73   8
  -3 -16  -3 74307.3 2062.15   6
  -3  16  -3 78113.2 1954.42   7
  -3 -16  -4 3685.50 559.430   8
  -3  16  -4 4414.13 498.187   7
  -3  16  -4 3704.66 417.969   4
  -3 -16  -4 3271.87 462.597   6
  -3 -16  -5 66.1691 138.881   6
  -3 -16  -5-3.03372 113.401   8
  -3  16  -5 150.285 135.994   4
  -3  16  -5 50.0771 172.969   7
  -3 -16  -6 2437.22 430.565   6
  -3 -16  -6 2685.57 455.499   8
  -3  16  -6 2962.91 427.291   7
  -3 -16  -6 2982.22 452.252   4
  -3  16  -6 2536.40 382.013   4
  -3 -16  -7 19679.5 1258.31   8
  -3  16  -7 17494.8 1062.10   7
  -3 -16  -7 20212.5 1208.14   4
  -3  16  -7 18427.9 1056.55   4
  -3 -16  -7 18368.6 1273.60   6
  -3 -16  -8 317.340 149.984   8
  -3  16  -8 660.801 239.156   7
  -3 -16  -8 249.756 158.138   4
  -3  16  -8 455.739 178.856   4
  -3 -16  -8 371.303 290.647   6
  -3  16  -9-185.823 150.483   7
  -3 -16  -9-6.74448 156.524   4
  -3  16  -9-74.3171 117.101   4
  -3  16 -10 2328.53 464.210   3
  -3  16 -10 2605.76 474.290   7
  -3 -16 -10 2495.84 480.911   4
  -3 -16 -10 2679.22 459.533   3
  -3  16 -11 1850.75 461.668   3
  -3 -16 -11 2119.88 438.333   3
  -3 -16 -11 1791.40 471.656   4
  -3  16 -12 792.751 335.544   3
  -3 -16 -12 971.728 312.315   3
   3  17 -13 220.648 213.803   2
   3 -17 -13 640.640 299.074   2
   3  17 -12 69.3242 136.855   2
   3 -17 -12-100.191 107.674   2
   3 -17 -11 66.7052 100.557   2
   3  17 -11 38.6571 136.565   2
   3 -17 -10 2950.16 513.603   2
   3  17 -10 3391.56 531.165   2
   3 -17 -10 2846.95 684.714   6
   3  17  -9 1166.44 302.738   2
   3 -17  -9 1689.76 549.162   6
   3 -17  -9 931.124 298.099   2
   3 -17  -8-114.720 228.785   6
  -3 -17   8 98.4601 129.962   8
  -3  17   8 186.736 118.337   7
   3  17  -8-10.7149 93.4369   2
   3 -17  -8-10.8759 108.667   2
  -3 -17   7 5990.72 654.059   8
   3 -17  -7 6298.54 599.696   2
  -3  17   7 5580.34 497.105   7
   3 -17  -7 6596.68 872.565   6
   3  17  -7 6727.94 625.528   2
   3 -17  -6 19.3862 183.938   6
  -3 -17   6 205.750 126.065   8
   3 -17  -6 247.745 92.8702   2
   3  17  -6 611.648 195.344   2
  -3  17   6 479.291 150.821   7
  -3 -17   5 121.835 180.156   8
   3 -17  -5 224.285 158.971   2
   3  17  -5 234.993 154.929   2
  -3  17   5 157.117 114.326   7
  -3 -17   4 6694.47 707.659   8
  -3 -17   4 7062.97 640.069   5
  -3  17   4 6721.80 566.658   7
   3 -17  -4 6403.07 747.487   6
  -3 -17   3 54998.3 1999.85   8
  -3 -17   3 57260.2 1717.79   5
  -3  17   3 50655.4 1562.84   7
   3 -17  -3 55731.8 2139.55   6
  -3 -17   2 752.083 193.163   8
  -3 -17   2 1428.95 264.579   5
   3 -17  -2 980.009 247.064   6
  -3  17   2 1100.82 243.492   7
  -3 -17   1 4064.64 518.554   8
  -3 -17   1 3832.67 385.264   5
  -3  17   1 3391.09 419.627   7
  -3 -17   0-102.184 161.637   8
  -3 -17   0 94.8313 86.9173   5
  -3  17   0 205.520 124.426   7
  -3 -17  -1 18193.1 1159.80   8
  -3  17  -1 17458.0 940.241   7
  -3 -17  -2 296.177 269.259   8
  -3  17  -2 375.434 188.787   7
  -3 -17  -3 4711.83 651.109   8
  -3 -17  -3 3637.04 490.045   6
  -3  17  -3 4309.93 485.515   7
  -3 -17  -4 16801.3 1133.50   8
  -3  17  -4 16314.0 924.239   7
  -3  17  -4 15829.8 816.657   4
  -3 -17  -4 16519.9 1077.06   6
  -3 -17  -5 1653.26 307.899   6
  -3 -17  -5 1412.10 313.724   8
  -3  17  -5 1731.08 277.213   4
  -3  17  -5 1897.86 336.392   7
  -3 -17  -6 6192.09 694.442   8
  -3  17  -6 5637.56 595.512   7
  -3 -17  -6 5743.83 612.435   4
  -3  17  -6 6053.04 576.492   4
  -3 -17  -6 5931.72 693.921   6
  -3 -17  -7 2347.98 482.411   8
  -3  17  -7 2128.55 403.050   7
  -3 -17  -7 2346.36 425.904   4
  -3  17  -7 2219.58 378.785   4
  -3 -17  -7 1971.92 434.027   6
  -3 -17  -8 2821.07 495.538   8
  -3 -17  -8 3727.69 565.496   4
  -3  17  -8 2567.58 412.041   4
  -3  17  -8 2282.56 411.608   7
  -3 -17  -8 2672.31 539.581   6
  -3 -17  -9 256.720 167.537   8
  -3  17  -9 385.652 201.211   7
  -3 -17  -9 37.1035 130.365   4
  -3  17  -9 252.257 172.395   4
  -3 -17  -9 259.180 197.361   6
  -3  17 -10 1447.22 339.309   7
  -3 -17 -10 1106.02 328.765   4
  -3 -17 -10 936.076 272.956   3
  -3  17 -10 1210.29 355.713   3
  -3 -17 -11 8790.11 960.467   4
  -3 -17 -11 8849.50 863.507   3
  -3  17 -11 8867.51 923.455   3
  -3  17 -12 638.153 253.676   3
   3  18 -13 219.759 97.1586   2
   3 -18 -13 228.771 186.050   2
  -3 -18  12 210.621 176.480   5
   3  18 -12 543.664 260.902   2
   3 -18 -12 43.3067 134.971   2
   3  18 -11 674.149 260.339   2
   3 -18 -11 610.908 260.363   2
   3  18 -10 1108.12 321.386   2
   3 -18 -10 619.972 240.594   2
   3 -18 -10 1313.89 483.599   6
   3  18  -9 332.395 168.316   2
   3 -18  -9-60.9487 92.1036   2
   3 -18  -9 293.793 274.472   6
  -3 -18   8 313.698 195.487   8
  -3  18   8 269.899 116.492   7
   3  18  -8 61.7170 153.630   2
   3 -18  -8-80.4566 144.761   2
   3 -18  -8-131.949 179.103   6
   3 -18  -7 43.8477 201.321   6
  -3 -18   7 244.339 179.326   8
  -3  18   7 310.347 135.063   7
   3  18  -7 191.845 120.176   2
   3 -18  -7 40.0360 73.9510   2
   3 -18  -6-66.8379 176.724   6
  -3 -18   6 138.879 109.102   8
   3 -18  -6 58.9924 70.4862   2
   3  18  -6 189.497 130.432   2
  -3  18   6 218.061 115.740   7
  -3 -18   5 9820.81 851.921   8
  -3 -18   5 9985.07 818.828   5
   3 -18  -5 10167.5 687.185   2
   3  18  -5 10818.9 702.935   2
  -3  18   5 8691.65 650.110   7
   3 -18  -5 10426.0 1043.99   6
   3 -18  -4 743.956 449.434   6
  -3 -18   4 836.911 445.819   8
  -3 -18   4 901.753 312.112   5
  -3  18   4 689.932 242.253   7
  -3 -18   3 89306.2 2578.72   8
  -3 -18   3 90765.7 2217.96   5
  -3  18   3 87019.2 2034.77   7
   3 -18  -3 87316.7 2739.93   6
   3 -18  -2 2952.98 493.548   6
  -3 -18   2 3088.19 374.624   5
  -3 -18   2 2938.34 475.614   8
  -3  18   2 3287.74 409.735   7
  -3 -18   1 1422.67 312.635   8
  -3 -18   1 1382.17 240.480   5
  -3  18   1 1300.92 268.365   7
  -3 -18   0 790.963 279.302   8
  -3 -18   0 577.835 177.299   5
  -3  18   0 550.602 181.894   7
  -3 -18  -1 8923.11 824.232   8
  -3  18  -1 8679.37 664.155   7
  -3 -18  -2 6576.02 714.640   8
  -3  18  -2 5825.30 539.475   7
  -3 -18  -3 2809.80 432.158   6
  -3 -18  -3 3213.37 528.304   8
  -3  18  -3 3294.41 446.812   7
  -3 -18  -4 2656.18 474.327   6
  -3  18  -4 2726.03 382.514   4
  -3 -18  -4 3602.81 652.262   8
  -3 -18  -5 36.9277 203.496   8
  -3 -18  -5-310.637 265.633   6
  -3 -18  -5-93.7966 143.528   4
  -3  18  -5 94.3336 102.981   4
  -3  18  -5 47.2629 93.5110   7
  -3 -18  -6 100.700 142.754   6
  -3 -18  -6-121.336 142.729   8
  -3 -18  -6 75.2860 136.631   4
  -3  18  -6 268.106 204.760   7
  -3  18  -6 262.960 206.744   4
  -3 -18  -7 5014.35 641.064   8
  -3  18  -7 4278.57 544.116   7
  -3 -18  -7 5616.90 645.313   4
  -3  18  -7 4902.68 532.100   4
  -3 -18  -7 4705.32 674.577   6
  -3 -18  -8 876.406 287.298   8
  -3  18  -8 720.312 252.606   7
  -3 -18  -8 958.409 306.739   4
  -3  18  -8 694.329 238.815   4
  -3 -18  -8 1116.58 406.789   6
  -3  18  -9 525.736 208.322   7
  -3 -18  -9 1341.29 348.622   4
  -3  18  -9 806.142 234.293   4
  -3  18  -9 904.701 274.705   3
  -3 -18  -9 1451.98 431.681   6
  -3  18 -10 631.571 267.809   3
  -3 -18 -10 422.237 193.354   3
  -3  18 -10 682.326 255.414   7
  -3 -18 -10 472.628 244.062   4
  -3  18 -11 591.249 257.808   3
  -3 -18 -11 1082.79 378.848   4
  -3  18 -12 277.669 177.363   3
   3  19 -13 6.24473 156.861   2
   3 -19 -13 101.281 154.682   2
   3  19 -12 194.558 170.142   2
   3 -19 -12-240.593 199.973   2
  -3 -19  12-0.65138 127.308   5
   3  19 -11 700.032 288.270   2
  -3 -19  11 1130.81 369.104   5
   3 -19 -11 710.028 303.413   2
   3 -19 -11 1343.74 541.470   6
   3  19 -10 552.122 242.727   2
   3 -19 -10 435.291 218.184   2
  -3 -19  10 349.266 255.357   5
   3 -19 -10 543.538 333.692   6
   3  19  -9 502.452 223.974   2
   3 -19  -9 113.303 124.102   2
  -3 -19   9 124.488 156.674   5
   3 -19  -9 101.709 169.955   6
  -3 -19   8 1973.71 389.830   8
  -3 -19   8 1711.93 384.497   5
   3 -19  -8 1658.84 321.798   2
   3  19  -8 1973.46 369.200   2
   3 -19  -8 1949.00 531.663   6
   3 -19  -7 187.586 161.727   6
  -3 -19   7-8.97660 113.782   5
  -3 -19   7 216.145 125.606   8
  -3  19   7 300.746 135.211   7
   3  19  -7 333.489 154.199   2
   3 -19  -7 99.7692 85.1560   2
   3 -19  -6 1557.24 428.513   6
  -3 -19   6 1568.20 342.207   8
  -3 -19   6 1702.32 383.760   5
   3 -19  -6 1771.77 303.508   2
   3  19  -6 1588.67 291.828   2
  -3  19   6 1578.65 288.185   7
   3 -19  -5 463.320 277.373   6
  -3 -19   5 589.145 227.378   8
  -3 -19   5 1054.65 331.960   5
   3 -19  -5 801.258 202.792   2
   3  19  -5 1082.10 253.072   2
  -3  19   5 937.366 211.492   7
  -3 -19   4 39097.3 1739.55   8
   3 -19  -4 39492.0 1298.54   2
   3  19  -4 40914.3 1315.10   2
  -3 -19   4 40286.2 1580.67   5
  -3  19   4 37162.2 1331.50   7
   3 -19  -4 39699.3 2017.73   6
  -3 -19   3 4252.33 519.066   5
  -3  19   3 3226.89 438.723   7
   3 -19  -3 4403.29 676.409   6
  -3 -19   3 4201.52 643.295   8
  -3 -19   2 13966.7 1036.14   8
  -3 -19   2 13863.3 827.613   5
  -3  19   2 13568.1 834.523   7
   3 -19  -2 13743.6 1077.64   6
  -3 -19   1-49.1415 130.527   8
  -3 -19   1 228.600 127.731   5
  -3  19   1 71.1140 72.2799   7
  -3 -19   0 408.100 323.854   8
  -3 -19   0 482.593 185.107   5
  -3  19   0 429.713 225.457   7
  -3 -19  -1 2183.12 414.185   8
  -3  19  -1 1925.50 324.771   7
  -3 -19  -2 177.304 184.728   8
  -3  19  -2 203.320 72.1887   7
  -3 -19  -3 2016.41 392.651   6
  -3  19  -3 2305.77 390.199   7
  -3  19  -3 1977.73 267.492   4
  -3 -19  -3 2316.03 475.007   8
  -3 -19  -4 60430.7 2215.36   8
  -3  19  -4 56713.6 1822.53   7
  -3  19  -4 57600.3 1526.12   4
  -3 -19  -4 56857.9 2080.01   6
  -3 -19  -5 352.043 197.288   6
  -3 -19  -5 130.535 167.441   8
  -3 -19  -5 189.204 93.3606   4
  -3  19  -5 3.89846 112.745   7
  -3  19  -5 244.798 128.618   4
  -3 -19  -6 10695.7 941.355   8
  -3  19  -6 10771.9 851.798   7
  -3 -19  -6 11084.8 862.593   4
  -3  19  -6 11677.3 783.701   4
  -3 -19  -6 10470.4 952.082   6
  -3 -19  -7 79.0643 133.821   6
  -3  19  -7 221.512 153.569   7
  -3 -19  -7 79.2307 107.700   4
  -3  19  -7-32.3947 65.9227   4
  -3 -19  -8 4927.87 663.842   8
  -3  19  -8 4306.69 587.559   7
  -3 -19  -8 4430.38 615.089   4
  -3  19  -8 4025.15 522.589   4
  -3 -19  -8 4042.51 661.837   6
  -3  19  -9-38.3842 140.659   7
  -3 -19  -9 161.497 194.190   4
  -3 -19  -9 54.5613 102.665   3
  -3 -19  -9 90.9984 179.743   6
  -3  19  -9-106.867 162.205   3
  -3  19 -10 261.725 186.703   3
  -3  19 -10 103.248 130.629   7
  -3 -19 -10-48.0047 173.261   4
  -3  19 -11 835.564 303.798   3
  -3 -19 -11 615.210 252.812   4
  -3  19 -12 1254.75 365.308   3
   3  20 -13-262.286 192.573   2
   3 -20 -13-12.1223 133.354   2
   3 -20 -12-49.6301 157.229   2
   3  20 -12-57.3583 108.192   2
   3  20 -11 18.5404 97.0508   2
   3 -20 -11-37.8426 97.4997   2
  -3 -20  11-457.894 306.796   5
   3 -20 -11 1.97708 209.097   6
   3 -20 -10 277.507 182.452   2
  -3 -20  10 282.170 241.132   5
   3  20 -10 80.6231 103.027   2
   3 -20 -10 377.840 315.451   6
   3  20  -9 224.136 140.298   2
   3 -20  -9-88.0740 114.952   2
  -3 -20   9 366.877 208.156   5
   3 -20  -9-341.652 290.799   6
   3 -20  -8 3586.65 721.416   6
  -3 -20   8 3019.22 472.929   8
  -3 -20   8 3657.08 566.960   5
   3  20  -8 3097.72 465.885   2
   3 -20  -8 3550.65 504.697   2
   3 -20  -7-114.567 167.376   6
  -3 -20   7 213.589 180.447   8
  -3 -20   7-280.354 243.305   5
  -3  20   7 83.1851 117.493   7
   3  20  -7-58.4571 90.3896   2
   3 -20  -7-116.235 83.5974   2
   3 -20  -6 797.950 268.951   6
  -3 -20   6 659.903 246.630   8
  -3 -20   6 326.666 101.776   5
  -3  20   6 721.733 192.784   7
   3 -20  -6 501.327 180.872   2
   3  20  -6 572.717 167.414   2
   3 -20  -5 416.958 271.449   6
  -3 -20   5 57.8153 119.185   8
  -3 -20   5 481.260 224.379   5
   3 -20  -5 432.215 158.862   2
   3  20  -5 469.018 163.749   2
  -3  20   5 185.865 117.090   7
  -3 -20   4 37700.5 1730.51   8
   3 -20  -4 39869.7 1303.09   2
   3  20  -4 41040.1 1310.65   2
  -3 -20   4 39626.5 1603.87   5
  -3  20   4 36827.2 1340.78   7
   3 -20  -4 38511.7 2028.37   6
  -3 -20   3 7599.75 799.354   8
  -3 -20   3 7371.45 659.215   5
  -3  20   3 6443.66 575.788   7
   3 -20  -3 6849.41 828.657   6
  -3 -20   2 4248.26 600.868   8
  -3 -20   2 5082.71 515.852   5
  -3  20   2 4451.56 488.885   7
   3 -20  -2 4816.07 655.736   6
  -3 -20   1 2676.79 350.093   5
  -3 -20   1 3151.91 511.046   8
  -3  20   1 2631.40 385.883   7
   3  20  -1 2927.65 250.914   1
  -3 -20   0 34178.6 1649.09   8
  -3  20   0 32539.7 1320.67   7
  -3 -20  -1 2175.68 466.253   8
  -3  20  -1 2423.92 375.972   7
  -3  20  -2 328.452 171.140   7
  -3 -20  -2 511.275 231.296   8
  -3 -20  -3 11800.5 980.695   8
  -3  20  -3 10817.8 798.621   7
  -3  20  -3 10432.0 603.838   4
  -3 -20  -3 9483.32 834.317   6
  -3 -20  -4 5562.21 704.127   8
  -3 -20  -4 5364.91 656.651   6
  -3  20  -4 5440.18 589.060   7
  -3  20  -4 5212.10 458.990   4
  -3 -20  -5 2329.21 455.896   6
  -3 -20  -5 2167.54 392.956   8
  -3 -20  -5 2547.78 402.041   4
  -3  20  -5 2168.49 321.272   4
  -3  20  -5 2046.62 371.748   7
  -3 -20  -6 79.9883 135.888   6
  -3 -20  -6 194.475 184.727   8
  -3 -20  -6 440.869 206.879   4
  -3  20  -6 380.871 227.304   7
  -3  20  -6 266.646 149.300   4
  -3 -20  -7 5.11688 139.010   6
  -3 -20  -7 59.2183 174.740   8
  -3  20  -7 251.131 110.785   7
  -3 -20  -7 165.342 106.766   4
  -3  20  -7 228.540 143.974   4
  -3 -20  -8 3323.68 567.106   8
  -3 -20  -8 3681.52 547.327   4
  -3  20  -8 2777.52 420.985   4
  -3  20  -8 2897.56 480.206   7
  -3 -20  -8 3185.88 604.774   6
  -3  20  -9 20.3535 99.3909   7
  -3 -20  -9 448.762 203.935   4
  -3 -20  -9 297.571 239.973   6
  -3  20  -9 49.5913 141.208   3
  -3  20 -10 2620.87 498.743   3
  -3  20 -10 3018.42 523.812   7
  -3 -20 -10 2758.79 521.944   4
  -3  20 -11 106.077 146.860   3
   3  20  11-113.751 233.203   1
   3  21 -12 320.344 190.450   2
   3 -21 -12 667.347 298.050   2
   3  21 -11 12.8177 144.588   2
   3 -21 -11 300.773 217.258   2
  -3 -21  11-427.037 279.729   5
   3 -21 -11-79.8843 272.413   6
   3  21 -10 612.983 256.769   2
   3 -21 -10 546.314 260.974   2
  -3 -21  10 398.596 224.945   5
   3 -21 -10 462.298 352.740   6
   3  21  -9 103.326 110.479   2
   3 -21  -9 120.372 131.485   2
  -3 -21   9 122.942 138.762   5
   3 -21  -9 121.725 259.880   6
   3 -21  -8 258.720 319.010   6
  -3 -21   8 417.186 222.093   8
  -3 -21   8 144.648 152.934   5
   3  21  -8 230.954 164.773   2
   3 -21  -8 275.619 143.144   2
  -3 -21   7 6063.60 702.046   8
   3  21  -7 6901.50 648.955   2
   3 -21  -7 7199.32 673.885   2
  -3  21   7 6455.90 539.198   7
   3 -21  -7 7282.12 1001.06   6
  -3 -21   7 5989.72 717.136   5
   3 -21  -6-216.424 270.208   6
  -3 -21   6 336.058 177.980   8
  -3 -21   6 361.263 204.814   5
  -3  21   6 228.302 116.646   7
   3 -21  -6 471.542 167.396   2
   3  21  -6 227.956 125.363   2
   3 -21  -5 239.146 162.155   6
  -3 -21   5-111.672 162.948   8
  -3 -21   5-95.6788 116.644   5
   3 -21  -5 121.481 120.662   2
   3  21  -5 9.48788 78.1428   2
  -3  21   5 97.1330 117.052   7
  -3 -21   4 5217.66 693.915   8
   3 -21  -4 5517.09 491.218   2
   3  21  -4 5737.78 498.781   2
  -3 -21   4 5133.42 590.760   5
  -3  21   4 4689.13 488.838   7
   3 -21  -4 5704.37 837.716   6
   3 -21  -3 9006.97 948.245   6
  -3 -21   3 8860.14 851.484   8
  -3 -21   3 9467.67 752.931   5
  -3  21   3 8980.11 666.145   7
  -3 -21   2-128.728 135.630   8
  -3 -21   2 16.8894 88.3650   5
  -3  21   2 14.3567 102.085   7
  -3 -21   1 2546.91 371.075   5
  -3 -21   1 2645.56 505.636   8
  -3  21   1 2589.20 401.456   7
  -3 -21   0 1395.06 544.267   8
  -3  21   0 481.110 239.482   7
  -3 -21  -1 9711.85 882.113   8
  -3  21  -1 8771.42 713.519   7
  -3 -21  -2 1077.87 329.000   8
  -3  21  -2 1127.29 273.315   7
  -3 -21  -3 883.091 343.726   6
  -3 -21  -3 1458.94 496.939   8
  -3  21  -3 921.786 194.431   4
  -3  21  -3 1278.78 361.795   7
  -3 -21  -4 2618.02 486.920   6
  -3 -21  -4 2986.85 531.545   8
  -3  21  -4 2653.26 322.503   4
  -3  21  -4 2700.56 424.209   7
  -3 -21  -5 1430.09 408.063   6
  -3 -21  -5 1408.19 346.139   8
  -3 -21  -5 1995.68 346.599   4
  -3  21  -5 1449.76 320.235   7
  -3  21  -5 1626.59 286.062   4
  -3 -21  -6 3473.94 547.684   8
  -3  21  -6 3292.42 508.203   7
  -3 -21  -6 4875.12 576.865   4
  -3  21  -6 3827.37 429.613   4
  -3 -21  -6 4001.92 632.698   6
  -3 -21  -7 247.771 217.120   6
  -3 -21  -7 37.9183 159.764   8
  -3  21  -7 276.625 245.292   7
  -3 -21  -7 406.795 220.091   4
  -3  21  -7 223.684 171.029   4
  -3 -21  -8 237.708 239.495   6
  -3 -21  -8 261.351 239.021   8
  -3  21  -8 174.120 147.043   7
  -3 -21  -8-69.7435 167.857   4
  -3  21  -8-54.5602 138.433   3
  -3  21  -9 1093.40 296.665   3
  -3  21  -9 1398.88 362.937   7
  -3 -21  -9 1427.26 380.265   4
  -3 -21  -9 1072.95 368.912   6
  -3  21 -10 1299.87 361.783   3
  -3  21 -10 1234.93 381.762   7
   3  21  10 1299.37 407.617   1
  -3 -21 -10 1082.62 316.005   4
  -3 -21 -10 733.486 375.885   6
  -3  21 -11 1440.74 393.379   3
   3  21  11 1055.60 357.244   1
   3  22 -11 1485.21 385.234   2
  -3 -22  11 1784.81 507.668   5
   3 -22 -11 1502.12 626.142   6
   3 -22 -10 753.630 287.124   2
  -3 -22  10 682.779 282.071   5
   3  22 -10 927.203 309.045   2
   3 -22 -10 1073.71 436.358   6
   3  22  -9 817.627 261.616   2
   3 -22  -9 832.845 271.217   2
  -3 -22   9 619.770 262.226   5
   3 -22  -9 1135.42 418.453   6
   3 -22  -8 585.619 358.776   6
   3  22  -8 154.592 118.500   2
   3 -22  -8 518.035 210.823   2
  -3 -22   8 241.375 167.742   8
  -3 -22   8 259.720 199.081   5
   3 -22  -7 915.516 403.500   6
  -3 -22   7 918.148 314.431   8
  -3 -22   7 581.183 221.375   5
  -3  22   7 852.093 203.667   7
   3  22  -7 1033.07 259.755   2
   3 -22  -7 710.408 229.393   2
   3 -22  -6 438.121 211.574   6
  -3 -22   6 312.767 167.824   8
  -3 -22   6 304.343 174.936   5
  -3  22   6 747.984 193.284   7
   3  22  -6 717.376 196.950   2
   3 -22  -6 692.506 196.389   2
   3 -22  -5-83.2854 232.642   6
  -3 -22   5-301.340 247.116   8
  -3 -22   5 3.84258 124.029   5
  -3  22   5 178.203 112.853   7
   3 -22  -5-11.7724 59.3228   2
   3  22  -5-60.5161 88.0042   2
   3 -22  -4 1167.53 404.439   6
  -3 -22   4 238.789 144.055   8
  -3 -22   4 429.072 186.365   5
   3 -22  -4 653.028 183.668   2
   3  22  -4 815.035 205.653   2
  -3  22   4 593.972 176.558   7
   3 -22  -3 237.337 176.079   6
  -3 -22   3 47.9387 154.327   8
  -3 -22   3 172.620 126.573   5
  -3  22   3 220.173 128.106   7
  -3 -22   2 143.704 208.226   8
  -3 -22   2-6.44369 82.1902   5
  -3  22   2-12.6425 83.6390   7
  -3 -22   1 15922.4 898.892   5
  -3 -22   1 13927.9 1088.73   8
  -3  22   1 14991.9 923.590   7
  -3 -22   0 12703.4 1038.62   8
  -3  22   0 12740.7 859.520   7
   3  22   0 13443.1 631.544   1
  -3 -22  -1 1524.68 381.356   8
  -3  22  -1 1330.12 286.765   7
  -3  22  -2 217.096 87.8867   4
  -3  22  -2 300.745 147.853   7
  -3 -22  -2 400.363 236.500   8
  -3 -22  -3 48274.6 2050.39   8
  -3  22  -3 48008.3 1758.75   7
  -3  22  -3 47941.1 1255.22   4
  -3 -22  -3 46688.8 1963.29   6
  -3 -22  -4 1377.34 356.580   6
  -3 -22  -4 1418.34 388.702   8
  -3  22  -4 1349.18 319.758   7
  -3  22  -4 1278.95 236.796   4
  -3 -22  -5 1816.55 440.590   6
  -3 -22  -5 1785.75 381.921   8
  -3  22  -5 2054.34 299.355   4
  -3 -22  -5 2275.22 376.935   4
  -3  22  -5 1685.88 344.216   7
  -3 -22  -6 847.230 296.470   6
  -3 -22  -6 488.171 190.193   8
  -3  22  -6 428.207 182.019   7
  -3 -22  -6 647.457 222.157   4
  -3  22  -6 679.102 194.820   4
  -3 -22  -7 14060.8 1162.49   8
  -3  22  -7 12740.3 1022.21   7
  -3 -22  -7 15327.6 1061.38   4
  -3 -22  -7 13696.7 1224.26   6
  -3  22  -8-61.9221 85.8152   3
  -3 -22  -8 283.553 191.853   8
  -3  22  -8-285.953 187.220   7
  -3 -22  -8 146.214 157.530   4
  -3 -22  -8-180.268 154.241   6
  -3  22  -9 634.487 246.111   3
  -3  22  -9 876.285 284.076   7
   3  22   9 602.404 279.490   1
  -3 -22  -9 502.058 203.486   4
  -3 -22  -9 628.467 328.196   6
  -3  22 -10 2332.07 462.820   3
   3  22  10 2068.80 522.108   1
  -3  22 -10 2775.05 518.133   7
  -3 -22 -10 2515.43 491.120   4
  -3 -22 -10 2352.85 600.536   6
  -3  22 -11 1560.82 394.735   3
   3  22  11 1706.12 438.963   1
  -3 -23  11 2379.63 555.430   5
   3 -23 -11 2403.19 728.698   6
  -3 -23  10 355.840 239.922   5
   3 -23 -10 158.527 301.855   6
   3  23  -9 310.811 180.043   2
  -3 -23   9-305.453 225.435   5
   3 -23  -9 20.7635 257.169   6
   3 -23  -8-4.24396 158.029   6
   3  23  -8 183.443 135.386   2
   3 -23  -8-260.159 186.912   2
  -3 -23   8 417.209 206.509   8
  -3 -23   8-68.4748 161.701   5
   3 -23  -7 570.936 222.285   6
  -3 -23   7 456.408 214.104   8
  -3 -23   7 252.490 171.386   5
  -3  23   7 506.977 170.781   7
   3 -23  -7 431.921 135.308   2
   3  23  -7 530.361 189.480   2
   3 -23  -6 308.566 271.427   6
  -3 -23   6-142.871 187.626   8
  -3 -23   6-0.92455 112.712   5
  -3  23   6 153.570 137.872   7
   3  23  -6-40.5388 77.2331   2
   3 -23  -6-185.181 147.612   2
   3 -23  -5 1181.06 422.975   6
  -3 -23   5 1320.93 365.642   8
  -3 -23   5 1139.00 319.405   5
  -3  23   5 1196.13 260.289   7
   3 -23  -5 1282.96 248.681   2
   3  23  -5 1486.07 296.257   2
   3 -23  -4 1337.29 479.682   6
  -3 -23   4 1322.01 376.646   8
  -3 -23   4 688.102 258.941   5
   3 -23  -4 1185.17 230.292   2
   3  23  -4 1266.44 235.567   2
  -3  23   4 1003.95 235.350   7
  -3 -23   3 3829.26 571.930   8
   3 -23  -3 4487.40 697.030   6
   3 -23  -3 4397.48 414.951   2
   3  23  -3 4256.13 416.984   2
  -3 -23   3 4622.21 543.876   5
  -3  23   3 3589.57 449.335   7
  -3 -23   2 5728.62 711.705   8
  -3 -23   2 6165.59 599.262   5
  -3  23   2 5526.32 574.085   7
  -3 -23   1 838.654 322.123   8
  -3  23   1 843.074 253.625   7
  -3 -23   0 4586.33 666.268   8
  -3  23   0 4433.71 518.602   7
  -3 -23  -1 510.715 285.079   8
   3  23   1 490.639 150.913   1
  -3  23  -1 770.043 249.830   7
  -3 -23  -2 826.119 329.484   8
  -3  23  -2 928.624 272.122   7
   3  23   2 572.459 166.821   1
  -3 -23  -3 1848.19 443.694   6
  -3 -23  -3 2344.45 482.869   8
  -3  23  -3 1539.95 348.260   7
  -3 -23  -4 3916.99 622.140   8
  -3  23  -4 4307.09 563.238   7
  -3 -23  -4 3996.12 479.176   4
  -3 -23  -4 3737.04 584.688   6
  -3 -23  -5 269.902 207.553   6
  -3 -23  -5-56.7828 165.611   8
  -3 -23  -5 79.0941 72.8651   4
  -3  23  -5 205.576 165.310   7
  -3 -23  -6 1017.96 335.900   6
  -3 -23  -6 885.235 264.944   8
  -3  23  -6 1069.15 304.405   7
  -3 -23  -6 1015.34 255.382   4
  -3 -23  -7 2369.32 544.185   6
  -3 -23  -7 2387.72 503.156   8
  -3  23  -7 2055.39 432.905   7
  -3 -23  -7 2527.79 437.021   4
  -3 -23  -8 723.029 280.966   8
  -3  23  -8 1269.04 342.162   7
   3  23   8 1074.42 332.121   1
  -3 -23  -8 1074.17 318.927   4
  -3  23  -8 892.178 269.673   3
  -3 -23  -8 944.223 353.209   6
   3  23   9 524.539 249.094   1
  -3  23  -9 468.773 229.037   7
  -3  23  -9 644.302 254.388   3
  -3 -23  -9 711.286 271.806   4
  -3 -23  -9 32.4160 207.741   6
  -3  23 -10 546.258 243.339   3
   3  23  10 588.494 261.593   1
  -3  23 -10 935.908 354.081   7
  -3 -23 -10 1307.71 381.626   4
  -3 -23 -10 687.007 353.800   6
  -3  23 -11 690.249 225.955   3
   3  23  11 1279.73 417.733   1
  -3  23 -11 803.690 299.959   7
   3 -24 -11-99.4349 327.422   6
  -3 -24  10 1008.86 360.701   5
   3 -24 -10 1578.04 582.662   6
   3 -24  -9 857.193 414.779   6
  -3 -24   9 1282.42 379.305   5
   3 -24  -8 293.119 225.517   6
  -3 -24   8 826.242 300.135   8
  -3 -24   8 467.691 250.759   5
   3 -24  -7 879.075 351.067   6
  -3 -24   7 717.634 275.012   8
  -3 -24   7 393.703 200.783   5
  -3 -24   6 1762.90 430.486   8
  -3 -24   6 2263.21 450.296   5
  -3  24   6 1915.21 314.720   7
   3 -24  -6 2001.10 536.842   6
   3 -24  -5 256.876 261.852   6
  -3 -24   5 318.076 150.771   8
  -3 -24   5 6.98491 145.017   5
  -3  24   5 309.918 156.622   7
   3  24  -5 292.280 143.931   2
  -3 -24   4 15395.4 1172.27   8
  -3 -24   4 17768.7 1136.98   5
   3  24  -4 18004.8 856.709   2
  -3  24   4 16012.8 938.214   7
   3 -24  -4 17242.3 1461.48   6
   3 -24  -3 601.120 310.092   6
  -3 -24   3 551.561 264.919   8
  -3 -24   3 358.569 191.364   5
   3  24  -3 337.079 132.383   2
  -3  24   3 284.512 154.898   7
  -3 -24   2 9502.12 767.384   5
  -3 -24   2 9113.86 915.866   8
  -3  24   2 8136.76 704.829   7
  -3 -24   1 227.597 163.443   8
  -3  24   1 326.965 168.676   7
  -3 -24   0 1742.73 389.562   8
  -3  24   0 1678.99 330.033   7
  -3 -24  -1 3549.62 571.168   8
  -3  24  -1 3465.73 478.155   7
   3  24   1 3508.36 374.930   1
  -3 -24  -2 5384.40 701.760   8
  -3  24  -2 4951.61 584.313   7
   3  24   2 5591.50 524.629   1
  -3 -24  -3 212.745 208.277   6
  -3 -24  -3-0.99693 178.429   8
   3  24   3-64.3106 91.3552   1
  -3  24  -3 128.595 184.816   7
  -3 -24  -4 1634.41 409.631   6
  -3 -24  -4 2141.36 462.633   8
  -3 -24  -4 2149.34 353.951   4
  -3  24  -4 1843.83 388.228   7
   3  24   4 2107.65 373.489   1
  -3 -24  -5 530.111 212.093   8
  -3 -24  -5 503.484 164.283   4
  -3  24  -5 262.830 160.078   7
   3  24   5 427.995 209.192   1
  -3 -24  -5 792.912 307.209   6
  -3 -24  -6 263.658 205.203   6
  -3 -24  -6 186.776 163.875   8
  -3  24  -6 22.8179 132.972   7
  -3 -24  -6 450.903 202.136   4
   3  24   6-61.2737 144.810   1
  -3 -24  -7 3356.31 625.885   6
  -3 -24  -7 2591.49 520.907   8
  -3  24  -7 2690.35 501.245   7
  -3 -24  -7 2399.54 425.257   4
   3  24   7 2345.11 457.698   1
  -3  24  -7 2049.34 383.008   3
  -3 -24  -8 4470.14 673.135   8
  -3  24  -8 4867.21 672.365   7
  -3 -24  -8 4476.83 613.858   4
   3  24   8 4043.77 619.486   1
  -3  24  -8 4420.04 575.328   3
  -3 -24  -8 4697.14 768.317   6
  -3  24  -9 530.187 229.010   3
  -3 -24  -9 527.653 341.322   6
   3  24   9 740.923 311.459   1
  -3  24  -9 509.986 266.990   7
  -3 -24  -9 545.604 218.419   4
  -3  24 -10 989.230 305.444   3
   3  24  10 1371.28 413.958   1
  -3  24 -10 695.918 263.098   7
  -3 -24 -10 1441.67 449.024   6
[truncated: 211,028 more chars]
