# Supplementary material for: Crystal structure of 2-[2-(hy­droxy­imino)-1-phenyl­propyl­idene]-N-phen­ylhydrazinecarbo­thio­amide
Source: Acta Crystallogr E Crystallogr Commun. 2015 Sep 26;71(Pt 10):o796–7. doi: 10.1107/S2056989015017739 (PMC4647349; doi:10.1107/S2056989015017739)
Supplement: Supplementary file 2 [file e-71-0o796-Isup2.hkl]

data_I                                                                          
_shelx_title ' BJA-25 in P21/n No14' 
_shelx_refln_list_code          4                                               
_shelx_F_calc_maximum      152.39                                               
_exptl_crystal_F_000       656.00                                               
_reflns_d_resolution_high  0.6532                                               
                                                                                
loop_                                                                           
 _space_group_symop_operation_xyz                                               
 'x, y, z'                                                                      
 '-x+1/2, y+1/2, -z+1/2'                                                        
 '-x, -y, -z'                                                                   
 'x-1/2, -y-1/2, z-1/2'                                                         
                                                                                
_cell_length_a     5.4955                                                       
_cell_length_b    27.9728                                                       
_cell_length_c    10.4175                                                       
_cell_angle_alpha  90.000                                                       
_cell_angle_beta   92.444                                                       
_cell_angle_gamma  90.000                                                       
                                                                                
_shelx_F_squared_multiplier     1.000                                           
                                                                                
loop_                                                                           
 _refln_index_h                                                                 
 _refln_index_k                                                                 
 _refln_index_l                                                                 
 _refln_F_squared_calc                                                          
 _refln_F_squared_meas                                                          
 _refln_F_squared_sigma                                                         
 _refln_observed_status                                                         
   2   0   0         97.88        185.49        11.71 o                         
   4   0   0         16.50         14.20         4.02 o                         
   6   0   0        189.94        275.37        28.07 o                         
   1   1   0          3.03          3.90         1.04 o                         
   2   1   0         73.93         60.48         4.75 o                         
   3   1   0          1.41          6.37        13.01 o                         
   4   1   0         21.34         24.29        10.89 o                         
   5   1   0        122.44        111.06        10.94 o                         
   6   1   0        268.42        363.07        38.06 o                         
   7   1   0          0.35         -4.16         4.16 o                         
   1   2   0         59.59         61.32         3.45 o                         
   2   2   0         47.17         28.15         2.05 o                         
   3   2   0        221.18        220.84        11.30 o                         
   4   2   0        177.24        164.76        11.42 o                         
   5   2   0         97.72         97.57        10.08 o                         
   6   2   0        560.41        611.92        28.55 o                         
   7   2   0         28.70         29.16         7.11 o                         
   1   3   0       4258.02       4213.30        58.91 o                         
   2   3   0        900.22        777.21        21.36 o                         
   3   3   0         91.86        115.79         4.88 o                         
   4   3   0          0.16          9.57         9.68 o                         
   5   3   0         16.71         26.52         6.20 o                         
   6   3   0        286.01        304.65        20.06 o                         
   7   3   0          7.12          4.87         3.14 o                         
   1   4   0       3808.94       4117.15        53.62 o                         
   2   4   0        830.86        717.05        16.75 o                         
   3   4   0          0.13          3.96         2.65 o                         
   4   4   0        168.30        232.13        78.04 o                         
   5   4   0        181.53        177.81        13.74 o                         
   6   4   0        157.68        177.69        15.31 o                         
   7   4   0         80.08         84.98        11.71 o                         
   1   5   0         32.00         51.87         2.72 o                         
   2   5   0       1640.43       1595.49        43.14 o                         
   3   5   0        170.08        139.73         6.07 o                         
   4   5   0        824.54        779.61        16.64 o                         
   5   5   0         94.20        112.43        12.16 o                         
   6   5   0         97.61         90.20        11.06 o                         
   7   5   0          5.35         12.33         6.26 o                         
   0   6   0         75.88         67.80         2.55 o                         
   1   6   0         63.03         69.30         2.60 o                         
   2   6   0        196.85        242.06        20.50 o                         
   3   6   0          0.28          8.08         2.46 o                         
   4   6   0          6.28          2.04         1.24 o                         
   5   6   0        426.40        402.33        20.37 o                         
   6   6   0          8.37          4.71         4.58 o                         
   7   6   0        115.78        126.12        13.88 o                         
   1   7   0       1040.45       1095.87        15.60 o                         
   2   7   0       1520.66       1619.61        25.62 o                         
   3   7   0        106.13        133.25        29.89 o                         
   4   7   0          0.12          0.41         1.54 o                         
   5   7   0          0.85         -3.01         3.01 o                         
   6   7   0         73.65         71.93        11.01 o                         
   7   7   0          6.30          5.46         5.26 o                         
   0   8   0        868.45        898.66        14.27 o                         
   1   8   0         41.83         66.82         3.20 o                         
   2   8   0         18.77         30.31        16.76 o                         
   3   8   0        455.80        496.61        17.54 o                         
   4   8   0        213.34        248.22         9.95 o                         
   5   8   0         89.51         68.98         8.56 o                         
   6   8   0         48.26         31.62         6.17 o                         
   7   8   0          9.33         14.42         5.79 o                         
   1   9   0        305.17        349.17        10.24 o                         
   2   9   0         23.34         23.05        14.42 o                         
   3   9   0         62.46         96.85        17.47 o                         
   4   9   0         99.57        119.09         8.75 o                         
   5   9   0         73.89         87.72         9.74 o                         
   6   9   0         41.67         37.70        12.67 o                         
   7   9   0          1.91          0.29         3.40 o                         
   0  10   0       2277.19       2302.79        38.88 o                         
   1  10   0        718.80        718.74        13.64 o                         
   2  10   0       1918.51       2244.45        19.95 o                         
   3  10   0        389.05        454.30        16.89 o                         
   4  10   0        374.41        362.18        12.69 o                         
   5  10   0         19.65         16.28         4.21 o                         
   6  10   0         13.41         16.99         4.71 o                         
   7  10   0          2.59          5.31         6.75 o                         
   1  11   0       7536.89       7772.26        64.19 o                         
   2  11   0        660.95        818.08        19.07 o                         
   3  11   0        143.44        138.72         7.59 o                         
   4  11   0         25.91         18.17         3.05 o                         
   5  11   0         11.29         19.75         5.38 o                         
   6  11   0         14.15         12.22         4.15 o                         
   7  11   0          1.17         -2.03         3.09 o                         
   0  12   0       5112.22       4814.54       160.62 o                         
   1  12   0       1609.27       1744.45        22.64 o                         
   2  12   0       1600.13       1641.89        57.45 o                         
   3  12   0        132.04        110.09         5.30 o                         
   4  12   0         64.91         48.73         6.32 o                         
   5  12   0          2.13         12.40         5.90 o                         
   6  12   0          2.20          4.67         3.57 o                         
   7  12   0         10.12          3.69         2.31 o                         
   1  13   0        487.14        669.31        11.23 o                         
   2  13   0        300.65        364.28         9.96 o                         
   3  13   0         15.67         12.06         1.81 o                         
   4  13   0        596.57        511.29        11.44 o                         
   5  13   0        476.04        467.27        20.78 o                         
   6  13   0          3.86          1.18         2.97 o                         
   7  13   0          0.01          3.55         2.26 o                         
   0  14   0          0.17          4.30         5.68 o                         
   1  14   0        314.44        412.28         9.25 o                         
   2  14   0        418.25        386.37        10.60 o                         
   3  14   0         73.13         63.61         4.08 o                         
   4  14   0         51.63         49.20         4.15 o                         
   5  14   0         11.03         15.60         4.42 o                         
   6  14   0          4.44          1.45         3.40 o                         
   7  14   0          1.45         -0.52         2.63 o                         
   1  15   0        489.99        460.87        10.13 o                         
   2  15   0        172.16        205.89         7.97 o                         
   3  15   0         29.77         30.44         3.45 o                         
   4  15   0         12.47         13.40         2.22 o                         
   5  15   0          0.38          8.68         3.46 o                         
   6  15   0          2.02          3.13         2.16 o                         
   7  15   0          6.08          6.17         3.19 o                         
   0  16   0       1117.17       1195.67        32.73 o                         
   1  16   0        395.03        404.21         9.80 o                         
   2  16   0        858.72        817.45        16.47 o                         
   3  16   0         20.41         15.93         2.55 o                         
   4  16   0         14.43          7.94         1.88 o                         
   5  16   0        368.09        336.13        15.06 o                         
   6  16   0          0.10          0.93         3.40 o                         
   7  16   0         82.62         92.43         9.51 o                         
   1  17   0         39.93         34.58         2.13 o                         
   2  17   0         46.42         48.64         5.60 o                         
   3  17   0          0.37          2.04         1.88 o                         
   4  17   0         51.71         67.68         4.83 o                         
   5  17   0         90.77         83.82         8.04 o                         
   6  17   0        103.10         96.60         8.86 o                         
   7  17   0          3.35          7.79         3.50 o                         
   0  18   0        273.99        314.47        18.06 o                         
   1  18   0         29.07         36.82         2.34 o                         
   2  18   0        107.17        105.27         5.61 o                         
   3  18   0         17.87         15.35         2.87 o                         
   4  18   0         83.54         69.23         5.90 o                         
   5  18   0         73.90         93.94         8.47 o                         
   6  18   0          3.37          7.22         2.95 o                         
   7  18   0          3.33         12.39         4.10 o                         
   1  19   0        499.45        463.68        11.09 o                         
   2  19   0         52.27         51.27         4.11 o                         
   3  19   0          5.88         11.10         3.25 o                         
   4  19   0          3.55          6.43         2.19 o                         
   5  19   0        198.64        192.87        15.39 o                         
   6  19   0          7.01          6.50         3.08 o                         
   0  20   0        180.92        136.09        12.63 o                         
   1  20   0        601.36        538.74         8.27 o                         
   2  20   0        154.73        166.89         7.42 o                         
   3  20   0        822.59        824.75        25.61 o                         
   4  20   0        158.14        155.96         8.85 o                         
   5  20   0        148.01        150.08        18.46 o                         
   6  20   0          0.70          5.94         7.53 o                         
   1  21   0        483.71        440.83        16.68 o                         
   2  21   0         79.31         66.39         4.85 o                         
   3  21   0          0.46         18.89        11.35 o                         
   4  21   0          2.74          5.04         3.16 o                         
   5  21   0          5.41         10.42         8.54 o                         
   6  21   0         33.55         43.73         8.52 o                         
   0  22   0       2359.48       2082.96        51.36 o                         
   1  22   0        442.56        434.54        17.00 o                         
   2  22   0        140.82        161.60         7.57 o                         
   3  22   0        310.81        325.71        11.35 o                         
   4  22   0         90.72         74.57         8.59 o                         
   5  22   0         36.35         44.35         8.01 o                         
   6  22   0         14.79         14.92         5.47 o                         
   1  23   0        824.15        692.58        46.36 o                         
   2  23   0          3.20          9.72         3.02 o                         
   3  23   0        113.04        111.60        10.17 o                         
   4  23   0         40.49         32.71         6.47 o                         
   5  23   0         74.94         67.23         9.28 o                         
   6  23   0          1.70          5.73         4.18 o                         
   0  24   0        222.86        214.92        17.57 o                         
   1  24   0         23.65         40.52        10.01 o                         
   2  24   0        146.78        138.74        10.58 o                         
   3  24   0         56.61         42.39         6.26 o                         
   4  24   0        174.65        159.31        13.23 o                         
   5  24   0         92.49        102.20        11.51 o                         
   6  24   0         47.56         59.09        10.40 o                         
   1  25   0       1221.41       1216.09        30.43 o                         
   2  25   0        359.33        312.07        16.68 o                         
   3  25   0          6.62          1.91         5.70 o                         
   4  25   0         66.87         73.18         9.41 o                         
   5  25   0          6.32          6.64         3.16 o                         
   6  25   0          0.29          3.02         3.91 o                         
   0  26   0          5.05          0.55         2.60 o                         
   1  26   0       1056.16       1035.20        32.46 o                         
   2  26   0         62.71         73.32         8.55 o                         
   3  26   0         13.13         17.23         4.59 o                         
   4  26   0        104.18         98.50        10.62 o                         
   5  26   0         18.39         11.99         4.31 o                         
   6  26   0         10.81         11.81         7.49 o                         
   1  27   0        303.57        299.27        16.03 o                         
   2  27   0          0.08          8.02         3.64 o                         
   3  27   0          1.18          0.20         2.48 o                         
   4  27   0         18.55         22.87         5.89 o                         
   5  27   0          8.52         16.03         5.68 o                         
   0  28   0          7.39          5.67         2.39 o                         
   1  28   0         34.83         37.37         6.25 o                         
   2  28   0          0.34          4.22         3.19 o                         
   3  28   0         16.86         24.19         5.75 o                         
   4  28   0         98.03        100.86        11.10 o                         
   5  28   0          7.73         10.08         3.59 o                         
   1  29   0          0.98          2.01         2.88 o                         
   2  29   0         84.50         98.15        10.27 o                         
   3  29   0        122.20        130.17        12.30 o                         
   4  29   0          2.72          4.23         4.88 o                         
   5  29   0          9.32          7.30         3.66 o                         
   0  30   0          0.09          3.04         4.40 o                         
   1  30   0         16.00         12.41         4.21 o                         
   2  30   0        110.97         97.48        10.18 o                         
   3  30   0         58.27         47.70         8.03 o                         
   4  30   0          0.36          2.62         2.59 o                         
   5  30   0         14.98         17.48         5.22 o                         
   1  31   0         26.59         34.69         6.26 o                         
   2  31   0         15.28         20.80         4.85 o                         
   3  31   0         17.38         16.82         6.08 o                         
   4  31   0          0.37         -0.53         2.69 o                         
   5  31   0         21.12         26.84         6.53 o                         
   0  32   0        138.66        138.82        16.91 o                         
   1  32   0         87.68         91.11         9.83 o                         
   2  32   0          2.27         -0.45         2.28 o                         
   3  32   0        142.58        144.50        13.81 o                         
   4  32   0         10.19         14.15         4.33 o                         
   1  33   0        236.73        239.27        16.01 o                         
   2  33   0          3.56          9.73         3.59 o                         
   3  33   0         62.05         61.39         9.50 o                         
   4  33   0         12.27         11.51         7.13 o                         
   0  34   0          2.88          3.55         5.39 o                         
   1  34   0          0.29          6.49         3.42 o                         
   2  34   0          0.22          2.15         3.46 o                         
   3  34   0         37.18         45.59         8.62 o                         
   4  34   0         42.91         43.35         8.49 o                         
   1  35   0         38.81         32.30         6.22 o                         
   2  35   0         51.03         51.06        13.97 o                         
   3  35   0          5.66         17.95         8.94 o                         
   4  35   0          0.63          3.72         4.98 o                         
   0  36   0        392.44        414.65        30.80 o                         
   1  36   0         29.36         27.71         5.29 o                         
   2  36   0         63.33         72.02        13.92 o                         
   3  36   0        227.67        258.78        19.66 o                         
   1  37   0          1.40          5.09         5.38 o                         
   2  37   0          2.89          2.27         3.43 o                         
   3  37   0         36.63         46.05         8.58 o                         
   0  38   0        224.77        254.74        25.30 o                         
   1  38   0         22.51         25.46         5.91 o                         
   2  38   0          0.81         -1.62         2.88 o                         
   1  39   0          7.00         10.93         4.04 o                         
   2  39   0         24.57         36.33        10.12 o                         
   0  40   0         10.15          3.02         3.05 o                         
   1  40   0          0.06          4.56         3.48 o                         
   1  41   0         18.65         14.88         5.04 o                         
  -7   0   1        133.12        119.07        19.43 o                         
  -5   0   1        197.36        221.88        21.42 o                         
  -3   0   1       1437.52       1643.30        43.30 o                         
  -1   0   1       1337.38       1055.74        43.26 o                         
   1   0   1        182.20        241.38         9.49 o                         
   3   0   1         72.67        101.18        10.67 o                         
   5   0   1        612.14        629.78        36.47 o                         
   7   0   1          1.62         -3.34         5.75 o                         
  -7   1   1         53.24         52.37         9.41 o                         
  -6   1   1          2.25          7.07         3.95 o                         
  -5   1   1        182.21        174.11        13.72 o                         
  -4   1   1        375.90        364.75        36.06 o                         
  -3   1   1        104.46        103.44        18.99 o                         
  -2   1   1        212.84        164.74         3.82 o                         
  -1   1   1       2078.79       2061.51        38.23 o                         
   1   1   1       4136.89       4241.05        30.52 o                         
   2   1   1        551.59        477.66        13.58 o                         
   3   1   1        539.98        538.65        27.58 o                         
   4   1   1        158.05        274.12        90.54 o                         
   5   1   1         79.67        108.35        23.84 o                         
   6   1   1         98.87        114.81        12.51 o                         
   7   1   1          4.02          6.47         3.34 o                         
  -7   2   1         19.66         31.98         7.91 o                         
  -6   2   1        155.46        167.81        14.87 o                         
  -5   2   1         58.10         44.15         7.29 o                         
  -4   2   1        549.00        583.18        21.63 o                         
  -3   2   1        248.64        252.71        10.90 o                         
  -2   2   1         66.53         64.64         3.67 o                         
  -1   2   1       2329.82       2725.93        35.49 o                         
   1   2   1        331.91        396.08         6.76 o                         
   2   2   1        226.12        165.77         7.93 o                         
   3   2   1        270.25        373.10        15.49 o                         
   4   2   1       1004.20       1038.31        29.17 o                         
   5   2   1        174.52        165.32        13.38 o                         
   6   2   1         46.54         53.51         8.86 o                         
   7   2   1          0.08         -0.19         3.76 o                         
  -7   3   1         50.87         70.73        10.76 o                         
  -6   3   1         45.12         47.65         8.23 o                         
  -5   3   1         34.33         34.99         6.28 o                         
  -4   3   1        224.83        252.32        21.00 o                         
  -3   3   1        267.54        242.02         7.45 o                         
  -2   3   1       6502.06       6673.31        86.21 o                         
  -1   3   1      15035.09      14757.11       384.71 o                         
   1   3   1         71.68         43.21         2.28 o                         
   2   3   1        888.41        844.51        13.99 o                         
   3   3   1        621.81        689.12        53.86 o                         
   4   3   1         18.55         55.12        56.54 o                         
   5   3   1        171.83        151.56        12.71 o                         
   6   3   1         67.14         64.85         9.64 o                         
   7   3   1         21.05         13.91         4.97 o                         
  -7   4   1         14.58         15.33        13.58 o                         
  -6   4   1         30.03         25.97         6.61 o                         
  -5   4   1         12.69          9.00         3.82 o                         
  -4   4   1        117.73         90.14         5.88 o                         
  -3   4   1         25.41         19.47         6.30 o                         
  -2   4   1          0.43          3.89         1.69 o                         
  -1   4   1      12598.92      12081.76        51.88 o                         
   0   4   1        218.96        254.52         3.27 o                         
   1   4   1         85.99         78.50         3.68 o                         
   2   4   1        267.69        308.28         7.05 o                         
   3   4   1       2543.05       2838.54        49.56 o                         
   4   4   1          0.64          3.51         3.83 o                         
   5   4   1         80.60         94.64        11.18 o                         
   6   4   1         34.07         40.31         7.66 o                         
   7   4   1          1.78          9.57         4.47 o                         
  -7   5   1          0.04         -1.24         8.26 o                         
  -6   5   1         58.26         58.11        11.11 o                         
  -5   5   1        111.13        104.87        10.32 o                         
  -4   5   1         11.67         15.83         2.58 o                         
  -3   5   1         80.71        102.77         6.98 o                         
  -2   5   1        541.45        529.78        22.00 o                         
  -1   5   1        332.64        376.36         8.90 o                         
   0   5   1        708.63        658.91         5.78 o                         
   1   5   1         47.87         17.77         1.62 o                         
   2   5   1        868.96        948.15        19.63 o                         
   3   5   1        753.92        905.32        70.15 o                         
   4   5   1         49.45         57.97         5.71 o                         
   5   5   1        427.41        411.03        20.84 o                         
   6   5   1        180.87        184.96        15.33 o                         
   7   5   1          0.44          1.57         3.21 o                         
  -7   6   1         31.12         26.69         6.97 o                         
  -6   6   1          9.92          7.95         3.43 o                         
  -5   6   1         83.81         79.10         8.80 o                         
  -4   6   1        242.88        242.17         6.93 o                         
  -3   6   1        364.54        459.87        15.88 o                         
  -2   6   1         88.10         82.32         8.53 o                         
  -1   6   1       2190.04       2099.46        22.21 o                         
   0   6   1       6722.24       6679.64        57.84 o                         
   1   6   1        765.14        755.12        14.26 o                         
   2   6   1         52.69         72.18         8.07 o                         
   3   6   1        384.87        421.17        21.27 o                         
   4   6   1         86.43        139.43         7.23 o                         
   5   6   1        237.68        238.64        16.18 o                         
   6   6   1          1.12          3.92         3.25 o                         
   7   6   1          1.74          3.48         3.36 o                         
  -7   7   1          7.27         13.38         5.82 o                         
  -6   7   1         65.66         58.20         8.58 o                         
  -5   7   1         18.44         11.59         4.16 o                         
  -4   7   1         93.15        104.85         4.87 o                         
  -3   7   1        909.79       1322.70        36.69 o                         
  -2   7   1        284.87        187.65         8.12 o                         
  -1   7   1        708.50        754.76        13.54 o                         
   0   7   1       3942.20       4015.11        18.61 o                         
   1   7   1       1313.51       1222.61        20.81 o                         
   2   7   1        830.87        820.62        15.86 o                         
   3   7   1          0.33         -2.81         7.19 o                         
   4   7   1        529.13        585.59        17.57 o                         
   5   7   1        154.89        179.68        14.01 o                         
   6   7   1          3.54          1.69         5.04 o                         
   7   7   1          4.01          1.31         3.16 o                         
  -7   8   1         27.49         42.00         8.33 o                         
  -6   8   1         63.06         60.79         8.81 o                         
  -5   8   1         11.15          5.86         2.84 o                         
  -4   8   1          0.01          1.39         1.78 o                         
  -3   8   1       2289.31       2661.09        34.69 o                         
  -2   8   1        184.83        265.47        28.20 o                         
  -1   8   1       9906.98      10033.38        50.07 o                         
   0   8   1        374.31        302.53         2.38 o                         
   1   8   1       2585.94       2518.76        19.33 o                         
   2   8   1        156.42        202.68        26.52 o                         
   3   8   1          0.07         18.79        25.14 o                         
   4   8   1        465.10        462.31        13.20 o                         
   5   8   1        120.01        119.96        12.17 o                         
   6   8   1        112.76         88.04        10.85 o                         
   7   8   1         13.36         13.86         5.51 o                         
  -7   9   1         39.44         40.07         8.14 o                         
  -6   9   1        111.13        126.33        12.86 o                         
  -5   9   1         69.68         66.68         8.52 o                         
  -4   9   1         61.52         77.42         6.33 o                         
  -3   9   1         74.67         80.97         6.73 o                         
  -2   9   1       1061.75       1167.14        22.31 o                         
  -1   9   1        175.19        173.59         8.87 o                         
   0   9   1       1236.40       1075.68        10.01 o                         
   1   9   1          9.20          3.54         1.76 o                         
   2   9   1       2459.89       2572.71        19.33 o                         
   3   9   1        590.49        550.40        24.72 o                         
   4   9   1        208.61        202.78        13.45 o                         
   5   9   1        477.80        510.90        24.63 o                         
   6   9   1          2.63          2.06         4.77 o                         
   7   9   1         10.07          9.96         5.11 o                         
  -7  10   1          0.03          3.94         3.97 o                         
  -6  10   1         83.77         73.03         9.46 o                         
  -5  10   1         82.50         62.37         8.43 o                         
  -4  10   1        331.40        391.60        13.57 o                         
  -3  10   1         91.25        100.66         6.34 o                         
  -2  10   1        816.49        823.24        30.97 o                         
  -1  10   1        452.37        372.54         8.36 o                         
   0  10   1       1299.65       1386.83        11.18 o                         
   1  10   1         34.65         43.33         2.68 o                         
   2  10   1        467.83        652.53        17.27 o                         
   3  10   1        375.97        394.44         8.96 o                         
   4  10   1        213.77        207.11         8.30 o                         
   5  10   1        378.93        407.80        20.63 o                         
   6  10   1        119.86        143.88        13.86 o                         
   7  10   1         48.46         56.28         9.49 o                         
  -7  11   1          1.38          6.29        11.00 o                         
  -6  11   1          9.97          9.67         3.88 o                         
  -5  11   1          0.04         -1.18         2.57 o                         
  -4  11   1        313.05        324.47        12.86 o                         
  -3  11   1         92.15         84.90         5.87 o                         
  -2  11   1         48.92         57.69         3.67 o                         
  -1  11   1        571.25        634.11        12.42 o                         
   0  11   1        501.62        491.30         7.99 o                         
   1  11   1        565.69        583.27        13.93 o                         
   2  11   1       1368.82       1308.63        14.97 o                         
   3  11   1          0.94         37.00        14.57 o                         
   4  11   1         15.25         17.20         1.85 o                         
   5  11   1         15.85         17.90         5.75 o                         
   6  11   1          0.33          2.56         3.80 o                         
   7  11   1          3.81          3.53         4.35 o                         
  -7  12   1          1.48          0.64         3.39 o                         
  -6  12   1        141.74        131.88        14.89 o                         
  -5  12   1         10.56         17.57         4.38 o                         
  -4  12   1        459.93        425.99        14.77 o                         
  -3  12   1         31.46         24.86         3.47 o                         
  -2  12   1        323.88        404.58        10.62 o                         
  -1  12   1         97.18        130.60         4.44 o                         
   0  12   1        854.38        889.55        11.46 o                         
   1  12   1         59.53         37.18         2.33 o                         
   2  12   1         10.01         13.40         4.98 o                         
   3  12   1        742.22        758.98        13.64 o                         
   4  12   1         94.59        114.40         4.95 o                         
   5  12   1        197.16        175.86        12.11 o                         
   6  12   1         26.46         33.10         5.17 o                         
   7  12   1          7.78          9.08         3.79 o                         
  -7  13   1         16.15         22.45         6.22 o                         
  -6  13   1         10.29         16.99         6.38 o                         
  -5  13   1         93.24        108.31        10.72 o                         
  -4  13   1         45.62         60.70         6.06 o                         
  -3  13   1        246.89        233.70        10.32 o                         
  -2  13   1        122.05        107.21         5.60 o                         
  -1  13   1        405.39        446.07        10.35 o                         
   0  13   1          7.64         13.75         2.69 o                         
   1  13   1        146.16        147.35         4.86 o                         
   2  13   1        244.68        273.81        11.77 o                         
   3  13   1          0.74          2.47         0.98 o                         
   4  13   1        214.77        242.12        13.47 o                         
   5  13   1        420.19        385.77        20.48 o                         
   6  13   1          4.43          1.86         2.51 o                         
   7  13   1         23.83         25.13         5.57 o                         
  -7  14   1         10.46         10.23         7.04 o                         
  -6  14   1        244.86        225.33        13.56 o                         
  -5  14   1         23.75         26.47         4.38 o                         
  -4  14   1        113.29        104.74         6.48 o                         
  -3  14   1         35.19         27.07         2.72 o                         
  -2  14   1         40.99         27.34         5.78 o                         
  -1  14   1        148.57        133.81         5.96 o                         
   0  14   1       1180.40       1331.23        16.69 o                         
   1  14   1       1692.73       1822.18        23.17 o                         
   2  14   1         71.20         65.46         6.85 o                         
   3  14   1        111.32         81.19         4.49 o                         
   4  14   1        599.44        627.64        13.11 o                         
   5  14   1          0.24          1.19         3.09 o                         
   6  14   1          7.51          0.95         2.10 o                         
   7  14   1         39.27         35.57         5.89 o                         
  -7  15   1          0.25          0.84         2.23 o                         
  -6  15   1          5.68          5.81         2.47 o                         
  -5  15   1         85.68         66.52         5.32 o                         
  -4  15   1         75.19         63.53         4.30 o                         
  -3  15   1         94.54         87.43         5.89 o                         
  -2  15   1       1763.11       1750.84        30.07 o                         
  -1  15   1        203.91        220.96         5.88 o                         
   0  15   1         94.54         67.15         6.61 o                         
   1  15   1          0.03          1.26         0.65 o                         
   2  15   1        464.67        413.67        15.00 o                         
   3  15   1        256.51        226.85        12.58 o                         
   4  15   1        375.12        429.01        11.19 o                         
   5  15   1        203.47        183.47        11.17 o                         
   6  15   1          0.91          0.40         2.69 o                         
   7  15   1          1.01          3.23         2.85 o                         
  -7  16   1         19.76         14.17         3.96 o                         
  -6  16   1         36.14         25.38         4.75 o                         
  -5  16   1          4.76         14.27         4.68 o                         
  -4  16   1         25.73         31.61         3.20 o                         
  -3  16   1          5.57          9.35         2.24 o                         
  -2  16   1         18.48         18.94         2.93 o                         
  -1  16   1        613.69        601.34         6.47 o                         
   0  16   1         86.26         93.63         4.69 o                         
   1  16   1        362.29        406.20         6.16 o                         
   2  16   1         55.65         50.09         5.79 o                         
   3  16   1          7.68         13.70         4.83 o                         
   4  16   1        993.64        956.11        16.78 o                         
   5  16   1         16.16         21.21         4.12 o                         
   6  16   1         30.79         16.08         4.67 o                         
   7  16   1          7.81         10.51         4.57 o                         
  -7  17   1          2.76          5.91         4.47 o                         
  -6  17   1         15.72         14.14         3.72 o                         
  -5  17   1        359.97        351.72        15.68 o                         
  -4  17   1         94.54         88.09         5.26 o                         
  -3  17   1         89.10         93.15         6.18 o                         
  -2  17   1       1385.83       1380.13        17.91 o                         
  -1  17   1         35.68         33.80         1.59 o                         
   0  17   1        214.47        234.41        10.69 o                         
   1  17   1         76.27         84.73         4.55 o                         
   2  17   1        183.06        179.74        10.47 o                         
   3  17   1        503.68        441.12        18.14 o                         
   4  17   1         18.69         27.02         4.53 o                         
   5  17   1          2.17         -0.04         2.35 o                         
   6  17   1         10.53          9.49         4.54 o                         
   7  17   1         25.76         34.78         6.32 o                         
  -7  18   1          5.48         12.53         4.43 o                         
  -6  18   1          0.08          3.19         2.89 o                         
  -5  18   1        201.74        204.60        10.21 o                         
  -4  18   1         78.17         95.88         6.23 o                         
  -3  18   1         27.25         33.95         3.86 o                         
  -2  18   1        284.85        276.77        13.58 o                         
  -1  18   1        183.54        166.61         4.36 o                         
   0  18   1        285.73        337.94        13.27 o                         
   1  18   1       2939.27       2971.37        36.30 o                         
   2  18   1        144.76        141.74        12.71 o                         
   3  18   1        209.74        218.04        12.85 o                         
   4  18   1         19.93         32.76         6.16 o                         
   5  18   1         20.71         22.16         4.18 o                         
   6  18   1          0.03          1.48         2.55 o                         
   7  18   1         18.84         33.89         7.66 o                         
  -6  19   1         43.72         60.11         7.20 o                         
  -5  19   1          6.93          9.89         3.56 o                         
  -4  19   1         36.30         37.81         4.12 o                         
  -3  19   1          4.19          2.03         1.69 o                         
  -2  19   1       1863.55       1892.58        19.27 o                         
  -1  19   1          1.87          0.16         0.34 o                         
   0  19   1        966.88        913.69        22.29 o                         
   1  19   1        886.71        874.65        18.87 o                         
   2  19   1          5.88          2.40         1.10 o                         
   3  19   1         63.17         50.46         6.35 o                         
   4  19   1          6.92         12.48         4.59 o                         
   5  19   1          0.26         -0.27         2.52 o                         
   6  19   1          5.91          6.58         3.09 o                         
  -6  20   1          1.79          8.09         5.50 o                         
  -5  20   1         43.13         25.63         6.78 o                         
  -4  20   1          7.20         11.15         2.78 o                         
  -3  20   1         80.61         70.70         4.22 o                         
  -2  20   1          8.85          8.72         2.19 o                         
  -1  20   1          0.31         -1.80         1.80 o                         
   0  20   1          2.70          7.70         3.51 o                         
   1  20   1       2363.91       1966.72        50.99 o                         
   2  20   1        115.55        104.51         4.41 o                         
   3  20   1         55.23         57.94         7.27 o                         
   4  20   1        376.50        359.95        23.79 o                         
   5  20   1         67.09         65.40         9.04 o                         
   6  20   1         20.66         26.83         6.59 o                         
  -6  21   1        148.57        139.85        14.37 o                         
  -5  21   1        160.80        162.47        14.18 o                         
  -4  21   1         56.59         54.49         4.91 o                         
  -3  21   1         56.43         64.21         5.96 o                         
  -2  21   1          0.16          4.46         4.42 o                         
  -1  21   1          8.81          4.91         2.04 o                         
   0  21   1          6.38         14.60         3.40 o                         
   1  21   1        200.72        209.45         5.82 o                         
   2  21   1        482.46        419.63         8.57 o                         
   3  21   1        232.62        227.72        13.78 o                         
   4  21   1        169.22        145.97        12.18 o                         
   5  21   1         29.07         31.50         6.49 o                         
   6  21   1          0.04         -0.25         5.52 o                         
  -6  22   1         94.39        108.15        12.70 o                         
  -5  22   1          2.03          1.73         3.45 o                         
  -4  22   1          1.42          1.53         1.27 o                         
  -3  22   1        393.31        375.39        13.77 o                         
  -2  22   1        471.26        412.60        23.90 o                         
  -1  22   1        241.62        245.93        12.68 o                         
   0  22   1        204.55        207.39        11.49 o                         
   1  22   1         19.78         15.03         1.59 o                         
   2  22   1        432.09        383.50        20.86 o                         
   3  22   1         30.13         34.94         5.69 o                         
   4  22   1         38.17         38.03         6.83 o                         
   5  22   1         32.41         38.86         7.30 o                         
   6  22   1          4.78          2.76         9.21 o                         
  -6  23   1         12.60         26.30         7.62 o                         
  -5  23   1         45.59         44.62         7.66 o                         
  -4  23   1         21.84         30.33         4.22 o                         
  -3  23   1         22.67         20.90         4.95 o                         
  -2  23   1        407.48        389.51         9.09 o                         
  -1  23   1       1124.26       1053.10        26.99 o                         
   0  23   1        174.24        163.27        10.45 o                         
   1  23   1        429.53        343.58        24.67 o                         
   2  23   1        674.67        659.58        16.86 o                         
   3  23   1         16.16         14.24         2.92 o                         
   4  23   1         48.32         60.26         8.03 o                         
   5  23   1         34.22         29.36         6.55 o                         
   6  23   1          0.03          0.12         2.81 o                         
  -6  24   1         80.38         94.30        12.27 o                         
  -5  24   1          0.16         -1.36         2.65 o                         
  -4  24   1        332.13        320.33        15.69 o                         
  -3  24   1          4.23          6.87         2.92 o                         
  -2  24   1          4.83          8.26         6.26 o                         
  -1  24   1          7.87         25.88         4.90 o                         
   0  24   1         18.00         29.12         5.06 o                         
   1  24   1          0.63          4.44         2.60 o                         
   2  24   1         62.40         81.68         6.44 o                         
   3  24   1         90.09         87.06         6.51 o                         
   4  24   1         86.95         92.78        10.28 o                         
   5  24   1         67.67         66.74        10.08 o                         
   6  24   1         29.50         25.29         6.47 o                         
  -6  25   1         21.27         23.19         6.48 o                         
  -5  25   1          0.78         -0.68         2.62 o                         
  -4  25   1         31.40         45.94         6.50 o                         
  -3  25   1         40.72         49.95         6.84 o                         
  -2  25   1        366.25        322.68        16.51 o                         
  -1  25   1         78.97         78.69         7.85 o                         
   0  25   1        309.58        318.52        15.38 o                         
   1  25   1         73.68         59.14         6.86 o                         
   2  25   1         95.05         83.32         6.32 o                         
   3  25   1         49.62         55.56         7.82 o                         
   4  25   1         60.14         57.74         8.52 o                         
   5  25   1        152.34        169.65        15.35 o                         
   6  25   1          3.64          6.32         3.70 o                         
  -6  26   1          2.89          5.22         3.74 o                         
  -5  26   1          4.90          5.39         2.78 o                         
  -4  26   1        107.83        112.26         9.57 o                         
  -3  26   1          0.06          0.91         3.09 o                         
  -2  26   1         99.08         97.37         9.46 o                         
  -1  26   1          9.26         11.49         3.67 o                         
   0  26   1        302.38        309.04        15.54 o                         
   1  26   1        131.57        115.43         9.50 o                         
   2  26   1         77.43         73.55         6.39 o                         
   3  26   1        200.04        202.94        14.59 o                         
   4  26   1          4.99          6.87         6.55 o                         
   5  26   1         85.47         74.08        10.22 o                         
  -5  27   1         10.14          5.13         2.56 o                         
  -4  27   1         19.42         22.16         4.92 o                         
  -3  27   1         68.05         68.81         8.46 o                         
  -2  27   1         22.18         29.24         5.27 o                         
  -1  27   1          1.40         14.58         4.80 o                         
   0  27   1         63.07         56.63         6.93 o                         
   1  27   1          4.18         11.59         3.76 o                         
   2  27   1        212.47        198.10        13.96 o                         
   3  27   1         28.33         30.53         5.93 o                         
   4  27   1          0.69          6.74         4.22 o                         
   5  27   1         35.94         41.33         7.96 o                         
  -5  28   1          1.61          1.61         5.09 o                         
  -4  28   1         64.92         86.68         8.86 o                         
  -3  28   1          0.96          2.98         6.37 o                         
  -2  28   1         37.41         38.72         6.79 o                         
  -1  28   1        913.59        855.18        36.45 o                         
   0  28   1        142.97        139.62        11.01 o                         
   1  28   1         33.77         22.77         4.39 o                         
   2  28   1        136.37        119.10        11.10 o                         
   3  28   1          9.47          3.77         6.53 o                         
   4  28   1        165.11        184.51        15.39 o                         
   5  28   1          1.49          2.82         5.36 o                         
  -5  29   1          3.75          0.25         2.36 o                         
  -4  29   1          6.67          5.46         4.24 o                         
  -3  29   1        286.41        284.26        17.85 o                         
  -2  29   1         43.34         58.28         8.02 o                         
  -1  29   1         88.62        102.60        10.07 o                         
   0  29   1        308.91        317.52        16.68 o                         
   1  29   1          0.06          2.90         2.84 o                         
   2  29   1         94.32         79.45         9.12 o                         
   3  29   1          4.48          4.83         3.41 o                         
   4  29   1          5.49          6.87         4.80 o                         
   5  29   1         13.59         10.62         3.75 o                         
  -5  30   1          0.56          3.56         2.81 o                         
  -4  30   1         20.75         25.40         5.12 o                         
  -3  30   1          0.43          6.52         3.74 o                         
  -2  30   1        108.47        108.33        14.82 o                         
  -1  30   1        180.89        179.81        13.17 o                         
   0  30   1        146.21        155.32        12.02 o                         
   1  30   1        178.50        175.65        12.99 o                         
   2  30   1          6.32         13.38         4.39 o                         
   3  30   1        147.02        145.58        13.20 o                         
   4  30   1         15.10         13.10         3.90 o                         
   5  30   1          9.55         14.06         5.32 o                         
  -5  31   1          0.67          4.32         3.85 o                         
  -4  31   1         40.36         63.78         7.94 o                         
  -3  31   1         12.84         16.22         4.65 o                         
  -2  31   1         57.31         59.59         8.21 o                         
  -1  31   1         20.18         28.11         5.55 o                         
   0  31   1         53.82         61.28         7.78 o                         
   1  31   1          0.48          0.88         2.62 o                         
   2  31   1         72.97         74.85         9.18 o                         
   3  31   1          9.28          8.31         3.85 o                         
   4  31   1          7.79         10.97         7.53 o                         
  -4  32   1         19.95         22.26         6.23 o                         
  -3  32   1         17.37         18.61         5.63 o                         
  -2  32   1         50.20         47.44         7.49 o                         
  -1  32   1         36.82         38.92         9.69 o                         
   0  32   1          3.90          6.36         3.38 o                         
   1  32   1          1.88          3.11         2.97 o                         
   2  32   1          4.27          7.46         4.60 o                         
   3  32   1          5.01         -1.48         5.83 o                         
   4  32   1          1.04          1.74         3.45 o                         
  -4  33   1        165.65        185.70        14.10 o                         
  -3  33   1         50.40         57.04         8.91 o                         
  -2  33   1          1.99          9.99         3.75 o                         
  -1  33   1         74.39         78.41         9.13 o                         
   0  33   1         22.57         15.79         4.09 o                         
   1  33   1          3.76          1.90         2.19 o                         
   2  33   1        158.33        166.08        14.36 o                         
   3  33   1          4.87          7.34         6.44 o                         
   4  33   1          0.79         -2.98         2.98 o                         
  -4  34   1         12.39         15.81         4.59 o                         
  -3  34   1         44.96         49.03         8.17 o                         
  -2  34   1          0.73          4.19         3.97 o                         
  -1  34   1         18.59         21.23         5.37 o                         
   0  34   1         80.85         91.67        10.02 o                         
   1  34   1         61.16         48.45         7.59 o                         
   2  34   1         10.17         20.31         5.67 o                         
   3  34   1         51.27         65.33         9.83 o                         
   4  34   1          1.09          2.39         3.39 o                         
  -4  35   1         48.21         65.68        11.06 o                         
  -3  35   1        144.55        153.04        14.81 o                         
  -2  35   1          0.48          2.20         2.45 o                         
  -1  35   1          7.21          4.63         3.19 o                         
   0  35   1          0.17          0.49         2.51 o                         
   1  35   1          8.66          8.08         3.74 o                         
   2  35   1         15.75         19.73         5.69 o                         
   3  35   1         50.32         53.61         9.00 o                         
  -4  36   1          5.87         17.36        10.43 o                         
  -3  36   1          1.70          4.05        11.69 o                         
  -2  36   1          2.25          0.26         4.14 o                         
  -1  36   1          5.79          3.07         2.33 o                         
   0  36   1         12.49         18.99         7.71 o                         
   1  36   1         20.47         20.11         5.31 o                         
   2  36   1         18.98         22.26         6.45 o                         
   3  36   1         36.30         37.79         7.69 o                         
  -3  37   1         38.55         42.78         7.69 o                         
  -2  37   1         22.48         19.00         5.40 o                         
  -1  37   1         33.91         45.60         7.59 o                         
   0  37   1          3.09          3.42         5.09 o                         
   1  37   1          3.63          0.42         2.15 o                         
   2  37   1         44.84         59.05         9.87 o                         
   3  37   1         30.37         40.53         8.39 o                         
  -3  38   1          7.70         24.96         9.41 o                         
  -2  38   1         17.21         16.63         5.14 o                         
  -1  38   1          0.32          4.53         3.65 o                         
   0  38   1          2.36          7.01         3.06 o                         
   1  38   1          6.57          2.56         2.64 o                         
   2  38   1          1.18          2.39         4.01 o                         
  -2  39   1          0.01          1.59         2.89 o                         
  -1  39   1         47.37         52.25         8.31 o                         
   0  39   1          4.41          9.87         3.92 o                         
   1  39   1          4.81          0.57         2.50 o                         
   2  39   1         31.83         40.66        11.28 o                         
  -2  40   1         36.97         40.57        11.83 o                         
  -1  40   1         33.49         33.13         6.99 o                         
   0  40   1         34.36         36.36         7.05 o                         
   1  40   1          4.76          1.97         3.07 o                         
  -1  41   1         15.04         21.64         7.14 o                         
   0  41   1          9.51          9.88         4.36 o                         
   1  41   1          0.06          1.75         4.47 o                         
   0  42   1         10.79         10.08         5.78 o                         
  -6   0   2          0.05         10.41         6.86 o                         
  -4   0   2        385.34        367.56        24.20 o                         
  -2   0   2       1968.64       1752.42        60.70 o                         
   0   0   2      12515.11      12574.15        85.23 o                         
   2   0   2        191.74        202.38         6.81 o                         
   4   0   2         32.30         37.99         8.07 o                         
   6   0   2         11.37          6.61         4.80 o                         
  -7   1   2         60.43         75.50        10.48 o                         
  -6   1   2         35.34         25.96         9.79 o                         
  -5   1   2        662.51        682.58        26.26 o                         
  -4   1   2         68.38         77.71        13.08 o                         
  -3   1   2        183.39        211.28         8.76 o                         
  -2   1   2        578.69        615.66        17.93 o                         
  -1   1   2      19014.84      18294.85       318.84 o                         
   0   1   2        652.29        765.30        14.58 o                         
   1   1   2      14211.54      14777.82       215.85 o                         
   2   1   2       4549.50       4554.23        28.49 o                         
   3   1   2         96.14        114.97         7.94 o                         
   4   1   2         96.27         85.84         8.08 o                         
   5   1   2         11.18          9.81        14.72 o                         
   6   1   2         26.69         22.75         5.41 o                         
   7   1   2         37.70         35.44         7.34 o                         
  -7   2   2        109.97        108.78        12.69 o                         
  -6   2   2         72.92         73.58         9.66 o                         
  -5   2   2          7.27          9.87         7.28 o                         
  -4   2   2        338.64        310.87        10.02 o                         
  -3   2   2        286.19        265.29        13.57 o                         
  -2   2   2         77.05         85.33         3.27 o                         
  -1   2   2      23223.95      22383.10       437.39 o                         
   0   2   2       2280.39       2412.02        50.62 o                         
   1   2   2          6.91         11.51         0.75 o                         
   2   2   2        290.63        370.86        11.16 o                         
   3   2   2        226.72        235.67        34.51 o                         
   4   2   2         36.73         45.27         6.25 o                         
   5   2   2        315.38        352.51        41.67 o                         
   6   2   2         13.60          5.99         4.05 o                         
   7   2   2        100.79        107.87        12.91 o                         
  -7   3   2         19.27         24.08        10.23 o                         
  -6   3   2          0.41          0.02         2.30 o                         
  -5   3   2        298.78        261.81        16.52 o                         
  -4   3   2         22.18         17.93         5.39 o                         
  -3   3   2         13.97          8.91         3.47 o                         
  -2   3   2        665.16        661.47        10.77 o                         
  -1   3   2       1289.82       1404.71        50.73 o                         
   0   3   2       1560.02       1725.86        21.58 o                         
   1   3   2       2493.10       2840.14        37.93 o                         
   2   3   2          1.28          5.63         1.28 o                         
   3   3   2       2798.73       2928.51        62.57 o                         
   4   3   2         43.07         59.75        20.77 o                         
   5   3   2        680.47        708.33        27.35 o                         
   6   3   2         38.03         21.29        12.80 o                         
   7   3   2          2.75          3.28         4.56 o                         
  -7   4   2          6.18         18.89         6.58 o                         
  -6   4   2         45.58         34.15         6.26 o                         
  -5   4   2        157.88        148.62        12.73 o                         
  -4   4   2         13.34          7.98         1.76 o                         
  -2   4   2        303.12        280.41         7.48 o                         
  -1   4   2       2015.87       1874.16        21.25 o                         
   0   4   2      11114.63      10928.71        78.25 o                         
   1   4   2       3966.90       4339.62       102.64 o                         
   2   4   2        425.58        427.70        13.06 o                         
   3   4   2        806.57       1031.94       138.91 o                         
   4   4   2        300.49        270.09        14.99 o                         
   5   4   2         92.00        113.57        11.74 o                         
   6   4   2          1.42          6.13         5.61 o                         
   7   4   2          2.43          2.42        11.75 o                         
  -7   5   2         61.22         74.74        10.87 o                         
  -6   5   2         31.80         26.38         6.88 o                         
  -5   5   2        310.15        315.64        17.66 o                         
  -4   5   2         55.02         63.04         4.81 o                         
  -3   5   2        420.93        457.38        15.04 o                         
  -2   5   2          8.97         37.82         5.14 o                         
  -1   5   2       6669.27       6339.53        65.29 o                         
   0   5   2       2745.18       2821.07        12.24 o                         
   1   5   2         83.01         87.74         2.56 o                         
   2   5   2        173.06        164.77         6.10 o                         
   3   5   2        410.10        473.07        40.96 o                         
   4   5   2        123.64        142.43        17.26 o                         
   5   5   2        209.28        244.38        34.37 o                         
   6   5   2        238.08        238.85        17.99 o                         
   7   5   2         13.55          6.00         6.31 o                         
  -7   6   2         54.31         48.03         9.17 o                         
  -6   6   2         16.25         16.84         5.05 o                         
  -5   6   2        118.95        109.46        11.00 o                         
  -4   6   2          0.00          0.85         1.52 o                         
  -3   6   2       1316.84       1267.43        21.13 o                         
  -2   6   2       1225.95       1292.68        18.55 o                         
  -1   6   2        542.78        660.41        10.71 o                         
   0   6   2         68.34         81.41         1.43 o                         
   1   6   2       4886.68       4799.47        72.96 o                         
   2   6   2         84.51         79.10         3.81 o                         
   3   6   2        228.00        323.78        15.95 o                         
   4   6   2        245.27        219.05        13.25 o                         
   5   6   2        364.20        392.13        49.07 o                         
   6   6   2        180.83        178.13        15.41 o                         
   7   6   2          0.02          3.71         3.13 o                         
  -7   7   2         30.94         21.81        10.13 o                         
  -6   7   2         41.37         45.17         7.48 o                         
  -5   7   2          4.54          3.25         2.51 o                         
  -4   7   2          9.96          9.10         1.64 o                         
  -3   7   2        213.84        230.01        21.11 o                         
  -2   7   2        720.90        793.92        17.72 o                         
  -1   7   2          0.09          0.86         0.97 o                         
   0   7   2        650.99        703.54         4.06 o                         
   1   7   2       4719.22       5110.43        79.68 o                         
   2   7   2         87.78        150.66         5.33 o                         
   3   7   2        546.15        534.56        17.87 o                         
   4   7   2         15.20         36.35        22.89 o                         
   5   7   2        610.64        591.22        25.12 o                         
   6   7   2         41.89         61.00         9.90 o                         
   7   7   2          3.37          6.30         4.97 o                         
  -7   8   2          0.20         -0.35         3.52 o                         
  -6   8   2         20.84         16.71         4.61 o                         
  -5   8   2          9.19         11.37         6.11 o                         
  -4   8   2          0.14         -0.86         2.60 o                         
  -3   8   2          3.72         11.97         5.37 o                         
  -2   8   2        403.20        487.57        28.38 o                         
  -1   8   2        236.50        239.53         6.94 o                         
   0   8   2        310.35        293.89         2.66 o                         
   1   8   2        183.07        187.51         4.40 o                         
   2   8   2        389.94        392.59         8.72 o                         
   3   8   2         94.95        120.94         5.62 o                         
   4   8   2        315.14        273.55         7.63 o                         
   5   8   2        112.89        121.20        11.46 o                         
   6   8   2        232.82        256.10        18.52 o                         
   7   8   2          3.00         -4.47         4.47 o                         
  -7   9   2         17.92         23.72         6.38 o                         
  -6   9   2         15.45         10.23         3.53 o                         
  -5   9   2          0.96          9.55         4.34 o                         
  -4   9   2        339.37        355.73        12.96 o                         
  -3   9   2        285.44        309.52        11.03 o                         
  -2   9   2       1862.24       1972.32        45.91 o                         
  -1   9   2        441.11        448.60        16.56 o                         
   0   9   2       1678.14       1670.93         8.16 o                         
   1   9   2         78.65         67.68         3.23 o                         
   2   9   2        356.87        334.38         8.16 o                         
   3   9   2         86.66        104.41        13.09 o                         
   4   9   2        374.87        305.95        10.21 o                         
   5   9   2         94.02         99.84        10.26 o                         
   6   9   2         11.48         12.01         4.80 o                         
   7   9   2          1.38          6.47         5.63 o                         
  -7  10   2         39.68         48.60         8.97 o                         
  -6  10   2          6.36         10.36         4.10 o                         
  -5  10   2        319.09        316.79        13.46 o                         
  -4  10   2         77.01         64.47         5.94 o                         
  -3  10   2        406.78        395.30        12.69 o                         
  -2  10   2        688.41        659.04        24.55 o                         
  -1  10   2         33.78         23.74         2.95 o                         
   0  10   2       6184.85       6301.20        48.44 o                         
   1  10   2        654.65        675.14         8.69 o                         
   2  10   2         52.82         63.42         4.28 o                         
   3  10   2        687.35        586.23        12.44 o                         
   4  10   2        110.76        115.30         6.15 o                         
   5  10   2          8.22          9.07         3.35 o                         
   6  10   2          0.46         -0.86         2.37 o                         
   7  10   2         89.59        106.77         9.93 o                         
  -7  11   2         10.28         17.21         6.09 o                         
  -6  11   2         31.20         19.25         7.01 o                         
  -5  11   2        241.02        270.02        12.72 o                         
  -4  11   2         24.47         13.83         2.76 o                         
  -3  11   2        279.68        265.81        10.61 o                         
  -2  11   2        259.30        283.89         9.70 o                         
  -1  11   2       1838.21       1807.39        24.75 o                         
   0  11   2        124.15        142.96         4.96 o                         
   1  11   2       2149.91       2151.73        14.47 o                         
   2  11   2         23.81         35.13         3.33 o                         
   3  11   2          8.44         27.07        11.31 o                         
   4  11   2         51.80         77.08         6.96 o                         
   5  11   2          0.02         -0.91         1.92 o                         
   6  11   2          6.72          8.02         2.72 o                         
   7  11   2          4.67          4.06         2.98 o                         
  -7  12   2          2.44          5.65         5.42 o                         
  -6  12   2         33.11         42.01         7.54 o                         
  -5  12   2         46.81         48.13         5.71 o                         
  -4  12   2          5.45          3.15         2.42 o                         
  -3  12   2          1.36          1.42         1.42 o                         
  -2  12   2        521.35        489.02        20.40 o                         
  -1  12   2        382.83        413.13         7.03 o                         
   0  12   2       1540.16       1425.30         9.73 o                         
   1  12   2       2117.78       2276.99        14.36 o                         
   2  12   2          7.90          5.36         2.21 o                         
   3  12   2        499.57        496.94        11.84 o                         
   4  12   2        250.38        236.31         8.72 o                         
   5  12   2         51.55         48.26         5.90 o                         
   6  12   2          3.60          5.61         3.07 o                         
   7  12   2          3.50          6.47         2.66 o                         
  -7  13   2          0.53          0.27         2.36 o                         
  -6  13   2         30.70         39.48         7.66 o                         
  -5  13   2          1.10          2.55         2.32 o                         
  -4  13   2         28.15         24.35         3.74 o                         
  -3  13   2          8.77          6.33         2.91 o                         
  -2  13   2        304.00        220.51         8.35 o                         
  -1  13   2        645.90        657.83         8.84 o                         
   0  13   2        660.17        721.43         8.45 o                         
   1  13   2       2101.74       2270.21        15.03 o                         
   2  13   2         55.05         50.34         5.20 o                         
   3  13   2         68.02         59.35         6.35 o                         
   4  13   2          1.72          4.22         2.66 o                         
   5  13   2         46.26         47.33         5.60 o                         
   6  13   2         76.09         86.94         8.59 o                         
   7  13   2         10.19          3.83         4.47 o                         
  -7  14   2          7.96          4.88         2.80 o                         
  -6  14   2          2.37          9.47         4.82 o                         
  -5  14   2         41.73         43.03         5.25 o                         
  -4  14   2          2.12          1.57         1.70 o                         
  -3  14   2        620.01        584.79        13.80 o                         
  -2  14   2        369.26        337.24        10.40 o                         
  -1  14   2       1852.40       1908.59        15.20 o                         
   0  14   2       2735.79       2944.97        28.13 o                         
   1  14   2         91.52        111.39         3.11 o                         
   2  14   2         38.00         40.75         4.86 o                         
   3  14   2        138.13        178.52        14.69 o                         
   4  14   2        335.25        290.55        10.09 o                         
   5  14   2         39.48         41.09         6.70 o                         
   6  14   2         17.52         11.89         3.54 o                         
   7  14   2         13.40         14.15         3.97 o                         
  -7  15   2          7.03          7.60         4.30 o                         
  -6  15   2        106.41        101.94         9.07 o                         
  -5  15   2          8.40          5.38         1.71 o                         
  -4  15   2          3.95         -0.18         1.36 o                         
  -3  15   2         23.24         22.06         2.83 o                         
  -2  15   2        117.27        136.97         6.91 o                         
  -1  15   2        880.18        904.97         9.83 o                         
   0  15   2        130.09        121.76         6.04 o                         
   1  15   2       1297.21       1283.48        12.33 o                         
   2  15   2         49.97         58.95         9.53 o                         
   3  15   2        994.78        927.43        25.47 o                         
   4  15   2          0.05          3.10         1.77 o                         
   5  15   2        111.74        110.33         8.80 o                         
   6  15   2         61.20         57.57         7.15 o                         
   7  15   2          9.47          4.56         4.17 o                         
  -7  16   2         11.53         10.49         3.46 o                         
  -6  16   2         17.59         17.67         5.16 o                         
  -5  16   2          1.39         -1.54         1.71 o                         
  -4  16   2         44.35         27.97         3.03 o                         
  -3  16   2          8.12          6.37         1.96 o                         
  -2  16   2        339.55        387.07        11.65 o                         
  -1  16   2         10.88          8.37         0.86 o                         
   0  16   2        106.19         81.82         3.03 o                         
   1  16   2          0.17          1.33         0.75 o                         
   2  16   2        244.54        242.80        11.94 o                         
   3  16   2         36.44         44.46         6.16 o                         
   4  16   2         21.45         20.42         3.41 o                         
   5  16   2         41.16         45.61         5.77 o                         
   6  16   2          7.95         11.67         3.83 o                         
   7  16   2          1.15          1.20         2.86 o                         
  -7  17   2          1.95          2.85         2.76 o                         
  -6  17   2         69.57         66.75         7.63 o                         
  -5  17   2          0.06         -0.15         1.50 o                         
  -4  17   2          7.74          7.05         1.91 o                         
  -3  17   2         29.50         26.60         2.88 o                         
  -2  17   2        307.24        312.92        10.64 o                         
  -1  17   2         15.05          4.97         0.67 o                         
   0  17   2          9.31          5.14         1.41 o                         
   1  17   2         28.86         27.48         1.64 o                         
   2  17   2         19.23         16.46         5.36 o                         
   3  17   2          4.88          8.52         3.84 o                         
   4  17   2         86.99         77.38        13.57 o                         
   5  17   2         54.92         56.99         6.44 o                         
   6  17   2        127.77        144.68        11.03 o                         
   7  17   2          0.33         11.27         5.37 o                         
  -7  18   2          1.49         -4.12         4.12 o                         
  -6  18   2         21.04         19.74         5.69 o                         
  -5  18   2          3.55          4.94         1.41 o                         
  -4  18   2         43.98         48.73         4.58 o                         
  -3  18   2         63.30         76.84         5.34 o                         
  -2  18   2         38.25         29.47         3.64 o                         
  -1  18   2        452.15        422.18        11.80 o                         
   0  18   2        833.29        787.12        12.60 o                         
   1  18   2         28.31         30.68         1.58 o                         
   2  18   2        515.55        513.53        12.20 o                         
   3  18   2        171.33        152.02        10.70 o                         
   4  18   2       1339.37       1233.82        51.56 o                         
   5  18   2          1.13          1.32         2.34 o                         
   6  18   2        116.84        121.19        10.06 o                         
   7  18   2         70.73         89.58        15.21 o                         
  -6  19   2         13.83         12.65         3.80 o                         
  -5  19   2          1.15          2.67         1.30 o                         
  -4  19   2          0.04         -0.43         1.69 o                         
  -3  19   2        404.43        342.16        11.47 o                         
  -2  19   2        850.85        848.41        18.30 o                         
  -1  19   2          1.76          2.46         1.18 o                         
   0  19   2        194.33        185.06        10.13 o                         
   1  19   2        222.67        197.75         3.98 o                         
   2  19   2         48.22         41.70         3.61 o                         
   3  19   2          5.19          4.87         1.67 o                         
   4  19   2         45.81         58.95         6.38 o                         
   5  19   2         96.28         95.78        10.58 o                         
   6  19   2          3.39          8.76         3.69 o                         
  -6  20   2          0.11          5.13         4.36 o                         
  -5  20   2         22.25         22.58         5.54 o                         
  -4  20   2         65.39         65.84         5.70 o                         
  -3  20   2        124.46        116.21         6.88 o                         
  -2  20   2        474.20        473.62        16.72 o                         
  -1  20   2        367.81        358.95         6.25 o                         
   0  20   2         48.80         50.55         5.43 o                         
   1  20   2         27.45         18.87         1.22 o                         
   2  20   2        114.35        103.76         4.86 o                         
   3  20   2          5.20         10.09         3.42 o                         
   4  20   2        156.39        135.35         9.24 o                         
   5  20   2         52.56         63.10         8.98 o                         
   6  20   2          2.28         -1.27         2.68 o                         
  -6  21   2         78.64         68.29        10.46 o                         
  -5  21   2          0.63         -0.95         2.51 o                         
  -4  21   2        148.31        152.47         8.39 o                         
  -3  21   2          2.69         -0.54         1.49 o                         
  -2  21   2       2632.51       2579.23        42.97 o                         
  -1  21   2        808.52        762.68        21.29 o                         
   0  21   2         11.44         11.13         3.30 o                         
   1  21   2         21.24         30.19         1.46 o                         
   2  21   2        356.57        341.26         8.59 o                         
   3  21   2         25.72         27.52         5.22 o                         
   4  21   2         81.75         77.29         7.87 o                         
   5  21   2         13.30         17.93         5.50 o                         
   6  21   2         29.57         29.01         7.03 o                         
  -6  22   2         20.84         37.87         7.93 o                         
  -5  22   2          2.19          6.86         3.12 o                         
  -4  22   2         23.49         22.26         3.60 o                         
  -3  22   2          0.14          0.40         1.40 o                         
  -2  22   2        444.19        464.40         9.91 o                         
  -1  22   2        146.46        145.92         9.98 o                         
   0  22   2        296.78        302.81        14.01 o                         
   1  22   2         62.25         63.39         2.33 o                         
   2  22   2         92.07         95.96         4.43 o                         
   3  22   2          5.22          6.88         1.79 o                         
   4  22   2        359.31        325.79        14.73 o                         
   5  22   2         27.79         41.15        16.39 o                         
   6  22   2          2.52          6.40         4.06 o                         
  -6  23   2          1.42          2.39         4.17 o                         
  -5  23   2          2.26         -1.46         2.90 o                         
  -4  23   2          6.20          5.24         2.59 o                         
  -3  23   2        159.41        144.57         8.90 o                         
  -2  23   2          0.61          1.33         0.84 o                         
  -1  23   2        549.20        480.98        18.21 o                         
   0  23   2        771.63        733.16        22.10 o                         
   1  23   2         35.46         27.50         1.98 o                         
   2  23   2         40.42         39.33         4.33 o                         
   3  23   2         13.58         18.21         3.24 o                         
   4  23   2          7.15         14.45         4.27 o                         
   5  23   2         74.79         88.67        10.97 o                         
   6  23   2          6.40         10.42        11.06 o                         
  -6  24   2         25.58         24.60         6.37 o                         
  -5  24   2          9.42          4.17         2.24 o                         
  -4  24   2          1.89          3.26         2.38 o                         
  -3  24   2        234.56        220.83        11.22 o                         
  -2  24   2        390.08        403.29        17.84 o                         
  -1  24   2        304.53        331.69        15.60 o                         
   0  24   2        583.50        579.86        20.10 o                         
   1  24   2         91.54         67.62         5.49 o                         
   2  24   2         19.22         12.55         3.10 o                         
   3  24   2        146.39        132.64         8.47 o                         
   4  24   2        221.68        212.99        12.42 o                         
   5  24   2          3.55          8.15         5.08 o                         
   6  24   2          4.31         12.88         5.78 o                         
  -6  25   2          0.58          1.36         2.92 o                         
  -5  25   2          0.46          3.66         2.47 o                         
  -4  25   2         30.20         35.11         4.30 o                         
  -3  25   2        116.60        118.22         8.45 o                         
  -2  25   2        239.61        270.40        19.87 o                         
  -1  25   2        202.75        185.47        11.84 o                         
   0  25   2         11.65         42.31         7.40 o                         
   1  25   2         17.46          6.55         3.42 o                         
   2  25   2          5.85          5.11         1.50 o                         
   3  25   2        101.66         98.69         7.49 o                         
   4  25   2         27.82         28.81         5.04 o                         
   5  25   2        154.45        153.99        14.51 o                         
   6  25   2         80.09         96.62        12.35 o                         
  -6  26   2          5.64          2.40         2.93 o                         
  -5  26   2         13.35         11.53         4.17 o                         
  -4  26   2          0.30          1.37         2.05 o                         
  -3  26   2         31.74         32.51         5.76 o                         
  -2  26   2        446.81        395.61        18.25 o                         
  -1  26   2          9.29         11.42         3.08 o                         
   0  26   2       2115.27       1969.47        39.08 o                         
   1  26   2         58.89         60.03         7.05 o                         
   2  26   2        108.99        120.96         8.08 o                         
   3  26   2          0.05          1.47         1.83 o                         
   4  26   2          3.83          5.52         2.74 o                         
   5  26   2         57.00         62.17         9.45 o                         
  -5  27   2          8.07         11.23         4.56 o                         
  -4  27   2          1.71          3.15         3.91 o                         
  -3  27   2         25.13         19.67         7.87 o                         
  -2  27   2         19.25         23.95         5.17 o                         
  -1  27   2         28.28         20.97         4.27 o                         
   0  27   2        109.48        157.31        11.89 o                         
   1  27   2        472.68        422.56        18.60 o                         
   2  27   2         40.39         38.81         4.91 o                         
   3  27   2         23.65         22.91         5.54 o                         
   4  27   2         42.60         46.78         6.51 o                         
   5  27   2         10.09         13.18         5.03 o                         
  -5  28   2          0.04         -2.42         2.84 o                         
  -4  28   2         28.21         23.54         4.65 o                         
  -3  28   2         47.50         78.06         9.07 o                         
  -2  28   2          0.09          0.04         2.69 o                         
  -1  28   2          1.21          5.86         3.72 o                         
   0  28   2        236.98        201.10        13.03 o                         
   1  28   2         82.23         77.51         8.34 o                         
   2  28   2         13.82          9.12         2.42 o                         
   3  28   2          4.93          0.46         2.45 o                         
   4  28   2        246.12        221.13        13.84 o                         
   5  28   2         16.68         25.41         6.54 o                         
  -5  29   2          2.35          3.11         2.57 o                         
  -4  29   2          0.05          4.50         2.92 o                         
  -3  29   2          2.59          1.67         3.21 o                         
  -2  29   2         47.37         59.81         7.78 o                         
  -1  29   2        114.98        102.54         9.86 o                         
   0  29   2          0.49          5.40         3.10 o                         
   1  29   2        191.24        194.94        13.16 o                         
   2  29   2         40.86         33.36         6.24 o                         
   3  29   2         27.48         17.46         4.71 o                         
   4  29   2         32.16         32.57         5.62 o                         
   5  29   2          9.89         15.08         5.04 o                         
  -5  30   2          8.56         17.80         5.98 o                         
  -4  30   2         32.03         42.29         6.55 o                         
  -3  30   2          2.11          1.26         2.77 o                         
  -2  30   2          6.68          6.73         6.09 o                         
  -1  30   2          0.55          5.91         3.86 o                         
   0  30   2        118.53        122.03        10.61 o                         
   1  30   2          2.20          6.01         2.88 o                         
   2  30   2         70.90         73.92         9.10 o                         
   3  30   2         11.30         11.01         3.71 o                         
   4  30   2         55.98         54.13         7.05 o                         
   5  30   2         15.11          9.73         6.25 o                         
  -5  31   2          2.82         16.37         5.95 o                         
  -4  31   2        149.94        153.68        12.73 o                         
  -3  31   2         57.01         58.06         7.32 o                         
  -2  31   2         38.74         36.44         9.24 o                         
  -1  31   2         89.46        101.02        10.03 o                         
   0  31   2         48.78         40.79         6.19 o                         
   1  31   2         79.31         79.39         8.95 o                         
   2  31   2         60.26         64.33         8.73 o                         
   3  31   2         22.23         27.39         6.58 o                         
   4  31   2          8.35          0.04        10.74 o                         
  -4  32   2         26.11         35.46         6.46 o                         
  -3  32   2         17.79         17.54         4.72 o                         
  -2  32   2          2.56          4.91         5.75 o                         
  -1  32   2          0.02          4.60         3.53 o                         
   0  32   2         22.27         26.86         5.49 o                         
   1  32   2         14.31         13.63         3.85 o                         
   2  32   2         87.32        107.09        11.68 o                         
   3  32   2         20.99         26.55         5.97 o                         
   4  32   2          0.87         -3.56         3.56 o                         
  -4  33   2         38.45         70.37         8.94 o                         
  -3  33   2          7.58          7.87         2.93 o                         
  -2  33   2         39.86         50.45         7.80 o                         
  -1  33   2         60.54         64.03         8.39 o                         
   0  33   2         15.93         23.65         5.64 o                         
   1  33   2         12.99         11.35         3.98 o                         
   2  33   2          8.23         29.32         7.29 o                         
   3  33   2         14.87         10.97         4.28 o                         
   4  33   2          0.28         -2.31         3.33 o                         
  -4  34   2        125.96        141.96        12.51 o                         
  -3  34   2         59.37         53.48         7.36 o                         
  -2  34   2          3.45          8.94         4.38 o                         
  -1  34   2         48.12         45.99         7.08 o                         
   0  34   2        124.19        119.91        11.27 o                         
   1  34   2         28.32         37.10         6.40 o                         
   2  34   2        310.05        308.36        20.15 o                         
   3  34   2          1.64         11.33         4.75 o                         
   4  34   2          1.47         -0.58         2.89 o                         
  -4  35   2         66.88         68.91        10.92 o                         
  -3  35   2          1.05          0.78         3.05 o                         
  -2  35   2          6.27          8.49         3.99 o                         
  -1  35   2          2.97          5.14         2.84 o                         
   0  35   2          1.13          3.83         2.90 o                         
   1  35   2          0.06         -0.38         2.94 o                         
   2  35   2          5.63         15.59         5.67 o                         
   3  35   2         11.91          7.48         3.02 o                         
  -4  36   2          3.16         -8.73         8.73 o                         
  -3  36   2          0.67         -2.23         3.02 o                         
  -2  36   2          8.78         11.88         4.45 o                         
  -1  36   2         23.24         33.03         6.95 o                         
   0  36   2          0.25         -2.29         2.29 o                         
   1  36   2         29.69         29.28         5.94 o                         
   2  36   2         61.49         77.24        10.98 o                         
   3  36   2          7.67          1.89         3.58 o                         
  -3  37   2          4.75          1.82         2.15 o                         
  -2  37   2         35.88         36.55         8.22 o                         
  -1  37   2        257.35        264.44        18.24 o                         
   0  37   2          4.66          2.38         2.63 o                         
   1  37   2        160.91        162.56        14.14 o                         
   2  37   2         36.96         53.21         9.82 o                         
  -3  38   2          0.85          4.17         4.76 o                         
  -2  38   2          2.39          2.82         3.25 o                         
  -1  38   2         62.42         74.44         9.98 o                         
   0  38   2         30.52         34.23         6.62 o                         
   1  38   2          0.02          5.02         3.00 o                         
   2  38   2         95.60        128.70        14.12 o                         
   3  38   2        126.26        127.99        23.14 o                         
  -2  39   2         14.32         20.93         6.82 o                         
  -1  39   2          7.90         12.22         4.81 o                         
   0  39   2          5.13          6.08         4.27 o                         
   1  39   2         12.96         16.79         4.78 o                         
  -2  40   2          4.56          5.00         4.77 o                         
  -1  40   2         52.34         41.73         7.37 o                         
   0  40   2          5.30          6.13         3.73 o                         
  -1  41   2          8.84          7.08         3.84 o                         
   0  41   2          6.75          5.25         3.86 o                         
   0  42   2          6.91          0.49         3.95 o                         
  -7   0   3          3.59          9.32         5.96 o                         
  -5   0   3         39.42         41.53         9.60 o                         
  -1   0   3       6150.37       6718.44        97.44 o                         
   1   0   3       7497.15       7794.90        97.26 o                         
   3   0   3       4140.85       4211.79        65.49 o                         
   5   0   3        570.60        559.96        34.84 o                         
   7   0   3         12.16         17.67         9.37 o                         
  -7   1   3          0.28          2.48         3.31 o                         
  -6   1   3          3.34          3.01         2.58 o                         
  -5   1   3         16.52         15.60         5.37 o                         
  -4   1   3         57.61         68.97        20.38 o                         
  -3   1   3        511.44        530.51        17.14 o                         
  -2   1   3        460.10        537.50        13.93 o                         
  -1   1   3        238.37        154.44        10.85 o                         
   0   1   3       3377.05       3526.94        72.25 o                         
   1   1   3        362.13        405.02         5.51 o                         
   2   1   3       4613.65       4735.12        43.13 o                         
   3   1   3        157.97        156.96        24.81 o                         
   4   1   3        166.13        172.58        11.73 o                         
   5   1   3         54.22         65.06        20.10 o                         
   6   1   3         58.98         49.81         8.16 o                         
   7   1   3         45.51         59.48        10.06 o                         
  -7   2   3         61.84         59.87         9.45 o                         
  -6   2   3          6.46          4.55        11.04 o                         
  -5   2   3          3.34          2.99         3.30 o                         
  -4   2   3        375.64        402.58        27.81 o                         
  -3   2   3         13.26         73.48        35.95 o                         
  -2   2   3        187.75        171.69         7.85 o                         
  -1   2   3       4901.02       4704.43        51.14 o                         
   0   2   3         25.89         28.52         4.38 o                         
   1   2   3          1.74          0.06         0.44 o                         
   2   2   3         89.91        110.75         4.86 o                         
   3   2   3          3.12          7.03         1.21 o                         
   4   2   3        274.97        247.08        17.04 o                         
   5   2   3        194.97        176.36        13.71 o                         
   6   2   3         31.94         26.41         6.37 o                         
   7   2   3          4.28          6.53        15.21 o                         
  -7   3   3          2.07         12.08         5.36 o                         
  -6   3   3         67.35         51.59         7.92 o                         
  -5   3   3         76.94         57.94         7.49 o                         
  -4   3   3        367.03        347.33        24.31 o                         
  -3   3   3        175.74        201.91        18.57 o                         
  -2   3   3         68.92         90.73         4.63 o                         
  -1   3   3       8056.88       7849.92        83.87 o                         
   0   3   3        397.11        477.28        13.58 o                         
   1   3   3         59.02         75.14         2.00 o                         
   2   3   3       1116.15        998.29        12.32 o                         
   3   3   3         79.90         72.43         8.35 o                         
   4   3   3        140.73        143.04        12.63 o                         
   5   3   3         11.03         12.55        13.22 o                         
   6   3   3         30.08         24.82         6.01 o                         
   7   3   3         33.27         40.49         8.37 o                         
  -7   4   3        102.28        141.53        14.46 o                         
  -6   4   3         35.62         39.30         7.19 o                         
  -5   4   3          7.65          3.74         2.26 o                         
  -4   4   3        119.80        109.22         9.15 o                         
  -3   4   3        153.22        277.15        16.89 o                         
  -2   4   3       1799.25       2059.82        32.91 o                         
  -1   4   3        161.18        234.21        22.16 o                         
   0   4   3        771.22        816.48        19.51 o                         
   1   4   3         36.38         43.88         1.64 o                         
   2   4   3        137.70        176.34         4.34 o                         
   3   4   3        246.81        170.13         9.98 o                         
   4   4   3          1.94         17.29         3.03 o                         
   5   4   3        260.28        237.06        15.85 o                         
   6   4   3         27.28         34.09        10.21 o                         
   7   4   3          0.89         -1.14         3.63 o                         
  -7   5   3          5.12          8.99         5.17 o                         
  -6   5   3          2.48          2.61         2.53 o                         
  -5   5   3          0.54         -0.52         2.29 o                         
  -4   5   3         28.46         76.87        43.18 o                         
  -3   5   3        565.39        626.64        15.21 o                         
  -2   5   3       1096.19       1145.44        34.12 o                         
  -1   5   3       4601.90       4295.95        29.13 o                         
   0   5   3       1215.46       1357.24        13.03 o                         
   1   5   3         38.67         36.65         1.52 o                         
   2   5   3        746.73        768.48        15.43 o                         
   3   5   3         74.59        133.30        15.94 o                         
   4   5   3        200.44        216.55        13.33 o                         
   5   5   3         47.67         46.04        10.33 o                         
   6   5   3         24.83         32.27         6.88 o                         
   7   5   3          0.14         -1.95         3.64 o                         
  -7   6   3          2.95         -0.40         8.52 o                         
  -6   6   3          0.34          0.80         3.06 o                         
  -5   6   3         34.21         39.52         6.31 o                         
  -4   6   3        713.69        675.92        17.70 o                         
  -3   6   3        393.79        364.52        21.92 o                         
  -2   6   3       2112.38       2241.27        53.40 o                         
  -1   6   3        359.62        425.65         7.08 o                         
   0   6   3       1627.65       1770.81        15.55 o                         
   1   6   3         66.10         74.66         2.08 o                         
   2   6   3          2.04          5.21         1.44 o                         
   3   6   3        599.32        577.77        13.27 o                         
   4   6   3        283.67        278.44        15.12 o                         
   5   6   3         71.63         83.69        10.72 o                         
   6   6   3        134.83        149.68        14.07 o                         
   7   6   3          1.75          2.73         6.31 o                         
  -7   7   3         10.82          4.56         6.76 o                         
  -6   7   3          7.26         23.28         6.00 o                         
  -5   7   3         70.81         61.75         7.80 o                         
  -4   7   3         32.92         46.23         7.77 o                         
  -3   7   3         76.02         74.44         6.72 o                         
  -2   7   3       3494.43       3811.97        37.76 o                         
  -1   7   3        841.92        808.73         9.75 o                         
   0   7   3       1315.66       1262.14        10.14 o                         
   1   7   3        576.85        578.16         8.02 o                         
   2   7   3       1592.87       1588.04        20.80 o                         
   3   7   3         87.70         72.96         4.24 o                         
   4   7   3        280.73        246.15        14.25 o                         
   5   7   3        111.59         99.04        10.16 o                         
   6   7   3          0.55         -3.28         3.28 o                         
   7   7   3         10.19          0.94         3.30 o                         
  -7   8   3         14.26         10.03         6.75 o                         
  -6   8   3         58.04         56.69         8.39 o                         
  -5   8   3         73.84         81.26         9.17 o                         
  -4   8   3         66.21         81.21         6.39 o                         
  -3   8   3         13.97          9.21         2.46 o                         
  -2   8   3       1938.11       2146.76        62.48 o                         
  -1   8   3        254.57        250.38         4.90 o                         
   0   8   3          4.10          4.29         1.22 o                         
   1   8   3         52.34         35.20         1.87 o                         
   2   8   3          4.00          4.04         1.45 o                         
   3   8   3          1.39          0.13         1.15 o                         
   4   8   3         62.47         60.28         6.51 o                         
   5   8   3          2.28          5.06         6.00 o                         
   6   8   3         14.88         11.07         4.69 o                         
   7   8   3          0.09         -1.37         2.71 o                         
  -7   9   3         33.58         28.42         6.58 o                         
  -6   9   3         26.11         21.52         5.65 o                         
  -5   9   3         21.20         20.14         3.74 o                         
  -4   9   3         64.04         62.85         5.68 o                         
  -3   9   3         42.95         45.06         4.23 o                         
  -2   9   3       3728.82       3878.91       109.06 o                         
  -1   9   3         18.18         22.67         1.52 o                         
   0   9   3        746.74        755.18         5.86 o                         
   1   9   3       3012.88       3312.19        25.02 o                         
   2   9   3         31.11         25.99         2.39 o                         
   5   9   3        100.84         93.47         7.75 o                         
   6   9   3          5.88         -0.17         2.30 o                         
   7   9   3         40.03         46.41         6.58 o                         
  -7  10   3          0.92         -1.51         4.34 o                         
  -6  10   3         14.12         12.70         4.19 o                         
  -5  10   3         50.45         50.13         5.81 o                         
  -4  10   3         87.97         97.39         7.14 o                         
  -3  10   3          0.34          2.65         1.40 o                         
  -2  10   3        482.89        501.41         8.06 o                         
  -1  10   3         47.80         66.52         2.31 o                         
   0  10   3        272.86        312.04         3.43 o                         
   1  10   3        194.51        189.78         4.56 o                         
   2  10   3         75.65         78.43         4.30 o                         
   3  10   3       1332.78       1349.87        19.22 o                         
   4  10   3       2195.26       2296.67        90.26 o                         
   5  10   3         42.28         38.84         5.03 o                         
   6  10   3          5.63          2.53         2.90 o                         
   7  10   3          1.88         -0.83         2.08 o                         
  -7  11   3          0.53          1.63         4.19 o                         
  -6  11   3          4.56          5.39         3.03 o                         
  -5  11   3         49.64         33.86         4.70 o                         
  -4  11   3          2.57          8.99         2.33 o                         
  -3  11   3          2.25          5.15         1.72 o                         
  -2  11   3          0.22          0.22         3.10 o                         
  -1  11   3        170.03        168.53         3.69 o                         
   0  11   3        623.51        759.73         7.43 o                         
   1  11   3        390.04        381.35         6.97 o                         
   2  11   3        583.66        479.37        12.64 o                         
   3  11   3         88.41        112.64         5.90 o                         
   4  11   3       2763.12       2857.67        36.62 o                         
   5  11   3          4.31          4.14         2.89 o                         
   6  11   3        100.78        104.50         9.10 o                         
   7  11   3         22.05         34.39         6.14 o                         
  -7  12   3         22.04         17.23         5.73 o                         
  -6  12   3          0.89         11.73         5.15 o                         
  -5  12   3         34.49         37.80         5.27 o                         
  -4  12   3          5.17          1.30         1.95 o                         
  -3  12   3        206.04        190.40         9.23 o                         
  -2  12   3         71.18         77.37         5.15 o                         
  -1  12   3        195.40        223.90         4.52 o                         
   0  12   3        664.96        815.37         8.98 o                         
   1  12   3        519.59        484.35         8.04 o                         
   2  12   3        170.00        182.44         8.12 o                         
   3  12   3        369.36        393.99        10.81 o                         
   4  12   3        109.26        117.79         6.52 o                         
   5  12   3         69.68         90.43        12.84 o                         
   6  12   3          0.76          2.96         2.88 o                         
   7  12   3          3.23          6.90         3.87 o                         
  -7  13   3         32.64         21.72         5.11 o                         
  -6  13   3         90.13         65.24         9.03 o                         
  -5  13   3        154.10        172.26        10.48 o                         
  -4  13   3         20.55         25.74         4.02 o                         
  -3  13   3        329.43        299.80        11.90 o                         
  -2  13   3        157.81        145.35         7.29 o                         
  -1  13   3        126.20        116.54         3.02 o                         
   0  13   3        393.55        464.73         4.82 o                         
   1  13   3          5.89          2.09         0.99 o                         
   2  13   3        260.70        258.69         7.92 o                         
   3  13   3        527.93        558.84        21.52 o                         
   4  13   3         71.23         62.99         4.77 o                         
   5  13   3        189.92        211.63        11.88 o                         
   6  13   3         15.81         25.02         5.23 o                         
   7  13   3          2.61          5.74         3.82 o                         
  -7  14   3          0.04         -2.11         2.34 o                         
  -6  14   3          1.20          9.16         4.90 o                         
  -5  14   3          3.51          3.78         2.65 o                         
  -4  14   3          5.39          6.47         2.06 o                         
  -3  14   3        206.50        215.86        10.33 o                         
  -2  14   3        170.30        180.14         7.01 o                         
  -1  14   3        181.98        149.43         3.44 o                         
   0  14   3         90.16         77.47         2.29 o                         
   1  14   3          0.12          0.93         0.66 o                         
   2  14   3          2.28          1.34         0.96 o                         
   3  14   3        908.07        989.90        18.35 o                         
   4  14   3          1.02          2.69         1.68 o                         
   5  14   3        195.35        198.86        11.45 o                         
   6  14   3        107.90        125.42        10.12 o                         
   7  14   3          0.50          2.02         2.27 o                         
  -7  15   3         14.00         11.55         3.15 o                         
  -6  15   3         59.18         58.84         8.78 o                         
  -5  15   3         19.78         16.05         3.22 o                         
  -4  15   3         19.83         13.48         2.46 o                         
  -3  15   3         72.63         63.76         5.79 o                         
  -2  15   3         60.56         64.59         4.44 o                         
  -1  15   3         16.17         16.95         1.20 o                         
   0  15   3        824.98        821.93         8.15 o                         
   1  15   3         93.29         88.00         3.93 o                         
   2  15   3         65.55         60.01         3.96 o                         
   3  15   3       1198.65       1152.26        23.39 o                         
   4  15   3         35.20         30.61         4.88 o                         
   5  15   3         21.49         23.31         4.09 o                         
   6  15   3          3.28          3.59         2.08 o                         
   7  15   3          0.94         -1.44         2.39 o                         
  -7  16   3          1.92          5.09         2.82 o                         
  -6  16   3         22.74         21.66         4.37 o                         
  -5  16   3          5.77          2.38         2.04 o                         
  -4  16   3         95.02         80.75         6.02 o                         
  -3  16   3        296.32        291.40        10.40 o                         
  -2  16   3        292.90        312.65         9.74 o                         
  -1  16   3         43.55         37.48         1.72 o                         
   0  16   3        707.90        787.74        12.00 o                         
   1  16   3        267.45        209.86         6.57 o                         
   2  16   3         49.31         41.77         3.40 o                         
   3  16   3       1924.44       1922.94        39.48 o                         
   4  16   3        300.59        293.65        10.66 o                         
   5  16   3          0.06          3.47         2.85 o                         
   6  16   3          0.53          4.04         2.89 o                         
   7  16   3          0.33          6.04         2.66 o                         
  -7  17   3          0.08          2.39         3.86 o                         
  -6  17   3          4.23          0.55         3.19 o                         
  -5  17   3          0.83          2.70         1.80 o                         
  -4  17   3         31.54         29.84         4.65 o                         
  -3  17   3       1250.52       1352.29        30.36 o                         
  -2  17   3          5.97          5.60         1.54 o                         
  -1  17   3        313.31        310.63         5.69 o                         
   0  17   3         46.34         62.56         4.39 o                         
   1  17   3         90.36         94.71         3.95 o                         
   2  17   3        165.15        143.95         6.27 o                         
   3  17   3        124.07        103.88         7.57 o                         
   4  17   3          0.52         -0.42         2.15 o                         
   5  17   3         16.09         18.68         3.99 o                         
   6  17   3          1.03          4.61         2.22 o                         
   7  17   3          0.07          1.43         4.43 o                         
  -6  18   3          1.70          2.29         3.22 o                         
  -5  18   3          1.47          1.98         1.81 o                         
  -4  18   3        201.61        209.88         9.78 o                         
  -3  18   3       2336.72       2201.54        29.11 o                         
  -2  18   3         26.23         22.80         1.88 o                         
  -1  18   3        594.74        587.03         8.33 o                         
   0  18   3         43.82         53.26         2.64 o                         
   1  18   3        104.03         84.43         3.29 o                         
   2  18   3          0.53          7.11         5.05 o                         
   3  18   3         80.07         77.10         6.65 o                         
   4  18   3         77.26         77.59         6.81 o                         
   5  18   3          1.47          2.58         2.75 o                         
   6  18   3         23.35         26.86         5.01 o                         
  -6  19   3         44.56         40.06         7.90 o                         
  -5  19   3         12.24          8.46         2.36 o                         
  -4  19   3         26.70         23.05         4.52 o                         
  -3  19   3         66.80         97.92         6.76 o                         
  -2  19   3          7.97          8.22         1.41 o                         
  -1  19   3        264.92        278.22         5.47 o                         
   0  19   3        190.05        213.08         6.79 o                         
   1  19   3          2.28          1.07         0.61 o                         
   2  19   3       2221.96       2093.15        26.56 o                         
   3  19   3         53.47         52.49         4.43 o                         
   4  19   3          5.74          6.52         2.47 o                         
   5  19   3          6.64          3.45         2.86 o                         
   6  19   3          7.67          3.68         7.04 o                         
  -6  20   3          9.05         12.93         5.44 o                         
  -5  20   3         37.91         44.65         5.17 o                         
  -4  20   3         96.58        109.15         7.45 o                         
  -3  20   3        148.35        174.37         8.60 o                         
  -2  20   3        269.66        270.43         6.81 o                         
  -1  20   3          0.50          2.27         0.86 o                         
   0  20   3       1165.64       1144.27        16.53 o                         
   1  20   3         15.51         14.73         1.01 o                         
   2  20   3          3.90          4.62         1.68 o                         
   3  20   3        297.15        262.77         9.69 o                         
   4  20   3          6.88          5.50         3.01 o                         
   5  20   3         13.17         22.08         6.87 o                         
   6  20   3         34.88         38.48         8.00 o                         
  -6  21   3         34.29         34.38         6.94 o                         
  -5  21   3         14.20         17.90         3.25 o                         
  -4  21   3        216.76        180.77         9.52 o                         
  -3  21   3        218.52        226.00         9.74 o                         
  -2  21   3         20.59         19.88         1.84 o                         
  -1  21   3         29.81         26.11         1.95 o                         
   0  21   3        381.07        350.45         8.95 o                         
   1  21   3        172.88        128.67         4.02 o                         
   2  21   3         16.52         15.42         1.80 o                         
   3  21   3         37.33         26.15         3.64 o                         
   4  21   3        121.20        123.02         9.02 o                         
   5  21   3        196.07        215.65        16.26 o                         
   6  21   3         61.10         62.90         9.66 o                         
  -6  22   3         19.92         28.13         7.30 o                         
  -5  22   3          0.50          0.82         1.61 o                         
  -4  22   3          8.52         15.66         3.39 o                         
  -3  22   3          7.33          4.23         1.77 o                         
  -2  22   3         22.83         21.20         1.93 o                         
  -1  22   3         32.72         28.77         2.02 o                         
   0  22   3          1.35          6.15         3.25 o                         
   1  22   3        307.97        277.96         6.93 o                         
   2  22   3         32.00         27.65         2.96 o                         
   3  22   3       1326.67       1187.30        20.59 o                         
   4  22   3          1.31          2.72         2.04 o                         
   5  22   3         18.58         14.21         4.66 o                         
   6  22   3         43.28         64.62        10.06 o                         
  -6  23   3         44.10         57.50         9.25 o                         
  -5  23   3          5.24          3.46         1.86 o                         
  -4  23   3         21.88         19.23         3.27 o                         
  -3  23   3         97.60        104.45         4.97 o                         
  -2  23   3         39.88         41.33         2.75 o                         
  -1  23   3        376.24        355.19         9.30 o                         
   0  23   3        666.31        634.24        20.40 o                         
   1  23   3         44.77         42.24         2.72 o                         
   2  23   3        105.88         94.80         5.54 o                         
   3  23   3         30.33         46.75         5.92 o                         
   4  23   3         51.50         41.88         5.63 o                         
   5  23   3         21.30         30.52         9.89 o                         
   6  23   3         26.70         46.58         8.75 o                         
  -6  24   3          7.08         12.63         4.95 o                         
  -5  24   3          4.08         14.50         4.26 o                         
  -4  24   3         23.44         28.88         4.10 o                         
  -3  24   3          7.38          9.73         2.02 o                         
  -2  24   3         74.16         72.47         4.37 o                         
  -1  24   3         44.98         54.50         6.44 o                         
   0  24   3        126.19        137.00         9.71 o                         
   1  24   3          5.19          4.32         1.48 o                         
   2  24   3          1.93          0.00         1.48 o                         
   3  24   3          0.61          0.94         1.74 o                         
   4  24   3         19.28         23.83         4.38 o                         
   5  24   3          0.05          5.86         4.77 o                         
   6  24   3         17.05         22.19         9.03 o                         
  -6  25   3         19.03         23.19         6.31 o                         
  -5  25   3         78.57         93.98         9.51 o                         
  -4  25   3          0.75         -0.41         2.24 o                         
  -3  25   3         81.44         87.67         6.65 o                         
  -2  25   3         13.83         22.31         4.14 o                         
  -1  25   3         17.93         10.91         3.51 o                         
   0  25   3         16.31         24.90         4.92 o                         
   1  25   3        192.46        181.43        10.13 o                         
   2  25   3        277.84        258.86         7.89 o                         
   3  25   3         62.78         56.71         5.57 o                         
   4  25   3         43.12         31.08         4.97 o                         
   5  25   3          2.02          5.34         4.03 o                         
   6  25   3         20.27         36.35        12.40 o                         
  -6  26   3          3.30          6.11         4.67 o                         
  -5  26   3         62.73         64.93         7.99 o                         
  -4  26   3          0.80          2.78         2.05 o                         
  -3  26   3         83.80         82.21         6.57 o                         
  -2  26   3         62.98         58.62         8.20 o                         
  -1  26   3        245.92        231.37        13.45 o                         
   0  26   3        517.49        481.10        19.22 o                         
   1  26   3        411.26        380.29        13.90 o                         
   2  26   3          0.70          1.82         1.54 o                         
   3  26   3        253.83        241.29        12.26 o                         
   4  26   3          7.77          6.57         2.93 o                         
   5  26   3         14.77          8.77         9.10 o                         
  -5  27   3          1.85          9.59         4.29 o                         
  -4  27   3         28.37         23.19         3.75 o                         
  -3  27   3         69.42         67.05         6.12 o                         
  -2  27   3         15.50         16.39         3.74 o                         
  -1  27   3        362.69        371.00        17.50 o                         
   0  27   3         90.84         99.05         8.97 o                         
   1  27   3         13.75          7.98         2.66 o                         
   2  27   3         35.74         42.33         5.06 o                         
   3  27   3          5.59          4.44         1.84 o                         
   4  27   3         40.29         50.46         6.56 o                         
   5  27   3          6.95          9.56         4.49 o                         
  -5  28   3        136.71        157.21        14.92 o                         
  -4  28   3         47.66         45.62         5.42 o                         
  -3  28   3         27.47         29.29         4.94 o                         
  -2  28   3        270.33        287.14        14.45 o                         
  -1  28   3         10.51         19.01         4.78 o                         
   0  28   3          0.05          0.54         2.67 o                         
   1  28   3         45.90         37.98         6.42 o                         
   2  28   3         30.98         27.23         4.31 o                         
   3  28   3         46.29         50.24         6.62 o                         
   4  28   3          3.30          4.27         3.11 o                         
   5  28   3          8.40          4.02         5.27 o                         
  -5  29   3         85.94        106.45        14.39 o                         
  -4  29   3          1.97          5.12         3.25 o                         
  -3  29   3         29.83         40.42         6.17 o                         
  -2  29   3        141.83        139.05        10.37 o                         
  -1  29   3          0.46          6.96         4.25 o                         
   0  29   3        111.25        106.25         9.59 o                         
   1  29   3         62.17         56.09         8.64 o                         
   2  29   3         36.59         43.89         5.96 o                         
   3  29   3        118.85        110.77         9.89 o                         
   4  29   3        130.85        140.33        13.73 o                         
   5  29   3        161.41        173.79        16.15 o                         
  -5  30   3          0.20          3.61         3.57 o                         
  -4  30   3          0.09          2.39         2.86 o                         
  -3  30   3         40.27         32.08         5.51 o                         
  -2  30   3         73.50         75.13         7.95 o                         
  -1  30   3        288.86        295.41        16.76 o                         
   0  30   3         83.20         75.33         8.33 o                         
   1  30   3        110.92        105.23         9.84 o                         
   2  30   3         19.99         16.76         3.23 o                         
   3  30   3         26.93         25.93         4.75 o                         
   4  30   3          1.67          2.81         3.69 o                         
   5  30   3          0.01          8.85         9.15 o                         
  -5  31   3         49.25         52.62        11.48 o                         
  -4  31   3        117.61        110.17        10.66 o                         
  -3  31   3          0.49          0.50         2.64 o                         
  -2  31   3         21.96         22.11         4.96 o                         
  -1  31   3         14.18         21.62         5.15 o                         
   0  31   3         97.94         93.96         9.45 o                         
   1  31   3         46.74         41.20         6.45 o                         
   2  31   3          0.56          0.99         2.40 o                         
   3  31   3          0.04          1.10         2.43 o                         
   4  31   3          1.26          2.33         4.63 o                         
  -4  32   3         29.74         44.95         6.86 o                         
  -3  32   3          1.02          8.07         2.71 o                         
  -2  32   3         28.02         27.82         6.48 o                         
  -1  32   3         31.71         37.53         6.34 o                         
   0  32   3        130.48        123.14        11.02 o                         
   1  32   3          2.81          0.14         3.95 o                         
   2  32   3         61.94         63.64         9.04 o                         
   3  32   3         34.84         38.11         6.05 o                         
   4  32   3         70.11         80.12        11.24 o                         
  -4  33   3         49.86         49.45         7.19 o                         
  -3  33   3          0.87         -1.74         2.87 o                         
  -2  33   3        106.68        110.13        10.02 o                         
  -1  33   3         31.90         20.88         5.09 o                         
   0  33   3          0.13         -1.22         1.93 o                         
   1  33   3          2.95          2.09         2.25 o                         
   2  33   3         43.16         31.65         6.91 o                         
   3  33   3          3.19          1.29         2.56 o                         
   4  33   3         38.94         41.23         8.14 o                         
  -4  34   3          0.58          2.87         2.80 o                         
  -3  34   3          9.64         10.90         3.64 o                         
  -2  34   3         67.36         90.30         9.44 o                         
  -1  34   3         89.30         84.91         9.68 o                         
   0  34   3          2.15          1.31         2.21 o                         
   1  34   3         10.94         11.32         3.77 o                         
   2  34   3         15.93         18.07         4.69 o                         
   3  34   3         61.13         62.52         8.17 o                         
  -4  35   3          7.35          2.42        13.12 o                         
  -3  35   3          1.10         -0.19         2.01 o                         
  -2  35   3          3.50          4.27         3.39 o                         
  -1  35   3         11.58          8.97         2.79 o                         
   0  35   3          2.89          2.05         2.50 o                         
   1  35   3          1.01          0.06         2.88 o                         
   2  35   3          7.16         19.48         5.38 o                         
   3  35   3         55.93         63.16         8.15 o                         
  -4  36   3          5.47         18.28        11.37 o                         
  -3  36   3          9.97          8.56         5.32 o                         
  -2  36   3         40.33         58.21         7.74 o                         
  -1  36   3          0.90          8.52         3.58 o                         
   0  36   3         71.58         68.34         8.79 o                         
   1  36   3         21.71         24.28         7.08 o                         
   2  36   3        112.01        129.17        11.91 o                         
   3  36   3          0.57          6.90         3.57 o                         
  -3  37   3         15.10         18.53         4.53 o                         
  -2  37   3          4.90          7.24         3.56 o                         
  -1  37   3         70.98         85.31         9.16 o                         
   0  37   3         23.98         19.20         4.85 o                         
   1  37   3          1.31          2.55         6.79 o                         
   2  37   3         61.38         78.03         9.61 o                         
   3  37   3         24.19         18.30         9.51 o                         
  -3  38   3          3.11          7.32         4.67 o                         
  -2  38   3          4.52          1.82         1.98 o                         
  -1  38   3         23.12         33.16         6.99 o                         
   0  38   3          4.76          1.27         2.41 o                         
   1  38   3         62.38         69.30        11.28 o                         
   2  38   3         19.59         35.44         6.73 o                         
   3  38   3         25.49         30.16        11.98 o                         
  -2  39   3          7.09          0.73         3.35 o                         
  -1  39   3        119.46        125.07        11.27 o                         
   0  39   3          0.46         -1.18         3.15 o                         
   1  39   3          5.26         -1.95         3.64 o                         
   2  39   3         21.45         29.60        12.34 o                         
  -2  40   3         27.92         16.86         6.64 o                         
  -1  40   3         19.05         20.14         7.51 o                         
  -6   0   4          3.24          4.91         4.11 o                         
  -4   0   4        320.02        292.32        20.81 o                         
  -2   0   4       3181.52       3161.02        47.51 o                         
   0   0   4       4458.57       4811.98       222.44 o                         
   2   0   4        103.92         75.80         8.31 o                         
   4   0   4        100.45         65.34         9.82 o                         
   6   0   4         57.89         57.81        13.08 o                         
  -7   1   4          6.48          3.42         2.89 o                         
  -6   1   4          3.28          2.05         2.39 o                         
  -5   1   4        190.21        186.10        13.65 o                         
  -4   1   4         27.17         38.48         9.32 o                         
  -3   1   4        111.12        180.69       100.40 o                         
  -2   1   4       2914.48       2913.70       165.54 o                         
  -1   1   4        238.07        237.07         3.77 o                         
   0   1   4         45.60         71.12         3.14 o                         
   1   1   4         52.20         44.22         3.80 o                         
   2   1   4       2686.70       3024.92        33.65 o                         
   3   1   4        131.43        102.42         4.79 o                         
   4   1   4          1.08         15.58        27.60 o                         
   5   1   4         14.91          7.36         3.21 o                         
   6   1   4        118.85        112.38        12.11 o                         
   7   1   4         11.43         10.86         4.76 o                         
  -7   2   4          2.97         -1.80         3.03 o                         
  -6   2   4          0.51          1.27         5.65 o                         
  -5   2   4        100.20         91.75         9.49 o                         
  -4   2   4        283.21        246.30        13.32 o                         
  -3   2   4       1133.00       1023.19        24.59 o                         
  -2   2   4       1355.28       1701.63        56.57 o                         
  -1   2   4         12.07          9.90         0.85 o                         
   0   2   4        112.46        124.62         5.12 o                         
   1   2   4        662.20        917.59        51.75 o                         
   2   2   4        338.68        357.54         9.29 o                         
   3   2   4         32.99         45.41         5.22 o                         
   4   2   4        571.29        482.46        19.85 o                         
   5   2   4         22.70         11.44         7.86 o                         
   6   2   4         40.78         43.54         7.89 o                         
   7   2   4         27.17         29.75         6.20 o                         
  -7   3   4          1.02          0.69         3.52 o                         
  -6   3   4          1.65          5.09         3.39 o                         
  -5   3   4         40.30         51.88        10.52 o                         
  -4   3   4          0.31         -2.45         2.45 o                         
  -3   3   4        100.80        192.38        85.91 o                         
  -2   3   4       2646.29       2560.67        43.92 o                         
  -1   3   4         16.14         21.37         2.57 o                         
   0   3   4        727.53        765.90        22.27 o                         
   1   3   4       6051.76       7115.69        50.18 o                         
   2   3   4        700.82        779.66        23.66 o                         
   3   3   4        445.82        407.68        11.44 o                         
   4   3   4          3.67        215.29       138.05 o                         
   5   3   4         33.38         32.55         5.74 o                         
   6   3   4         23.90         35.03         7.03 o                         
   7   3   4          0.87         -1.59         2.69 o                         
  -7   4   4          0.54          7.16         3.44 o                         
  -6   4   4          2.26          1.41         4.13 o                         
  -5   4   4        100.51         83.70         9.07 o                         
  -4   4   4         18.83         23.54        15.94 o                         
  -3   4   4         87.99         98.64         7.84 o                         
  -2   4   4        503.51        739.75        18.77 o                         
  -1   4   4       1437.58       1277.61        14.53 o                         
   0   4   4       1196.78       1224.76        20.42 o                         
   1   4   4       1153.85       1359.08        23.47 o                         
   2   4   4        146.60        149.72         6.17 o                         
   3   4   4         42.89         45.00         4.14 o                         
   4   4   4       1906.42       1920.67        39.32 o                         
   5   4   4         46.72         35.84         6.65 o                         
   6   4   4         47.76         56.01         8.90 o                         
   7   4   4         19.26         24.06         6.79 o                         
  -7   5   4          0.02          3.12         3.46 o                         
  -6   5   4         35.47         33.83         6.53 o                         
  -5   5   4         38.36         43.25         6.71 o                         
  -4   5   4        881.90        805.07        24.56 o                         
  -3   5   4         53.45         73.71         7.04 o                         
  -2   5   4       1010.03       1030.55        14.51 o                         
  -1   5   4          0.78          8.35         3.68 o                         
   0   5   4         84.85        107.40         7.40 o                         
   1   5   4        827.26        843.40        18.13 o                         
   2   5   4        885.49        945.03        20.47 o                         
   3   5   4          1.46          0.42         1.65 o                         
   4   5   4        109.14        128.08        46.22 o                         
   5   5   4          4.28          2.04         4.95 o                         
   6   5   4         65.26         65.06         9.36 o                         
   7   5   4         49.58         62.49        11.25 o                         
  -7   6   4         18.05         14.09         5.20 o                         
  -6   6   4          0.39         -0.81         2.70 o                         
  -5   6   4          2.51          2.31         4.97 o                         
  -4   6   4         67.16         86.05        13.75 o                         
  -3   6   4        268.30        276.21        10.34 o                         
  -2   6   4       1012.64        926.19        31.96 o                         
  -1   6   4       1520.23       1386.12        14.62 o                         
   0   6   4       1477.20       1707.42        46.13 o                         
   1   6   4       1076.84       1223.96        27.42 o                         
   2   6   4       1656.72       1741.76        41.41 o                         
   3   6   4          0.57          8.12         5.69 o                         
   4   6   4         10.07          9.59         2.17 o                         
   5   6   4         10.49         26.15        23.49 o                         
   6   6   4          0.02         -1.18         4.09 o                         
   7   6   4        129.13        134.57        13.09 o                         
  -7   7   4         27.14         30.40         7.13 o                         
  -6   7   4          3.25          5.49         3.12 o                         
  -5   7   4          2.94          0.77         5.18 o                         
  -4   7   4         57.91         56.69         5.85 o                         
  -3   7   4         13.94         53.89        10.13 o                         
  -2   7   4       1028.57       1139.87        15.05 o                         
  -1   7   4        111.30        171.08         4.49 o                         
   0   7   4          2.15          4.22         1.37 o                         
   1   7   4          0.22          2.11         0.64 o                         
   2   7   4        105.59        172.06        32.64 o                         
   3   7   4        238.86        257.01         8.24 o                         
   4   7   4        141.45        356.46        38.10 o                         
   5   7   4        463.51        420.28        20.71 o                         
   6   7   4         38.40         33.54         5.16 o                         
   7   7   4         17.74         13.00         4.25 o                         
  -7   8   4         13.91         12.01         4.87 o                         
  -6   8   4          3.31         -0.34         2.39 o                         
  -5   8   4        129.52        139.07        11.60 o                         
  -4   8   4        318.12        314.43        12.60 o                         
  -3   8   4        855.07        729.30        17.09 o                         
  -2   8   4         48.00         52.57         5.71 o                         
  -1   8   4       2353.70       2327.39        35.48 o                         
   0   8   4        295.48        238.32         4.03 o                         
   1   8   4         58.41         62.57         2.14 o                         
   2   8   4       4609.64       4540.79        27.57 o                         
   3   8   4          1.06          1.82         1.94 o                         
   4   8   4       1507.67       1425.92        26.58 o                         
   5   8   4          4.41          4.37         3.60 o                         
   6   8   4          1.49         -0.40         2.56 o                         
   7   8   4          3.98          1.29         2.54 o                         
  -7   9   4          0.15          2.64         3.97 o                         
  -6   9   4         32.36         32.04         6.59 o                         
  -5   9   4          0.76          3.18         3.63 o                         
  -4   9   4         68.43         69.18         6.39 o                         
  -3   9   4          2.64         31.45         5.82 o                         
  -2   9   4        513.17        479.91        12.41 o                         
  -1   9   4        350.04        331.85         9.07 o                         
   0   9   4        101.42         84.23         2.51 o                         
   1   9   4          0.57          2.64         1.83 o                         
   2   9   4          1.20          4.86         1.52 o                         
   3   9   4        369.81        325.26         9.51 o                         
   4   9   4         47.81         77.73         6.96 o                         
   5   9   4         50.71         47.72         5.51 o                         
   6   9   4         28.42         27.87         4.92 o                         
   7   9   4          8.23         13.45         3.56 o                         
  -7  10   4         22.22         16.77         5.05 o                         
  -6  10   4         51.08         56.88         8.55 o                         
  -5  10   4          0.12          2.19         1.81 o                         
  -4  10   4        247.61        245.17        11.32 o                         
  -3  10   4         92.00         94.46         4.64 o                         
  -2  10   4        612.09        562.32        18.66 o                         
  -1  10   4       1343.95       1323.57        28.87 o                         
   0  10   4          0.02          0.96         0.56 o                         
   1  10   4       1232.82       1375.90        18.32 o                         
   2  10   4         39.87         40.09         2.60 o                         
   3  10   4          0.35         23.91        11.10 o                         
   4  10   4        162.88        187.04         9.70 o                         
   5  10   4          5.09          8.69         3.71 o                         
   6  10   4         11.53         11.54         3.43 o                         
   7  10   4          1.61          0.74         3.14 o                         
  -7  11   4         17.65         25.01         6.32 o                         
  -6  11   4         70.85         72.71         9.67 o                         
  -5  11   4          0.22          0.57         2.10 o                         
  -4  11   4          0.40          2.08         1.73 o                         
  -3  11   4        349.25        337.63         8.47 o                         
  -2  11   4        233.01        205.95         7.12 o                         
  -1  11   4        179.44        154.31         4.42 o                         
   0  11   4        148.69        180.22         3.92 o                         
   1  11   4       1239.80       1288.00        12.22 o                         
   2  11   4        297.39        288.07         8.26 o                         
   3  11   4        590.20        604.57        13.37 o                         
   4  11   4          3.77         -0.20         2.02 o                         
   5  11   4        114.70        117.91         8.68 o                         
   6  11   4          0.47         -1.77         2.01 o                         
   7  11   4          0.71          5.90         3.57 o                         
  -7  12   4          2.68          2.06         3.98 o                         
  -6  12   4         84.72        107.68        11.33 o                         
  -5  12   4          0.47          1.96         2.03 o                         
  -4  12   4          4.65          3.17         1.99 o                         
  -3  12   4        859.09        809.36        24.68 o                         
  -2  12   4        151.26        138.47         5.18 o                         
  -1  12   4       1024.41        994.17        11.12 o                         
   0  12   4       1045.31       1058.21         9.32 o                         
   1  12   4        162.86        192.94         4.92 o                         
   2  12   4        323.53        300.56         6.19 o                         
   3  12   4        460.61        534.00        29.70 o                         
   4  12   4         60.72         63.37         5.03 o                         
   5  12   4          1.42          4.06         2.20 o                         
   6  12   4         72.23         69.79         7.78 o                         
   7  12   4         39.35         37.18         5.94 o                         
  -7  13   4          1.81          8.86         4.33 o                         
  -6  13   4          5.73         19.65         5.65 o                         
  -5  13   4          0.00          2.75         2.95 o                         
  -4  13   4        210.52        216.03        10.95 o                         
  -3  13   4         29.60         33.73         2.72 o                         
  -2  13   4        465.54        434.39         9.13 o                         
  -1  13   4        255.03        276.06         5.33 o                         
   0  13   4       1721.85       1764.52        12.83 o                         
   1  13   4          2.13          0.91         0.70 o                         
   2  13   4        164.00        163.08         4.87 o                         
   3  13   4       1414.05       1380.91        20.68 o                         
   4  13   4        173.86        178.71        10.13 o                         
   5  13   4          2.69          0.07         1.91 o                         
   6  13   4         38.83         35.93         5.66 o                         
   7  13   4          1.29          1.78         3.09 o                         
  -7  14   4         12.37         16.11         5.87 o                         
  -6  14   4          1.95          5.06         2.88 o                         
  -5  14   4         70.98         90.16         7.82 o                         
  -4  14   4        155.61        144.98         9.32 o                         
  -3  14   4        114.38        118.27         8.48 o                         
  -2  14   4        111.75        103.75         4.52 o                         
  -1  14   4        646.08        581.51         8.35 o                         
   0  14   4         94.03        126.04         3.45 o                         
   1  14   4         94.64         96.29         3.87 o                         
   2  14   4        847.88        868.29        12.91 o                         
   3  14   4        642.65        618.82        17.00 o                         
   4  14   4        307.88        307.88        10.68 o                         
   5  14   4         19.60         31.44         4.82 o                         
   6  14   4         16.00         17.95         4.67 o                         
   7  14   4         61.39         79.57         8.58 o                         
  -7  15   4         29.53         40.35         6.79 o                         
  -6  15   4          0.96         -1.02         2.62 o                         
  -5  15   4          5.21         14.33         3.64 o                         
  -4  15   4        201.46        188.87         9.51 o                         
  -3  15   4          0.75         -2.09         2.09 o                         
  -2  15   4         35.01         28.84         2.42 o                         
  -1  15   4        807.32        791.96        10.81 o                         
   0  15   4        876.66        842.60         9.88 o                         
   1  15   4        380.28        328.94         8.25 o                         
   2  15   4         86.89         87.47         3.87 o                         
   3  15   4         21.91         22.27         3.39 o                         
   4  15   4        111.04        118.26         6.89 o                         
   5  15   4         89.90        108.81         8.57 o                         
   6  15   4         56.29         62.80         7.40 o                         
   7  15   4          3.89          5.59         3.33 o                         
  -7  16   4         75.05         66.17        11.52 o                         
  -6  16   4          2.11          2.16         2.00 o                         
  -5  16   4          1.02          0.61         1.64 o                         
  -4  16   4          4.41          5.01         1.87 o                         
  -3  16   4        153.58        147.31         8.77 o                         
  -2  16   4        543.79        567.40         9.93 o                         
  -1  16   4        538.65        547.01         9.13 o                         
   0  16   4        719.04        642.48        10.23 o                         
   1  16   4         27.14         32.31         2.60 o                         
   2  16   4        103.60        101.16         3.91 o                         
   3  16   4         99.11         94.20         5.92 o                         
   4  16   4         72.61         65.72         6.13 o                         
   5  16   4         42.57         47.24         6.04 o                         
   6  16   4         25.21         24.76         4.58 o                         
   7  16   4         23.74         29.93         7.80 o                         
  -7  17   4          6.65         11.81         9.70 o                         
  -6  17   4          5.57          6.51         2.67 o                         
  -5  17   4          3.19          2.00         2.19 o                         
  -4  17   4         51.30         39.19         5.06 o                         
  -3  17   4        164.66        167.72         8.13 o                         
  -2  17   4        696.60        718.35        11.23 o                         
  -1  17   4         22.38         17.19         1.73 o                         
   0  17   4        692.27        631.46        11.89 o                         
   1  17   4         16.79         17.92         1.61 o                         
   2  17   4         19.51         21.77         2.60 o                         
   3  17   4        434.61        404.50        11.97 o                         
   4  17   4         56.61         49.84         5.43 o                         
   5  17   4        120.72        131.37         9.66 o                         
   6  17   4         23.84         18.66         5.87 o                         
   7  17   4          1.54         -1.22         4.55 o                         
  -6  18   4          0.25         -1.88         3.90 o                         
  -5  18   4          0.39         -2.11         2.11 o                         
  -4  18   4          3.29          1.20         1.93 o                         
  -3  18   4         10.69         19.52         4.07 o                         
  -2  18   4         21.56         14.66         1.72 o                         
  -1  18   4        104.71         92.55         3.88 o                         
   0  18   4         31.83         27.35         2.80 o                         
   1  18   4        251.70        255.50         6.12 o                         
   2  18   4        188.72        202.90         6.95 o                         
   3  18   4         51.61         71.94         6.73 o                         
   4  18   4         69.69         72.81         6.79 o                         
   5  18   4        128.08        132.09        12.60 o                         
   6  18   4          9.21         12.24         3.63 o                         
  -6  19   4          4.05          0.90         3.19 o                         
  -5  19   4         15.11         15.68         3.43 o                         
  -4  19   4         32.96         21.63         3.39 o                         
  -3  19   4        976.61        979.81        15.09 o                         
  -2  19   4          0.05          0.51         1.17 o                         
  -1  19   4          2.72          1.33         0.75 o                         
   0  19   4         43.41         47.09         3.50 o                         
   1  19   4        425.50        384.01         6.79 o                         
   2  19   4         24.56         15.28         2.20 o                         
   3  19   4       1570.70       1434.61        23.01 o                         
   4  19   4         33.84         37.71         4.97 o                         
   5  19   4        157.49        142.43        13.06 o                         
   6  19   4          2.36         12.90         5.43 o                         
  -6  20   4          2.51          6.32         3.93 o                         
  -5  20   4         32.05         29.16         4.33 o                         
  -4  20   4         36.20         37.44         4.47 o                         
  -3  20   4        968.80        972.01        15.14 o                         
  -2  20   4         91.37         97.13         4.28 o                         
  -1  20   4          0.31          0.43         0.74 o                         
   0  20   4         78.20         69.00         4.31 o                         
   1  20   4         32.04         25.10         1.70 o                         
   2  20   4        426.46        389.43         9.74 o                         
   3  20   4        147.53        133.13         7.18 o                         
   4  20   4         41.42         43.51         4.49 o                         
   5  20   4          0.14         -0.69         2.87 o                         
   6  20   4         75.20         87.21        11.20 o                         
  -6  21   4          8.09         16.30         5.27 o                         
  -5  21   4          5.15          8.78         2.65 o                         
  -4  21   4          0.02          0.63         1.86 o                         
  -3  21   4        127.39        132.42         5.74 o                         
  -2  21   4          1.18          1.95         1.12 o                         
  -1  21   4         54.05         42.54         2.77 o                         
   0  21   4          1.55         13.68         3.73 o                         
   1  21   4         30.89         37.70         2.07 o                         
   2  21   4          0.19          1.80         1.08 o                         
   3  21   4         57.60         67.45         5.19 o                         
   4  21   4         38.42         39.76         4.37 o                         
   5  21   4          8.23          6.99         4.42 o                         
   6  21   4         35.79         38.65        12.07 o                         
  -6  22   4          7.92          7.33         3.01 o                         
  -5  22   4          8.67         11.28         3.78 o                         
  -4  22   4          2.59          3.79         2.13 o                         
  -3  22   4         18.80         14.66         2.56 o                         
  -2  22   4          2.05          4.52         1.24 o                         
  -1  22   4        142.01        128.24         4.71 o                         
   0  22   4       1307.90       1188.66        22.27 o                         
   1  22   4         65.67         56.02         3.18 o                         
   2  22   4         89.00         91.55         5.28 o                         
   3  22   4         36.83         33.23         3.83 o                         
   4  22   4          6.84          8.20         2.57 o                         
   5  22   4         21.67         35.14        10.78 o                         
   6  22   4          4.75          2.71         3.39 o                         
  -6  23   4          2.59          0.98         4.92 o                         
  -5  23   4          2.88          5.55         2.38 o                         
  -4  23   4         17.87         18.15         4.69 o                         
  -3  23   4         18.88         28.08         2.76 o                         
  -2  23   4         87.34         95.29         4.47 o                         
  -1  23   4        270.52        270.03         6.86 o                         
   0  23   4        135.43        114.74         6.89 o                         
   1  23   4         77.28         89.72         4.85 o                         
   2  23   4         21.51         14.86         1.98 o                         
   3  23   4        106.75         99.55         6.89 o                         
   4  23   4         21.06         18.94         4.20 o                         
   5  23   4        107.38        110.20        12.18 o                         
   6  23   4          0.74          1.28         5.87 o                         
  -6  24   4         51.55         64.61         9.82 o                         
  -5  24   4          2.35          2.51         2.38 o                         
  -4  24   4         40.34         40.14         4.82 o                         
  -3  24   4        400.35        422.73        11.75 o                         
  -2  24   4         20.10         21.11         2.56 o                         
  -1  24   4        534.10        491.62        14.47 o                         
   0  24   4         48.21         23.79         4.16 o                         
   1  24   4        235.34        226.16         7.76 o                         
   2  24   4         48.56         38.08         3.09 o                         
   3  24   4         66.08         49.74         4.36 o                         
   4  24   4         32.67         35.47         5.32 o                         
   5  24   4         73.86         79.60        10.54 o                         
   6  24   4          0.14          5.81         5.99 o                         
  -6  25   4         14.38         16.45         5.75 o                         
  -5  25   4          0.53          1.61         4.74 o                         
  -4  25   4         23.87         30.77         4.25 o                         
  -3  25   4         62.15         64.49         5.94 o                         
  -2  25   4         74.85         71.32         5.84 o                         
  -1  25   4        166.08        154.33         9.60 o                         
   0  25   4        180.73        219.01        11.07 o                         
   1  25   4        374.59        338.23         9.56 o                         
   2  25   4         73.71         64.50         4.03 o                         
   3  25   4          7.42          8.95         1.98 o                         
   4  25   4         32.60         29.05         4.79 o                         
   5  25   4          9.66         12.13         4.30 o                         
  -5  26   4          4.80          1.87         2.51 o                         
  -4  26   4          0.97          1.85         2.56 o                         
  -3  26   4         51.56         58.63         5.72 o                         
  -2  26   4         11.14         11.14         3.10 o                         
  -1  26   4          4.90         15.39         4.50 o                         
   0  26   4         35.67         34.87         4.57 o                         
   1  26   4          7.93          9.84         2.33 o                         
   2  26   4         61.37         59.03         5.47 o                         
   3  26   4          0.51         -0.43         1.51 o                         
   4  26   4          3.20          2.80         3.01 o                         
   5  26   4          0.11         -1.91         3.22 o                         
  -5  27   4         38.23         45.91         6.99 o                         
  -4  27   4          1.04         -0.61         2.64 o                         
  -3  27   4         31.38         31.72         4.38 o                         
  -2  27   4          3.81          7.48         2.45 o                         
  -1  27   4        701.30        689.75        27.73 o                         
   0  27   4          6.23          7.64         2.47 o                         
   1  27   4          4.57          6.22         2.48 o                         
   2  27   4          2.72          1.66         2.03 o                         
   3  27   4         20.04         18.81         3.22 o                         
   4  27   4         34.93         41.03         7.52 o                         
   5  27   4          0.90          2.11         8.00 o                         
  -5  28   4         62.37         73.02         8.69 o                         
  -4  28   4          0.68         -0.91         2.30 o                         
  -3  28   4         19.09         22.35         3.75 o                         
  -2  28   4          7.63         12.83         3.70 o                         
  -1  28   4        828.52        887.03        24.76 o                         
   0  28   4         93.81         78.78         7.16 o                         
   1  28   4         55.04         51.87         5.02 o                         
   2  28   4         57.90         55.57         5.49 o                         
   3  28   4          0.09         -0.18         2.07 o                         
   4  28   4          0.63          4.45         6.63 o                         
   5  28   4         62.62         67.53        11.19 o                         
  -5  29   4          0.51          4.74         3.41 o                         
  -4  29   4         10.19          6.63         2.95 o                         
  -3  29   4         11.26          9.05         2.34 o                         
  -2  29   4          9.90          4.45         2.54 o                         
  -1  29   4        130.05        128.15         9.93 o                         
   0  29   4         84.30         74.45         7.93 o                         
   1  29   4         71.01         70.66         5.98 o                         
   2  29   4         13.10         25.70         4.31 o                         
   3  29   4         31.31         24.00         4.59 o                         
   4  29   4          2.21          1.75         4.11 o                         
   5  29   4        218.81        208.81        28.56 o                         
  -5  30   4         51.18         58.05         9.16 o                         
  -4  30   4         43.03         61.00         6.62 o                         
  -3  30   4          1.41         -2.17         2.52 o                         
  -2  30   4         16.41         20.73         4.32 o                         
  -1  30   4         33.27         37.32         5.43 o                         
   0  30   4        111.13         89.32         7.87 o                         
   1  30   4         14.85         11.84         3.44 o                         
   2  30   4        195.65        196.20        10.76 o                         
   3  30   4         16.27         22.08         4.84 o                         
   4  30   4         79.61         79.41        11.42 o                         
  -5  31   4          4.72          9.62         5.69 o                         
  -4  31   4         28.73         27.51         5.25 o                         
  -3  31   4         17.06         20.33         4.49 o                         
  -2  31   4         16.86         18.22         4.19 o                         
  -1  31   4          2.60          1.83         3.69 o                         
   0  31   4         39.69         35.67         5.27 o                         
   1  31   4          5.22          5.02         2.18 o                         
   2  31   4         24.40         32.17         4.70 o                         
   3  31   4          5.33          4.38         2.40 o                         
   4  31   4          2.98          1.91         3.92 o                         
  -4  32   4          0.03          0.84         2.24 o                         
  -3  32   4         13.98         26.12         4.91 o                         
  -2  32   4        161.14        155.61        11.50 o                         
  -1  32   4         58.31         60.80         7.15 o                         
   0  32   4         17.63          9.53         3.11 o                         
   1  32   4          1.48          4.57         2.80 o                         
   2  32   4         32.88         38.77         6.45 o                         
   3  32   4          0.76          4.48         3.15 o                         
   4  32   4         49.61         55.87         9.59 o                         
  -4  33   4          0.79         -0.32         2.89 o                         
  -3  33   4          2.50          0.43         3.21 o                         
  -2  33   4         25.17         29.80         5.83 o                         
  -1  33   4         64.73         64.60         7.69 o                         
   0  33   4         25.25         25.83         4.82 o                         
   1  33   4        147.34        151.69        15.42 o                         
   2  33   4         73.05         73.15         8.38 o                         
   3  33   4        104.13        102.66        10.31 o                         
   4  33   4          1.79          2.15         5.00 o                         
  -4  34   4         20.13         18.49         5.00 o                         
  -3  34   4          1.58          1.57         3.13 o                         
  -2  34   4          3.79         20.19         5.32 o                         
  -1  34   4          0.63          0.71         2.48 o                         
   0  34   4        147.93        152.58        11.16 o                         
   1  34   4         30.23         30.02         7.59 o                         
   2  34   4          7.58         12.57         4.43 o                         
   3  34   4          0.00         -1.92         4.11 o                         
  -4  35   4          0.01          9.12         4.34 o                         
  -3  35   4         79.74         81.01         9.11 o                         
  -2  35   4        257.95        274.64        18.11 o                         
  -1  35   4          1.77         -0.79         1.81 o                         
   0  35   4          3.02          7.07         2.65 o                         
   1  35   4         49.66         72.50        11.10 o                         
   2  35   4          1.25          6.10         2.94 o                         
   3  35   4          0.11         -1.85         3.37 o                         
  -3  36   4         18.53         14.89         5.50 o                         
  -2  36   4         11.32         15.08         4.54 o                         
  -1  36   4         12.83         15.69         3.58 o                         
   0  36   4          0.00         -2.65         3.48 o                         
   1  36   4         30.72         39.87         8.52 o                         
   2  36   4         48.51         74.93        10.10 o                         
   3  36   4          0.02         -2.33         5.09 o                         
  -3  37   4          4.18         12.30         6.34 o                         
  -2  37   4          1.05          3.82         2.90 o                         
  -1  37   4          1.38          3.24         4.82 o                         
   0  37   4          0.01         -0.74         3.67 o                         
   1  37   4         40.14         44.62         9.30 o                         
   2  37   4          9.50         13.89         4.71 o                         
   3  37   4          2.62          4.85         6.79 o                         
  -2  38   4          4.57         -3.38         4.52 o                         
  -1  38   4         14.77          9.98         4.24 o                         
   0  38   4         31.50         41.49         8.92 o                         
   1  38   4          1.77         -0.19         3.91 o                         
   2  38   4         21.50         24.36        12.89 o                         
   3  38   4         26.42         15.20         8.06 o                         
  -1  39   4          2.75         19.30         9.31 o                         
  -7   0   5         23.04         28.48         9.86 o                         
  -5   0   5         19.02         21.07         6.39 o                         
  -3   0   5          8.48          5.69         2.61 o                         
  -1   0   5        918.04        934.84         9.88 o                         
   1   0   5       2221.86       2386.34        42.65 o                         
   3   0   5       2171.29       2053.72        49.35 o                         
   5   0   5        151.22        142.51        17.52 o                         
   7   0   5          3.86         -4.00         6.91 o                         
  -7   1   5          0.01          1.16         2.89 o                         
  -6   1   5         25.40         19.42         5.60 o                         
  -5   1   5        132.12        114.06        10.55 o                         
  -4   1   5        149.14        138.93        15.39 o                         
  -3   1   5         34.85         31.34         3.73 o                         
  -2   1   5       1761.46       1755.19        24.05 o                         
  -1   1   5        404.99        404.08         5.87 o                         
   0   1   5          5.41          6.20         2.49 o                         
   1   1   5        386.10        498.04        10.01 o                         
   2   1   5       1115.06       1094.39        17.30 o                         
   3   1   5         18.72         22.47         4.78 o                         
   4   1   5        893.68        845.00        26.34 o                         
   5   1   5          2.23          8.87         3.97 o                         
   6   1   5         54.74         49.25         8.07 o                         
   7   1   5          5.19          5.23         3.15 o                         
  -7   2   5         31.32         27.66         6.43 o                         
  -6   2   5          0.93          0.02         2.98 o                         
  -5   2   5          5.66          5.78         3.12 o                         
  -4   2   5         49.83         43.54         8.42 o                         
  -3   2   5        110.21         94.92         6.87 o                         
  -2   2   5        311.41        396.60        62.38 o                         
  -1   2   5         45.49         70.88         2.82 o                         
   0   2   5        736.42        821.63        22.95 o                         
   1   2   5        580.52        701.77        16.30 o                         
   2   2   5        904.90        858.45        13.78 o                         
   3   2   5        142.72        173.35         7.74 o                         
   4   2   5        136.80        148.61        13.05 o                         
   5   2   5         40.92         40.83         6.86 o                         
   6   2   5         32.65         27.48         5.85 o                         
   7   2   5          0.14         -4.91         4.91 o                         
  -7   3   5          1.45          1.86         3.91 o                         
  -6   3   5         31.55         41.13         7.24 o                         
  -5   3   5         80.11         80.19         8.71 o                         
  -4   3   5         15.44         13.12         2.97 o                         
  -3   3   5         58.04         46.88         5.17 o                         
  -2   3   5        249.56        264.30         9.41 o                         
  -1   3   5         87.08         73.30         2.90 o                         
   0   3   5        785.89        910.29        25.56 o                         
   1   3   5        141.75        187.34        11.02 o                         
   2   3   5         28.29         19.16         1.45 o                         
   3   3   5         27.51         36.98         4.91 o                         
   4   3   5        137.84         97.70         8.86 o                         
   5   3   5        152.40        127.66        11.64 o                         
   6   3   5         26.61         21.97         5.36 o                         
   7   3   5         29.08         24.97         4.15 o                         
  -7   4   5          0.00          2.24         3.21 o                         
  -6   4   5          9.29         17.79         5.18 o                         
  -5   4   5         53.97         54.65         7.11 o                         
  -4   4   5        124.80         83.22         7.89 o                         
  -3   4   5        285.21        336.19        83.30 o                         
  -2   4   5        178.82        207.63         8.66 o                         
  -1   4   5        135.82        132.39         4.24 o                         
   0   4   5        126.01        126.44         8.42 o                         
   1   4   5       3310.03       4106.59        23.85 o                         
   2   4   5        211.69        239.46         5.87 o                         
   3   4   5        318.09        271.71         9.74 o                         
   4   4   5        146.76        118.79         7.34 o                         
   5   4   5         22.44         34.59         4.97 o                         
   6   4   5         14.91         17.46         3.62 o                         
   7   4   5         94.73        101.22        10.17 o                         
  -7   5   5          5.55         11.33         4.25 o                         
  -6   5   5         73.36         65.75         8.95 o                         
  -5   5   5         60.56         58.89         7.50 o                         
  -4   5   5          1.77          6.40         5.75 o                         
  -3   5   5       1007.20       1090.27        24.04 o                         
  -2   5   5       1608.46       1503.64        18.78 o                         
  -1   5   5         12.50         15.03         1.73 o                         
   0   5   5         10.69         30.08         1.35 o                         
   1   5   5       2789.13       3329.54        69.82 o                         
   2   5   5         57.12         36.34         1.79 o                         
   3   5   5         33.09         20.08         2.76 o                         
   4   5   5          4.05          4.29         1.58 o                         
   5   5   5         76.54         74.94         6.75 o                         
   6   5   5         32.77         33.19         4.93 o                         
   7   5   5        107.86        128.95        11.17 o                         
  -7   6   5          5.04         13.14         4.71 o                         
  -6   6   5          0.02         -0.02         2.40 o                         
  -5   6   5          0.93          1.06         2.51 o                         
  -4   6   5        271.11        257.64        13.69 o                         
  -3   6   5        405.12        462.14        26.78 o                         
  -2   6   5        496.16        486.98        16.77 o                         
  -1   6   5         26.37         29.37         1.82 o                         
   0   6   5          2.62          1.65         0.69 o                         
   1   6   5          0.37         21.48         8.73 o                         
   2   6   5         67.08         69.67         3.36 o                         
   3   6   5          4.93          3.06         1.57 o                         
   4   6   5         20.05         15.29         2.62 o                         
   5   6   5          0.01         -1.58         1.81 o                         
   6   6   5         10.37         13.30         3.45 o                         
   7   6   5         29.66         42.81         6.90 o                         
  -7   7   5          1.79          0.59         8.61 o                         
  -6   7   5          0.28         10.34         3.77 o                         
  -5   7   5          1.74          2.45         1.89 o                         
  -4   7   5          3.95          1.77         2.07 o                         
  -3   7   5        873.74        808.30        18.21 o                         
  -2   7   5         11.99         50.58        12.41 o                         
  -1   7   5         33.24         31.64         2.15 o                         
   0   7   5         87.60        120.65         5.00 o                         
   1   7   5        776.52        891.27        17.72 o                         
   2   7   5        263.50        206.67         6.53 o                         
   3   7   5         33.00        218.88        37.28 o                         
   4   7   5         16.75         51.56         9.51 o                         
   5   7   5          8.89          4.23         2.02 o                         
   6   7   5         20.62         17.28         4.00 o                         
   7   7   5         80.16         77.33         8.84 o                         
  -7   8   5          8.26         12.00         5.89 o                         
  -6   8   5          1.71          3.53         2.18 o                         
  -5   8   5          1.31          1.01         2.83 o                         
  -4   8   5         10.10         15.92         2.93 o                         
  -3   8   5         46.84         75.13         6.82 o                         
  -2   8   5         14.24         21.56         2.55 o                         
  -1   8   5        243.41        228.77         5.54 o                         
   0   8   5          1.26          2.06         0.88 o                         
   1   8   5        158.35        157.89         4.25 o                         
   2   8   5        594.46        661.43        10.10 o                         
   3   8   5       1800.92       1703.53        25.05 o                         
   4   8   5        359.28        331.58        12.68 o                         
   5   8   5          4.10          3.86         2.28 o                         
   6   8   5         54.37         51.38         6.47 o                         
   7   8   5         66.98         68.56         7.99 o                         
  -7   9   5          0.12          4.56         3.34 o                         
  -6   9   5          3.18          1.15         4.79 o                         
  -5   9   5         49.19         40.56         7.43 o                         
  -4   9   5         77.36         71.13         6.21 o                         
  -3   9   5        784.31        698.08        12.69 o                         
  -2   9   5         45.75         37.18         3.73 o                         
  -1   9   5        285.42        289.77         5.09 o                         
   0   9   5          0.07          3.92         1.02 o                         
   1   9   5        113.86        130.90         4.74 o                         
   2   9   5        733.26        762.58        15.01 o                         
   3   9   5        345.80        457.06        43.68 o                         
   4   9   5          0.54         11.89         3.10 o                         
   5   9   5         40.86         38.84         5.77 o                         
   6   9   5         16.30         23.07         4.99 o                         
   7   9   5          1.95          2.32         2.31 o                         
  -7  10   5          2.69          5.45         3.69 o                         
  -6  10   5          0.30          1.63         3.13 o                         
  -5  10   5         37.62         36.01         6.22 o                         
  -4  10   5          1.19          4.72         2.58 o                         
  -3  10   5        149.89        201.15         7.21 o                         
  -2  10   5        747.13        787.42        14.26 o                         
  -1  10   5        286.54        326.57         5.41 o                         
   0  10   5        668.46        715.35         7.23 o                         
   1  10   5        207.68        194.64         3.95 o                         
   2  10   5       1051.09       1052.37        14.67 o                         
   3  10   5       1596.10       1439.83        30.90 o                         
   4  10   5         24.33         44.12         6.75 o                         
   5  10   5        131.84        117.10         8.77 o                         
   6  10   5        117.48        120.57         9.63 o                         
   7  10   5          2.15          1.37         2.28 o                         
  -7  11   5          0.88          3.79         3.53 o                         
  -6  11   5          6.22          8.31         4.14 o                         
  -5  11   5         81.25         78.69         7.34 o                         
  -4  11   5        206.23        190.19        10.97 o                         
  -3  11   5          4.85          5.10         2.50 o                         
  -2  11   5          1.62         20.52         8.39 o                         
  -1  11   5         42.63         39.46         1.89 o                         
   0  11   5        202.37        195.04         4.01 o                         
   1  11   5         17.22         15.96         1.25 o                         
   2  11   5       2735.31       2619.20        51.98 o                         
   4  11   5        117.67        119.31         9.37 o                         
   5  11   5         25.85         32.18         4.82 o                         
   6  11   5          0.28          0.43         1.89 o                         
   7  11   5          5.17          4.33         2.85 o                         
  -7  12   5         10.34         10.34         8.77 o                         
  -6  12   5          0.08         -1.09         2.46 o                         
  -5  12   5          8.66          4.59         2.62 o                         
  -4  12   5        293.48        240.04        11.61 o                         
  -3  12   5         22.31          8.42         3.30 o                         
  -2  12   5          5.17         15.70         1.78 o                         
  -1  12   5         66.09         79.04         2.58 o                         
   0  12   5         33.24         43.02         1.95 o                         
   1  12   5        137.59        133.48         3.94 o                         
   2  12   5        172.15        176.24         6.24 o                         
   3  12   5       2616.25       2615.45        41.45 o                         
   4  12   5        159.19        156.84         7.55 o                         
   5  12   5         31.06         34.82         4.82 o                         
   6  12   5          4.07          2.20         3.25 o                         
   7  12   5          0.96          4.81         2.79 o                         
  -7  13   5          4.65          7.71         4.56 o                         
  -6  13   5          6.05          9.98         3.69 o                         
  -5  13   5          4.96          4.49         2.40 o                         
  -4  13   5        318.22        296.96        13.08 o                         
  -3  13   5        411.13        440.11        25.31 o                         
  -2  13   5          8.83          6.09         1.31 o                         
  -1  13   5          1.54          5.72         0.75 o                         
   0  13   5          0.30          0.54         0.65 o                         
   1  13   5        463.41        477.94         7.84 o                         
   2  13   5         50.03         51.06         2.67 o                         
   3  13   5         12.83         20.72         3.13 o                         
   4  13   5         18.38         19.01         3.05 o                         
   5  13   5          0.05          1.76         1.76 o                         
   6  13   5         17.91         22.60         4.50 o                         
   7  13   5         31.49         26.94         5.12 o                         
  -7  14   5         22.57         24.71         6.22 o                         
  -6  14   5          2.56          6.52         3.30 o                         
  -5  14   5          5.11          4.13         2.61 o                         
  -4  14   5          1.18          9.54         3.25 o                         
  -3  14   5          7.33          6.96         1.72 o                         
  -2  14   5         14.91          7.96         2.26 o                         
  -1  14   5        301.89        296.33         5.95 o                         
   0  14   5        151.10        127.21         3.72 o                         
   1  14   5        369.47        386.67         7.32 o                         
   2  14   5        403.96        351.85         9.34 o                         
   3  14   5          2.12         30.87        16.92 o                         
   4  14   5         67.05        109.33        18.42 o                         
   5  14   5         14.64         12.41         3.43 o                         
   6  14   5          2.16          3.46         2.78 o                         
   7  14   5         26.78         31.59         5.48 o                         
  -7  15   5          7.03          4.93         3.63 o                         
  -6  15   5         12.13         15.58         4.60 o                         
  -5  15   5         26.91         23.38         4.49 o                         
  -4  15   5         30.03         42.68         7.85 o                         
  -3  15   5          6.65          4.91         1.20 o                         
  -2  15   5        273.24        291.13         7.84 o                         
  -1  15   5        379.90        414.10         7.18 o                         
   0  15   5          7.28          9.08         1.03 o                         
   1  15   5         56.44         50.04         2.49 o                         
   2  15   5       2115.67       2001.04        31.40 o                         
   3  15   5       1162.87       1098.79        19.91 o                         
   4  15   5        731.00        729.96        20.31 o                         
   5  15   5         14.61         13.01         6.11 o                         
   6  15   5         55.68         61.37         7.03 o                         
   7  15   5          8.09         -0.47         7.05 o                         
  -7  16   5          2.99          1.75         5.35 o                         
  -6  16   5         11.56          7.82         3.83 o                         
  -5  16   5         77.75         72.86         6.31 o                         
  -4  16   5        591.42        584.76        22.75 o                         
  -3  16   5         19.13         10.62         1.77 o                         
  -2  16   5        494.08        496.53         9.70 o                         
  -1  16   5         69.24         72.03         3.19 o                         
   0  16   5          2.98          0.29         0.78 o                         
   1  16   5        128.46         96.69         3.85 o                         
   2  16   5         69.75         67.66         4.25 o                         
   3  16   5          0.17          1.57         1.69 o                         
   4  16   5         59.56         61.83         5.39 o                         
   5  16   5         55.70         64.81         6.85 o                         
   6  16   5          0.02         -0.07         2.13 o                         
   7  16   5          1.94          1.54         4.08 o                         
  -6  17   5          0.75          1.01         3.88 o                         
  -5  17   5         87.79         84.52         8.27 o                         
  -4  17   5        331.11        300.01        14.24 o                         
  -3  17   5          4.47          4.57         1.81 o                         
  -2  17   5         62.30         56.00         3.39 o                         
  -1  17   5        141.71        176.82         4.93 o                         
   0  17   5          5.43          7.62         1.35 o                         
   1  17   5         94.98         87.28         3.96 o                         
   2  17   5        163.86        173.67         6.70 o                         
   3  17   5         50.51         41.91         3.81 o                         
   4  17   5        165.70        166.00         8.50 o                         
   5  17   5         68.98         84.20        12.20 o                         
   6  17   5          7.81          8.84         3.14 o                         
  -6  18   5          2.63          1.30         8.40 o                         
  -5  18   5          4.11          4.10         2.89 o                         
  -4  18   5          2.18         -0.06         2.29 o                         
  -3  18   5        258.87        247.46         7.74 o                         
  -2  18   5        154.63        155.34         5.61 o                         
  -1  18   5        228.52        225.96         6.39 o                         
   0  18   5         11.49         10.65         1.62 o                         
   1  18   5        135.03        111.43         4.42 o                         
   2  18   5        106.45        104.68         5.19 o                         
   3  18   5          1.44         -0.15         1.46 o                         
   4  18   5         55.37         60.60         5.20 o                         
   5  18   5         96.25         85.50        10.16 o                         
   6  18   5         39.47         32.43         6.80 o                         
  -6  19   5          3.66          3.35         7.72 o                         
  -5  19   5          0.36          1.04         2.15 o                         
  -4  19   5          5.69          9.22         2.75 o                         
  -3  19   5         24.39         20.88         2.44 o                         
  -2  19   5        846.75        864.19        13.42 o                         
  -1  19   5         16.25         15.34         1.83 o                         
   0  19   5         41.11         43.81         3.50 o                         
   1  19   5          6.38          8.95         1.26 o                         
   2  19   5         10.00          9.06         1.79 o                         
   3  19   5          1.29          4.22         1.40 o                         
   4  19   5          4.67         11.11         2.78 o                         
   5  19   5          6.94          4.85         2.41 o                         
   6  19   5         14.03         20.53         6.08 o                         
  -6  20   5          0.35         -1.79         3.88 o                         
  -5  20   5          1.71          3.77         2.16 o                         
  -4  20   5        271.83        256.93         8.83 o                         
  -3  20   5          6.68          7.52         1.76 o                         
  -2  20   5          1.66          6.57         1.41 o                         
  -1  20   5        442.68        453.72         9.33 o                         
   0  20   5        300.97        273.48         8.62 o                         
   1  20   5          3.99          0.85         1.05 o                         
   2  20   5        121.67        132.93         6.06 o                         
   3  20   5         65.15         55.80         4.24 o                         
   4  20   5         88.36         87.85         6.57 o                         
   5  20   5         12.56         19.50         4.17 o                         
   6  20   5         54.14         66.61         9.74 o                         
  -6  21   5          3.93          7.47         3.03 o                         
  -5  21   5          8.71          7.23         2.55 o                         
  -4  21   5          2.16          3.89         2.01 o                         
  -3  21   5          2.39          0.95         1.21 o                         
  -2  21   5         42.07         40.59         3.02 o                         
  -1  21   5       1240.22       1315.99        16.03 o                         
   0  21   5        377.42        323.94         9.77 o                         
   1  21   5        634.57        595.10        11.01 o                         
   2  21   5        494.20        446.54        12.08 o                         
   3  21   5         52.66         40.19         3.72 o                         
   4  21   5        197.17        182.48         9.34 o                         
   5  21   5          0.55          1.94         4.35 o                         
   6  21   5          0.10         -0.77         8.42 o                         
  -6  22   5          6.52          6.79         4.23 o                         
  -5  22   5         12.48         19.52         3.66 o                         
  -4  22   5        114.11        123.95         6.26 o                         
  -3  22   5          0.94         -0.40         1.14 o                         
  -2  22   5          3.06          6.17         1.28 o                         
  -1  22   5          1.29          7.17         2.05 o                         
   0  22   5        366.33        316.32         9.84 o                         
   1  22   5        129.02        136.66         7.16 o                         
   2  22   5        237.58        218.56         7.63 o                         
   3  22   5         42.79         48.64         4.00 o                         
   4  22   5         36.24         35.47         7.32 o                         
   5  22   5        217.81        247.38        17.83 o                         
   6  22   5          1.91          0.92         2.60 o                         
  -6  23   5          3.41          6.46         5.08 o                         
  -5  23   5          4.06         -1.40         1.47 o                         
  -4  23   5          0.17          1.12         1.17 o                         
  -3  23   5         43.30         31.86         3.08 o                         
  -2  23   5         24.52         17.73         2.30 o                         
  -1  23   5         78.26         88.66         4.27 o                         
   0  23   5         14.13         16.97         3.15 o                         
   1  23   5         47.56         42.48         4.21 o                         
   2  23   5        557.11        523.11        11.75 o                         
   3  23   5          4.46          2.67         1.62 o                         
   4  23   5        154.20        146.79        10.28 o                         
   5  23   5         21.60         28.40         6.73 o                         
   6  23   5          3.78          1.71         3.94 o                         
  -6  24   5         31.66         33.86         7.48 o                         
  -5  24   5         41.13         53.55         5.81 o                         
  -4  24   5         18.64         20.05         3.61 o                         
  -3  24   5          6.60          5.79         1.78 o                         
  -2  24   5          0.03          3.19         1.55 o                         
  -1  24   5         40.90         47.87         3.66 o                         
   0  24   5        194.77        159.52         8.14 o                         
   1  24   5         24.31         16.69         2.68 o                         
   2  24   5         95.94         95.34         5.15 o                         
   3  24   5         13.52         11.72         2.16 o                         
   4  24   5          7.61         11.69         4.06 o                         
   5  24   5         32.22         40.39         7.66 o                         
  -6  25   5          3.78         -0.36         3.17 o                         
  -5  25   5         12.96          7.50         2.51 o                         
  -4  25   5         15.08         21.30         4.19 o                         
  -3  25   5          2.39          3.20         1.81 o                         
  -2  25   5        103.48        101.22         6.99 o                         
  -1  25   5        100.17         80.62         6.11 o                         
   0  25   5         91.25         76.04         5.71 o                         
   1  25   5         54.73         56.57         4.77 o                         
   2  25   5         61.13         67.79         4.37 o                         
   3  25   5         12.78         11.90         2.39 o                         
   4  25   5         95.31        103.06         8.95 o                         
   5  25   5         34.26         26.60         6.40 o                         
  -5  26   5          0.52          3.85         2.49 o                         
  -4  26   5          9.16          7.77         2.71 o                         
  -3  26   5        117.91        114.59         7.90 o                         
  -2  26   5         32.51         34.46         4.25 o                         
  -1  26   5          0.98          5.03         2.82 o                         
   0  26   5          0.01          0.88         1.33 o                         
   1  26   5         41.41         39.73         5.42 o                         
   2  26   5          0.34          6.39         2.09 o                         
   3  26   5        285.21        261.64        12.26 o                         
   4  26   5          4.11          6.90         3.80 o                         
   5  26   5         19.90         26.68        10.25 o                         
  -5  27   5         88.80        110.00        10.47 o                         
  -4  27   5         31.30         38.59         5.10 o                         
  -3  27   5         66.17         73.49         6.52 o                         
  -2  27   5          0.87          1.79         1.64 o                         
  -1  27   5         43.04         55.63         6.28 o                         
   0  27   5         25.96         28.35         4.40 o                         
   1  27   5          1.17          0.67         2.59 o                         
   2  27   5        338.88        305.49        13.06 o                         
   3  27   5         11.00         13.60         3.22 o                         
   4  27   5         39.99         30.86         5.27 o                         
   5  27   5         17.12         13.04         7.11 o                         
  -5  28   5         14.44         25.87         5.42 o                         
  -4  28   5         31.88         34.76         4.87 o                         
  -3  28   5          6.00          8.48         2.81 o                         
  -2  28   5         63.94         77.72         6.51 o                         
  -1  28   5          7.15          7.99         2.79 o                         
   0  28   5        148.83        145.00        10.35 o                         
   1  28   5         38.17         34.90         5.84 o                         
   2  28   5         43.35         42.99         5.07 o                         
   3  28   5          0.23          1.06         2.11 o                         
   4  28   5         54.82         62.09        15.53 o                         
   5  28   5         23.03         39.93        12.36 o                         
  -5  29   5          1.03         11.27         4.28 o                         
  -4  29   5         10.43         12.79         2.64 o                         
  -3  29   5         14.57         16.26         3.48 o                         
  -2  29   5         47.18         45.14         5.26 o                         
  -1  29   5          0.01          5.43         2.81 o                         
   0  29   5          0.36          2.89         2.12 o                         
   1  29   5        117.37        117.41         9.83 o                         
   2  29   5         21.32         24.38         4.31 o                         
   3  29   5         32.52         28.33         4.37 o                         
   4  29   5          9.45         13.99         5.41 o                         
  -5  30   5         42.24         50.67         7.50 o                         
  -4  30   5          4.01          4.79         2.31 o                         
  -3  30   5          0.20          4.67         2.75 o                         
  -2  30   5          4.83         22.82         4.77 o                         
  -1  30   5          0.02          4.84         3.92 o                         
   0  30   5         46.45         38.21         5.35 o                         
   1  30   5          1.14          3.35         2.90 o                         
   2  30   5          0.12          3.03         2.11 o                         
   3  30   5         94.73        102.56        10.05 o                         
   4  30   5          8.68          7.98         3.41 o                         
  -5  31   5         47.19         39.70         9.94 o                         
  -4  31   5         10.92         12.95         4.07 o                         
  -3  31   5        168.77        169.54        10.58 o                         
  -2  31   5        221.55        240.38        13.90 o                         
  -1  31   5         23.63         20.50         3.97 o                         
   0  31   5          5.63         10.44         4.30 o                         
   1  31   5        191.98        173.04        16.00 o                         
   2  31   5         35.57         38.55         5.06 o                         
   3  31   5          4.43          9.94         4.27 o                         
   4  31   5          4.00          3.01         3.79 o                         
  -4  32   5         22.63         24.96         4.65 o                         
  -3  32   5         39.51         50.31         8.00 o                         
  -2  32   5        109.55        119.25        10.27 o                         
  -1  32   5          0.65          2.40         6.06 o                         
   0  32   5         34.25         46.34         8.71 o                         
   1  32   5          0.44          3.10         5.85 o                         
   2  32   5         16.81         18.16         3.86 o                         
   3  32   5         30.85         31.50         5.83 o                         
   4  32   5         30.81         64.44        16.83 o                         
  -4  33   5          5.12          6.77         2.76 o                         
  -3  33   5         22.61         20.52         5.31 o                         
  -2  33   5         24.79         34.18         8.35 o                         
  -1  33   5         20.44         22.62         4.84 o                         
   0  33   5        107.64        110.83        13.57 o                         
   1  33   5        114.95        130.32        14.30 o                         
   2  33   5        124.96        128.96        11.49 o                         
   3  33   5         12.78         15.15         4.38 o                         
  -4  34   5          0.00        -10.36        10.36 o                         
  -3  34   5          0.57         -4.00         4.06 o                         
  -2  34   5         59.43         62.43        10.41 o                         
  -1  34   5         21.40         22.34         5.10 o                         
   0  34   5          0.69          4.41         3.43 o                         
   1  34   5         19.06         26.36         7.49 o                         
   2  34   5          0.00         -1.23         3.18 o                         
   3  34   5         53.67         43.34         7.09 o                         
  -3  35   5          0.01          1.09         3.03 o                         
  -2  35   5         23.75         27.15         9.06 o                         
  -1  35   5         48.10         53.81         7.45 o                         
   0  35   5         20.08         16.30         5.78 o                         
   1  35   5        160.43        191.94        18.42 o                         
   2  35   5          0.22          4.25         2.52 o                         
   3  35   5          1.22         -5.61         5.61 o                         
  -3  36   5         10.95         12.71         7.61 o                         
  -2  36   5          0.23         -1.73         5.85 o                         
  -1  36   5          7.19         14.46         5.30 o                         
   0  36   5          0.07         -2.15         3.25 o                         
   1  36   5        161.34        166.37        21.80 o                         
   2  36   5          0.89         -2.66         3.33 o                         
   3  36   5         15.45         16.32         8.57 o                         
  -2  37   5          1.75          0.97         3.78 o                         
  -1  37   5         54.13         75.56         9.51 o                         
   0  37   5          5.53          1.33         3.14 o                         
   1  37   5         85.52        109.20        15.83 o                         
   2  37   5         42.36         53.35        12.16 o                         
   3  37   5          8.68          7.06         6.53 o                         
  -2  38   5          3.13          4.92         4.19 o                         
  -1  38   5         16.54         28.99         9.91 o                         
   0  38   5         46.17         62.28        18.04 o                         
   1  38   5          3.94          3.19         6.44 o                         
  -1  39   5         15.96         23.79         9.38 o                         
  -6   0   6          0.86          2.58         2.81 o                         
  -4   0   6          2.41         -4.31         4.31 o                         
  -2   0   6         43.28         58.80         6.05 o                         
   0   0   6        226.38        203.76         7.73 o                         
   2   0   6          4.70         -0.07         0.89 o                         
   4   0   6         57.41         79.29         7.22 o                         
   6   0   6        125.75        118.72        17.55 o                         
  -7   1   6         13.10         13.98         4.71 o                         
  -6   1   6         24.64         24.44         5.35 o                         
  -5   1   6          9.12          5.48         2.42 o                         
  -4   1   6        113.75         96.04         8.04 o                         
  -3   1   6          9.81         29.33        35.69 o                         
  -2   1   6        188.65        140.96         6.48 o                         
  -1   1   6        734.49        799.57        12.32 o                         
   0   1   6        263.57        206.40         5.76 o                         
   1   1   6        561.48        681.45         8.22 o                         
   2   1   6          0.03         -0.36         0.46 o                         
   3   1   6          0.17          0.26         0.86 o                         
   4   1   6         19.81         12.38         2.54 o                         
   5   1   6         11.27          8.72         1.91 o                         
   6   1   6         33.64         29.97         5.01 o                         
   7   1   6         80.21         73.77         8.00 o                         
  -7   2   6          0.21          3.27         3.09 o                         
  -6   2   6          0.31         -0.16         6.01 o                         
  -5   2   6         14.24          7.67         2.63 o                         
  -4   2   6        111.99         95.63         9.50 o                         
  -3   2   6        763.02        673.61        18.35 o                         
  -2   2   6          0.20          4.41         2.10 o                         
  -1   2   6       1315.00       1292.72        21.26 o                         
   0   2   6        285.35        277.40         6.75 o                         
   1   2   6        920.43        948.84        21.88 o                         
   2   2   6        147.42        148.26         3.43 o                         
   3   2   6        323.49        308.79        11.50 o                         
   4   2   6          1.16         -1.88         1.88 o                         
   5   2   6         19.32         31.71         6.80 o                         
   6   2   6         21.70         14.00         3.08 o                         
   7   2   6          0.52         -2.78         2.78 o                         
  -7   3   6          3.24          5.09         3.42 o                         
  -6   3   6          2.95          1.57         2.25 o                         
  -5   3   6         46.34         36.82         8.81 o                         
  -4   3   6        160.47        150.75        10.41 o                         
  -3   3   6        168.97        193.16        56.87 o                         
  -2   3   6        120.32        103.38         4.94 o                         
  -1   3   6         59.06         68.92         2.74 o                         
   0   3   6         39.14         36.89         3.33 o                         
   1   3   6        107.33         81.49         6.89 o                         
   2   3   6         35.10         30.93         3.68 o                         
   3   3   6        470.05        480.30        11.49 o                         
   4   3   6          0.10         -0.95         1.62 o                         
   5   3   6        487.70        420.01        15.86 o                         
   6   3   6         23.13          8.64         2.55 o                         
   7   3   6          3.32          3.21         2.56 o                         
  -7   4   6          1.48          4.57         2.42 o                         
  -6   4   6          0.00          2.77         2.36 o                         
  -5   4   6         14.53          9.37         7.44 o                         
  -4   4   6        168.75        161.20        10.80 o                         
  -3   4   6         29.62         52.41         3.97 o                         
  -2   4   6          6.86         14.67         3.39 o                         
  -1   4   6        356.07        402.62        10.38 o                         
   0   4   6        618.21        676.70        19.24 o                         
   1   4   6          7.04          7.87         1.06 o                         
   2   4   6       1264.21       1264.46        22.52 o                         
   3   4   6         95.77         62.55         6.20 o                         
   4   4   6         46.30         41.98         4.36 o                         
   5   4   6         30.51         29.41         5.04 o                         
   6   4   6         59.34         61.39         6.88 o                         
   7   4   6          6.16         11.77         4.28 o                         
  -7   5   6          2.59          0.38         6.81 o                         
  -6   5   6          0.48         -0.69         2.22 o                         
  -5   5   6          6.53          5.03         4.51 o                         
  -4   5   6        203.11        173.12        17.89 o                         
  -3   5   6         19.83         65.76        11.06 o                         
  -2   5   6          2.48          3.61         1.08 o                         
  -1   5   6          8.47          9.46         1.36 o                         
   0   5   6        495.58        462.19        15.63 o                         
   1   5   6          0.02         28.72        14.31 o                         
   2   5   6        222.34        259.54         6.66 o                         
   3   5   6        664.76        616.20        13.17 o                         
   4   5   6          4.36         47.24         9.66 o                         
   5   5   6         60.27         56.80         5.94 o                         
   6   5   6          8.94          2.42         3.54 o                         
   7   5   6        140.16        152.56        11.66 o                         
  -7   6   6          0.68         -0.14         2.77 o                         
  -6   6   6          7.24          8.54         4.15 o                         
  -5   6   6          0.14         -2.88         2.88 o                         
  -4   6   6         84.00         80.55         7.76 o                         
  -3   6   6        738.19        777.74        17.60 o                         
  -2   6   6         31.93         22.11         2.13 o                         
  -1   6   6         15.35          5.23         0.98 o                         
   0   6   6         94.13         85.43         3.89 o                         
   1   6   6       1137.13       1228.49        34.11 o                         
   2   6   6          3.64          4.02         1.73 o                         
   3   6   6        217.50        347.91        13.71 o                         
   4   6   6        383.51        334.04        12.54 o                         
   5   6   6         20.08         20.73         5.79 o                         
   6   6   6         65.34         71.05         7.48 o                         
   7   6   6         13.63         23.14         5.30 o                         
  -7   7   6          1.87          7.63         3.67 o                         
  -6   7   6          5.33          9.76         3.61 o                         
  -5   7   6         88.54         85.27         8.97 o                         
  -4   7   6        242.62        210.70        12.25 o                         
  -3   7   6        703.94        708.26        16.33 o                         
  -2   7   6        140.88        161.98         6.68 o                         
  -1   7   6        124.00        132.11         4.22 o                         
   0   7   6          3.46          2.02         1.02 o                         
   1   7   6       4100.48       4490.72        83.33 o                         
   2   7   6        503.66        480.57         8.03 o                         
   3   7   6       1353.56       1333.80        19.33 o                         
   4   7   6         24.33         31.58         4.29 o                         
   5   7   6        148.72        152.53         9.59 o                         
   6   7   6         25.90         34.68         5.53 o                         
   7   7   6          3.66          7.27         3.25 o                         
  -7   8   6          0.43          4.72         5.41 o                         
  -6   8   6          0.90          0.97         2.52 o                         
  -5   8   6         90.41         73.60         8.53 o                         
  -4   8   6         28.16         34.27         5.65 o                         
  -3   8   6        328.30        325.13        13.65 o                         
  -2   8   6        490.81        473.88        11.32 o                         
  -1   8   6        108.36         74.02         3.26 o                         
   0   8   6       1788.33       1809.44        25.06 o                         
   1   8   6        144.09        190.28         7.48 o                         
   2   8   6          0.87          0.27         0.61 o                         
   3   8   6        303.89        342.43        12.98 o                         
   4   8   6         69.42         98.40        11.18 o                         
   5   8   6          0.34          2.48         2.84 o                         
   6   8   6         72.43         73.49         7.78 o                         
   7   8   6         34.27         41.59         6.29 o                         
  -7   9   6          1.16         -1.44         7.64 o                         
  -6   9   6          1.71          6.86         3.83 o                         
  -5   9   6         81.65         83.29         9.02 o                         
  -4   9   6        417.71        364.21        14.00 o                         
  -3   9   6        780.90        768.26        23.06 o                         
  -2   9   6        399.02        372.77        15.58 o                         
  -1   9   6         61.41         59.28         2.55 o                         
   0   9   6        259.46        251.76         5.29 o                         
   1   9   6        441.65        473.30        11.55 o                         
   2   9   6          0.09         -0.07         0.71 o                         
   3   9   6        492.78        571.85        26.21 o                         
   4   9   6        245.95        228.39        10.51 o                         
   5   9   6         87.15         79.07         7.17 o                         
   6   9   6         98.04        110.64         9.43 o                         
   7   9   6         25.13         28.75         5.52 o                         
  -7  10   6          0.08          0.52         2.97 o                         
  -6  10   6          5.71         13.67         5.19 o                         
  -5  10   6        134.23        149.19        11.69 o                         
  -4  10   6         79.73         73.42         6.73 o                         
  -3  10   6          0.04          9.12         3.06 o                         
  -2  10   6        118.95        142.67        10.65 o                         
  -1  10   6        704.43        639.59         9.53 o                         
   0  10   6        102.87        133.43         3.73 o                         
   1  10   6        583.95        627.90        13.81 o                         
   2  10   6          5.28          4.90         1.14 o                         
   3  10   6       1088.95       1045.03        15.01 o                         
   4  10   6         45.67         45.81         4.22 o                         
   5  10   6         56.80         66.01         6.77 o                         
   6  10   6         64.30         60.38         7.06 o                         
   7  10   6         26.44         29.80         5.65 o                         
  -7  11   6         29.85         33.80         7.02 o                         
  -6  11   6          2.36          6.93         3.99 o                         
  -5  11   6          1.68          3.83         3.22 o                         
  -4  11   6          0.15          1.01         3.32 o                         
  -3  11   6          9.78         11.18         2.61 o                         
  -2  11   6         38.59         30.01         3.43 o                         
  -1  11   6        350.99        345.33         5.71 o                         
   0  11   6         16.40         23.94         1.86 o                         
   1  11   6        143.80        106.88         4.09 o                         
   2  11   6       1292.31       1245.14        20.74 o                         
   3  11   6        707.43        655.04        11.99 o                         
   4  11   6          0.14          8.60         4.24 o                         
   5  11   6        133.14        142.75         9.47 o                         
   6  11   6          1.76          2.97         6.13 o                         
   7  11   6         76.64         78.25         8.71 o                         
  -7  12   6          3.18          6.69         6.88 o                         
  -6  12   6          4.83          7.60         4.46 o                         
  -5  12   6         46.63         58.08         7.55 o                         
  -4  12   6         12.10          8.40         2.76 o                         
  -3  12   6        312.13        265.09         9.83 o                         
  -2  12   6        217.18        208.71         8.48 o                         
  -1  12   6          0.97          3.57         0.82 o                         
   0  12   6         43.21         35.97         1.61 o                         
   1  12   6        174.90        178.30         5.26 o                         
   2  12   6          7.16         11.08         2.38 o                         
   3  12   6        119.00        114.95         5.79 o                         
   4  12   6        104.44        115.70         6.69 o                         
   5  12   6         19.34         23.90         3.93 o                         
   6  12   6         99.93        104.34         9.05 o                         
   7  12   6         14.00         13.12         4.31 o                         
  -7  13   6         51.08         56.01         8.97 o                         
  -6  13   6         10.41          3.34         9.55 o                         
  -5  13   6         95.79        108.93         8.69 o                         
  -4  13   6        142.70        148.90         9.39 o                         
  -3  13   6         30.25         36.55         3.90 o                         
  -2  13   6        979.61        996.87        16.83 o                         
  -1  13   6        227.95        241.67         4.79 o                         
   0  13   6        263.86        240.04         4.87 o                         
   1  13   6        117.47        125.72         4.46 o                         
   2  13   6        593.87        629.14        12.95 o                         
   3  13   6         53.16         52.17         3.97 o                         
   4  13   6         12.27          9.39         3.53 o                         
   5  13   6         13.93         15.16         3.85 o                         
   6  13   6         80.03         83.41         8.13 o                         
   7  13   6          0.02         -3.46         3.46 o                         
  -7  14   6          6.01          9.17         7.26 o                         
  -6  14   6         16.59         28.17         5.94 o                         
  -5  14   6         10.86         11.43         3.36 o                         
  -4  14   6        182.34        176.05        13.74 o                         
  -3  14   6         67.77         68.42         4.45 o                         
  -2  14   6          2.91          5.19         2.11 o                         
  -1  14   6        158.25        150.56         3.64 o                         
   0  14   6        624.24        644.49         9.27 o                         
   1  14   6         48.47         43.19         3.41 o                         
   2  14   6         30.91         32.01         3.33 o                         
   3  14   6        103.66         98.63         5.61 o                         
   4  14   6         37.74         46.01         4.50 o                         
   5  14   6         27.61         27.13         3.84 o                         
   6  14   6         17.20         18.13         4.07 o                         
   7  14   6         20.41         26.41         8.38 o                         
  -7  15   6         13.21         10.55         7.93 o                         
  -6  15   6          1.51          8.84         5.92 o                         
  -5  15   6          2.77          2.53         3.05 o                         
  -4  15   6         17.17         16.50         2.97 o                         
  -3  15   6         58.94         56.64         4.08 o                         
  -2  15   6         58.00         56.43         3.61 o                         
  -1  15   6        279.93        277.76         8.59 o                         
   0  15   6          5.10         12.07         1.37 o                         
   1  15   6        476.50        457.64         8.88 o                         
   2  15   6        940.49        932.82        16.16 o                         
   3  15   6        169.11        157.31         7.04 o                         
   4  15   6          5.28          4.62         2.94 o                         
   5  15   6        151.03        130.86         8.01 o                         
   6  15   6          2.43          8.67         3.08 o                         
   7  15   6         19.16         19.42         7.47 o                         
  -6  16   6         39.57         47.60        11.65 o                         
  -5  16   6         17.07         10.55         3.61 o                         
  -4  16   6          0.00          2.94         1.74 o                         
  -3  16   6          0.04         -0.62         0.94 o                         
  -2  16   6        149.56        146.21         6.18 o                         
  -1  16   6         97.18         93.51         3.66 o                         
   0  16   6         35.89         34.59         2.15 o                         
   1  16   6         23.88         27.75         2.33 o                         
   2  16   6         88.83         73.60         4.70 o                         
   3  16   6         71.52         67.71         4.74 o                         
   4  16   6        106.40        103.25         6.91 o                         
   5  16   6          2.46          6.84         3.38 o                         
   6  16   6          9.58         11.10         2.92 o                         
  -6  17   6          0.24         -0.47         2.73 o                         
  -5  17   6          0.01          4.12         3.94 o                         
  -4  17   6         41.85         42.68         4.10 o                         
  -3  17   6         14.84          7.51         2.29 o                         
  -2  17   6         11.28          7.58         1.45 o                         
  -1  17   6        124.84        103.72         4.06 o                         
   0  17   6        294.38        269.54         6.98 o                         
   1  17   6        308.52        324.04         7.58 o                         
   2  17   6        267.85        229.63         8.27 o                         
   3  17   6        140.98        146.69         6.99 o                         
   4  17   6         14.77         33.72         7.65 o                         
   5  17   6         56.36         73.30         7.36 o                         
   6  17   6         46.50         41.35         6.02 o                         
  -6  18   6          4.61          0.13         6.17 o                         
  -5  18   6          2.27          3.26         2.24 o                         
  -4  18   6        360.59        354.40        11.48 o                         
  -3  18   6          3.74          2.78         1.17 o                         
  -2  18   6         25.85         26.90         2.44 o                         
  -1  18   6       1455.60       1338.78        14.26 o                         
   0  18   6         85.91         68.35         4.21 o                         
   1  18   6         30.39         34.47         2.53 o                         
   2  18   6       1153.44       1062.58        17.67 o                         
   3  18   6          0.07          2.39         1.76 o                         
   4  18   6        298.03        276.23        11.41 o                         
   5  18   6          5.40          8.77         4.30 o                         
   6  18   6         21.67         23.04         4.68 o                         
  -6  19   6          0.03         -2.39         2.39 o                         
  -5  19   6          0.02          0.08         1.35 o                         
  -4  19   6        136.03        136.60         7.27 o                         
  -3  19   6         40.66         40.60         3.34 o                         
  -2  19   6          3.10          2.49         1.23 o                         
  -1  19   6        106.34        106.86         4.24 o                         
   0  19   6        158.88        145.66         6.03 o                         
   1  19   6         63.24         79.87         4.47 o                         
   2  19   6         96.15         90.34         6.36 o                         
   3  19   6        283.49        273.60         9.68 o                         
   4  19   6         17.10         18.60         3.13 o                         
   5  19   6        211.33        222.61        12.78 o                         
   6  19   6         15.21         14.26         5.86 o                         
  -6  20   6          0.59          1.70         2.25 o                         
  -5  20   6          0.90         -1.62         1.62 o                         
  -4  20   6         61.10         87.51         5.36 o                         
  -3  20   6         15.28         13.67         1.68 o                         
  -2  20   6        141.79        151.94         5.94 o                         
  -1  20   6        327.92        301.70         7.36 o                         
   0  20   6          0.81          0.52         2.55 o                         
   1  20   6         82.75         80.20         4.47 o                         
   2  20   6          9.05          8.45         2.05 o                         
   3  20   6          6.26          6.26         1.90 o                         
   4  20   6         85.86         84.99         6.51 o                         
   5  20   6          1.92          8.51         4.27 o                         
   6  20   6         17.58         21.67         6.64 o                         
  -6  21   6          0.04         -1.41         1.60 o                         
  -5  21   6          2.74          3.29         1.72 o                         
  -4  21   6         68.53         76.35         5.00 o                         
  -3  21   6          5.93          6.39         1.72 o                         
  -2  21   6        149.94        153.59         6.02 o                         
  -1  21   6         94.06         98.40         4.34 o                         
   0  21   6         21.44         25.35         2.70 o                         
   1  21   6          1.14          0.75         0.75 o                         
   2  21   6        126.88        130.89         6.07 o                         
   3  21   6        110.17         97.28         5.83 o                         
   4  21   6         16.47         12.33         2.87 o                         
   5  21   6          0.34          0.10         4.72 o                         
   6  21   6         17.60         11.73         4.59 o                         
  -6  22   6          3.65          3.95         3.45 o                         
  -5  22   6         39.96         37.69         3.91 o                         
  -4  22   6         42.85         37.79         3.59 o                         
  -3  22   6         12.96         13.56         2.04 o                         
  -2  22   6         17.25         13.86         2.05 o                         
  -1  22   6          4.82          4.01         1.28 o                         
   0  22   6         31.79         20.54         2.76 o                         
   1  22   6        106.91         95.10         6.35 o                         
   2  22   6          0.09         -0.37         1.17 o                         
   3  22   6         13.80         14.89         2.31 o                         
   4  22   6         84.60         72.46         7.41 o                         
   5  22   6         13.44         10.67         4.15 o                         
   6  22   6         33.90         43.21        13.27 o                         
  -6  23   6         13.24         11.27         8.31 o                         
  -5  23   6         33.34         45.07         5.73 o                         
  -4  23   6         59.65         55.07         4.37 o                         
  -3  23   6          0.69         -0.17         1.54 o                         
  -2  23   6        203.53        197.67         7.61 o                         
  -1  23   6          4.02          2.93         1.22 o                         
   0  23   6        329.76        305.01         9.89 o                         
   1  23   6        155.52        141.88         7.91 o                         
   2  23   6         67.83         68.75         4.50 o                         
   3  23   6         20.76         24.72         3.54 o                         
   4  23   6          5.70          9.41         3.28 o                         
   5  23   6         33.68         30.44         5.48 o                         
   6  23   6         12.94         12.43         6.47 o                         
  -6  24   6          0.02         -1.94         2.67 o                         
  -5  24   6         28.58         31.66         4.71 o                         
  -4  24   6         10.03          7.44         2.51 o                         
  -3  24   6         46.36         49.18         5.08 o                         
  -2  24   6         54.85         67.64         4.86 o                         
  -1  24   6         42.37         54.18         3.76 o                         
   0  24   6         14.64         14.89         2.42 o                         
   1  24   6          2.45          1.42         1.67 o                         
   2  24   6         37.19         27.67         3.08 o                         
   3  24   6          5.07          3.60         1.97 o                         
   4  24   6          8.09          2.43         2.28 o                         
   5  24   6          4.06          3.07         2.25 o                         
  -5  25   6         23.90         22.87         4.06 o                         
  -4  25   6          3.33          6.54         2.28 o                         
  -3  25   6         10.57          7.94         3.13 o                         
  -2  25   6        265.05        268.37        11.30 o                         
  -1  25   6         10.91         12.41         2.30 o                         
   0  25   6         21.14         13.06         3.59 o                         
   1  25   6         20.08         23.87         3.38 o                         
   2  25   6        241.60        229.15         8.26 o                         
   3  25   6          0.28          2.16         1.55 o                         
   4  25   6          0.33         -1.74         3.51 o                         
   5  25   6          2.69         -1.40         2.76 o                         
  -5  26   6          2.20          4.54         2.42 o                         
  -4  26   6          9.86         14.75         3.10 o                         
  -3  26   6         16.05         14.33         2.94 o                         
  -2  26   6         29.95         28.61         4.09 o                         
  -1  26   6          3.90          3.33         1.84 o                         
   0  26   6         55.45         52.61         6.75 o                         
   1  26   6         19.18         14.69         3.37 o                         
   2  26   6         32.51         34.80         3.84 o                         
   3  26   6         87.43        105.63         6.74 o                         
   4  26   6        274.70        246.37        18.25 o                         
   5  26   6          0.65          0.21         6.18 o                         
  -5  27   6         23.43         20.65         3.93 o                         
  -4  27   6         13.09          9.05         2.85 o                         
  -3  27   6         19.74         15.44         4.73 o                         
  -2  27   6         56.93         52.47         5.30 o                         
  -1  27   6         14.99         19.37         3.71 o                         
   0  27   6        414.56        382.91        22.79 o                         
   1  27   6          0.12         -0.28         2.48 o                         
   2  27   6          1.24          1.99         2.56 o                         
   3  27   6          4.78          0.98         1.72 o                         
   4  27   6          2.50         -3.08         3.08 o                         
   5  27   6         13.88         18.75         9.16 o                         
  -5  28   6          2.15          2.78         3.27 o                         
  -4  28   6         22.27         16.45         3.38 o                         
  -3  28   6         14.37         17.46         3.47 o                         
  -2  28   6          0.11          7.91         2.72 o                         
  -1  28   6         19.86         21.97         4.00 o                         
   0  28   6          0.00          6.34         8.39 o                         
   1  28   6          1.03          5.35         2.90 o                         
   2  28   6          6.17          5.83         2.17 o                         
   3  28   6         30.46         27.58         4.43 o                         
   4  28   6          0.11          6.02         2.97 o                         
   5  28   6          4.25          5.34         4.24 o                         
  -5  29   6         13.23         17.88         4.63 o                         
  -4  29   6         10.68         13.54         3.30 o                         
  -3  29   6         36.26         30.47         8.30 o                         
  -2  29   6        249.33        279.79        16.26 o                         
  -1  29   6         42.03         35.22         5.77 o                         
   0  29   6        235.09        231.41        18.21 o                         
   1  29   6        196.41        178.23        12.75 o                         
   2  29   6          1.90         -0.46         2.16 o                         
   3  29   6        151.17        162.23        10.47 o                         
   4  29   6         17.54         29.57         7.90 o                         
  -5  30   6          6.90         25.57        12.20 o                         
  -4  30   6          0.01          2.36         2.50 o                         
  -3  30   6         65.91         68.85         8.64 o                         
  -2  30   6         20.17         31.79         6.00 o                         
  -1  30   6         11.33         13.54         3.60 o                         
   0  30   6         17.71         26.23         6.72 o                         
   1  30   6         12.05         13.55         4.67 o                         
   2  30   6         27.83         18.11         3.20 o                         
   3  30   6          4.04          8.03         2.88 o                         
   4  30   6        118.54        144.27        14.96 o                         
  -4  31   6          3.31          5.38         4.11 o                         
  -3  31   6        105.25        140.47        12.47 o                         
  -2  31   6         19.83         22.92         7.40 o                         
  -1  31   6          0.84          0.62         1.84 o                         
   0  31   6          7.58          9.61         4.82 o                         
   1  31   6        131.71        130.03        11.10 o                         
   2  31   6         13.29         13.66         4.50 o                         
   3  31   6          3.49          4.69         5.39 o                         
   4  31   6        138.56        164.66        24.45 o                         
  -4  32   6          1.92          4.50         4.72 o                         
  -3  32   6          0.89          6.91         3.51 o                         
  -2  32   6         11.01         13.89        11.22 o                         
  -1  32   6         85.06         84.26         9.12 o                         
   0  32   6        301.30        315.23        22.85 o                         
   1  32   6         36.39         42.43         8.71 o                         
   2  32   6          2.28         -2.25         2.25 o                         
   3  32   6         15.90         12.60         3.77 o                         
   4  32   6         48.29         69.21        15.99 o                         
  -4  33   6          1.53          0.59         2.67 o                         
  -3  33   6          0.01         -3.11         3.69 o                         
  -2  33   6         11.64         13.58         6.16 o                         
  -1  33   6          0.13         -2.51         2.51 o                         
   0  33   6         16.83         28.48         8.66 o                         
   1  33   6          0.08         -0.33         4.05 o                         
   2  33   6          0.11         -2.00         2.27 o                         
   3  33   6          4.00         -4.19         4.19 o                         
  -3  34   6         56.66         53.98        10.39 o                         
  -2  34   6         16.21         21.76        10.78 o                         
  -1  34   6          0.45         -1.99         2.91 o                         
   0  34   6         68.08         85.63        12.38 o                         
   1  34   6         13.10         19.42         6.33 o                         
   2  34   6          6.63          1.46         5.76 o                         
   3  34   6         28.40         22.76         6.52 o                         
  -3  35   6         15.05         24.64         9.74 o                         
  -2  35   6          0.29          1.85         8.38 o                         
  -1  35   6          0.02          3.21         4.22 o                         
   0  35   6         32.23         32.06         8.16 o                         
   1  35   6          2.29          5.98         5.55 o                         
   2  35   6         10.37          9.50         3.24 o                         
   3  35   6          0.23         -1.10         5.59 o                         
  -3  36   6          8.14         18.39         9.06 o                         
  -2  36   6          9.80          4.17         4.93 o                         
  -1  36   6        122.09        137.90        12.46 o                         
   0  36   6          0.13          1.49         4.25 o                         
   1  36   6         48.13         48.77         9.75 o                         
   2  36   6          1.81         -2.18         4.39 o                         
   3  36   6          4.29          4.79         6.73 o                         
  -2  37   6          0.09         11.66         7.55 o                         
  -1  37   6         10.38         12.43         6.81 o                         
   1  37   6         12.56         20.27         6.79 o                         
  -2  38   6          2.16         14.84         8.77 o                         
  -1  38   6          5.42         10.01         6.63 o                         
  -1  39   6          1.22          3.70         4.91 o                         
  -7   0   7          1.83          5.84         4.87 o                         
  -5   0   7          5.67         -4.53         4.53 o                         
  -3   0   7        691.50        651.55        36.11 o                         
  -1   0   7        120.30        149.19         5.35 o                         
   1   0   7         91.82         98.25         4.95 o                         
   3   0   7        249.64        214.95         8.95 o                         
   5   0   7         65.39         64.20         7.15 o                         
   7   0   7          5.15         -1.45         5.62 o                         
  -7   1   7          0.05         -2.47         2.47 o                         
  -6   1   7        138.77        131.69        11.91 o                         
  -5   1   7          0.78         -3.61         3.61 o                         
  -4   1   7          7.81          5.75         1.90 o                         
  -3   1   7          0.75         31.24         7.26 o                         
  -2   1   7         57.88         54.24         3.22 o                         
  -1   1   7        116.86         99.47         4.05 o                         
   0   1   7        968.03       1007.69        45.38 o                         
   1   1   7        135.73        112.77         6.77 o                         
   2   1   7       1430.19       1435.99        30.91 o                         
   3   1   7        489.81        434.81         8.67 o                         
   4   1   7        221.75        203.87         6.90 o                         
   5   1   7         13.40          8.04         1.90 o                         
   6   1   7         11.33          6.00         3.55 o                         
   7   1   7          7.33          4.44         4.66 o                         
  -7   2   7         11.06          6.62         5.03 o                         
  -6   2   7          1.68          8.99         3.89 o                         
  -5   2   7         40.05         26.53         4.75 o                         
  -4   2   7         55.87         45.24         5.48 o                         
  -3   2   7         28.53         37.82         4.77 o                         
  -2   2   7         78.09         78.22         3.86 o                         
  -1   2   7          7.76          6.69         0.95 o                         
   0   2   7       2165.83       2218.35        88.64 o                         
   1   2   7         19.28         16.53         1.40 o                         
   2   2   7         53.25         42.75         2.08 o                         
   3   2   7         18.95         12.89         3.77 o                         
   4   2   7          0.11         -0.10         1.31 o                         
   5   2   7          4.25          0.77         1.34 o                         
   6   2   7         56.82         55.91         8.15 o                         
   7   2   7         69.49         61.37         9.05 o                         
  -7   3   7          1.59          1.13         3.08 o                         
  -6   3   7          0.33         -4.32         7.04 o                         
  -5   3   7          3.37          2.54         2.60 o                         
  -4   3   7          0.15         -0.35         1.36 o                         
  -3   3   7        115.78        107.35         5.54 o                         
  -2   3   7          1.91          1.14         1.14 o                         
  -1   3   7          1.22          5.02         0.64 o                         
   0   3   7        187.62        283.24        15.21 o                         
   1   3   7        224.43        257.26         5.77 o                         
   2   3   7        126.04        116.96         3.10 o                         
   3   3   7        480.68        434.93         8.65 o                         
   4   3   7          6.48         10.52         1.55 o                         
   5   3   7         20.57         21.08         2.87 o                         
   6   3   7        170.39        161.36        10.79 o                         
   7   3   7         19.22         14.38         4.86 o                         
  -7   4   7          0.31          3.21         3.09 o                         
  -6   4   7         17.06          7.72         4.05 o                         
  -5   4   7         54.31         54.04         6.97 o                         
  -4   4   7          6.16         11.41         2.28 o                         
  -3   4   7        169.54        169.49         7.01 o                         
  -2   4   7         13.55         12.90         1.77 o                         
  -1   4   7         78.15         77.22         2.70 o                         
   0   4   7        459.95        433.85        16.95 o                         
   1   4   7          2.27          3.63         0.93 o                         
   2   4   7          0.11          0.93         0.63 o                         
   3   4   7        365.63        348.66         7.76 o                         
   4   4   7          6.81          7.35         4.36 o                         
   5   4   7        149.69        142.85         9.20 o                         
   6   4   7          1.05          3.13         2.68 o                         
   7   4   7          0.12         -3.10         3.10 o                         
  -7   5   7          1.26          4.85         3.30 o                         
  -6   5   7          0.02         -2.23         2.83 o                         
  -5   5   7         33.15         24.77         5.07 o                         
  -4   5   7          6.40          5.03         1.96 o                         
  -3   5   7        460.47        416.66        20.70 o                         
  -2   5   7        149.75        143.96         6.91 o                         
  -1   5   7        135.76        154.95         5.43 o                         
   0   5   7        119.74        129.09         4.45 o                         
   1   5   7        305.39        337.29        10.38 o                         
   2   5   7         36.24         53.17         4.62 o                         
   3   5   7          8.50          7.70         1.40 o                         
   4   5   7        199.47        165.62         7.28 o                         
   5   5   7          1.62          3.13         1.71 o                         
   6   5   7         81.81         76.25         7.53 o                         
   7   5   7          4.94         -5.19         5.46 o                         
  -7   6   7          0.01         -1.89         3.21 o                         
  -6   6   7         68.59         63.84         8.51 o                         
  -5   6   7          0.04          2.01         2.27 o                         
  -4   6   7         73.44         69.15         5.18 o                         
  -3   6   7        179.70        169.54        11.47 o                         
  -2   6   7        143.31        168.97         7.43 o                         
  -1   6   7          0.00          0.09         0.76 o                         
   0   6   7        774.45        831.55        20.89 o                         
   1   6   7         31.77         36.22         1.93 o                         
   2   6   7       1731.35       1637.12        43.27 o                         
   3   6   7        262.97        249.06         6.56 o                         
   4   6   7        114.31        105.36         5.87 o                         
   5   6   7          9.29          3.73         1.57 o                         
   6   6   7         13.49         18.88         4.17 o                         
   7   6   7         52.96         48.66        12.41 o                         
  -7   7   7          1.36          0.24         5.01 o                         
  -6   7   7          2.15         -1.89         2.21 o                         
  -5   7   7         18.95         17.75         3.86 o                         
  -4   7   7        113.94        121.32         6.80 o                         
  -3   7   7          7.24         20.18         6.00 o                         
  -2   7   7         26.01         43.55         6.41 o                         
  -1   7   7         10.76         10.54         1.27 o                         
   0   7   7         36.60         44.17         2.44 o                         
   1   7   7        162.41        205.88        11.27 o                         
   2   7   7        112.03        113.18         7.83 o                         
   3   7   7          2.83          3.14         1.60 o                         
   4   7   7        158.93        149.39         6.90 o                         
   5   7   7          5.23         25.81         7.28 o                         
   6   7   7        124.55        120.23         9.46 o                         
   7   7   7          0.27          1.40         3.15 o                         
  -7   8   7          1.21          5.35         2.66 o                         
  -6   8   7          7.46          9.55         3.70 o                         
  -5   8   7          9.67         11.15         3.28 o                         
  -4   8   7         77.07         54.47         4.68 o                         
  -3   8   7          1.15          0.29         2.54 o                         
  -2   8   7         42.55         34.74         3.28 o                         
  -1   8   7         23.25         20.93         1.44 o                         
   0   8   7        301.24        280.79        10.66 o                         
   1   8   7        173.02        177.62         7.72 o                         
   2   8   7        142.37        121.62         7.00 o                         
   3   8   7        110.68        111.10         5.20 o                         
   4   8   7         70.87         77.53         4.99 o                         
   5   8   7        221.09        238.31        11.18 o                         
   6   8   7         35.09         47.05         6.22 o                         
   7   8   7         75.51         80.67        10.60 o                         
  -7   9   7          3.32          3.69         2.81 o                         
  -6   9   7         26.11         27.43         5.77 o                         
  -5   9   7          0.80          0.08         2.73 o                         
  -4   9   7          0.06          8.56         2.65 o                         
  -3   9   7          0.51          1.82         1.25 o                         
  -2   9   7          1.35          5.80         1.81 o                         
  -1   9   7        392.70        340.41         5.97 o                         
   0   9   7         90.69         80.32         2.59 o                         
   1   9   7       2560.18       2765.18        64.79 o                         
   2   9   7          4.70          4.67         1.44 o                         
   3   9   7         73.35         60.32         3.91 o                         
   4   9   7         46.68         42.35         3.69 o                         
   5   9   7        100.08         93.41         6.76 o                         
   6   9   7         94.82        105.40         8.75 o                         
   7   9   7         18.78         21.23         6.40 o                         
  -7  10   7          0.62          4.37         3.25 o                         
  -6  10   7          0.47          1.17         2.73 o                         
  -5  10   7         90.98         79.06         8.52 o                         
  -4  10   7        325.30        311.98        17.47 o                         
  -3  10   7         27.78         16.51         3.24 o                         
  -2  10   7         58.99         64.56         4.52 o                         
  -1  10   7        149.20        146.09         4.00 o                         
   0  10   7        381.75        392.13         5.90 o                         
   1  10   7        585.73        592.29        17.26 o                         
   2  10   7          5.08         10.41         2.85 o                         
   3  10   7         14.07         13.09         2.29 o                         
   4  10   7          0.66         50.35        14.61 o                         
   5  10   7          1.61          8.49         2.52 o                         
   6  10   7          1.01          1.62         2.33 o                         
   7  10   7         31.78         46.09         8.29 o                         
  -7  11   7          9.68         12.11         4.34 o                         
  -6  11   7          0.91          9.55         6.31 o                         
  -5  11   7         50.50         50.87         7.16 o                         
  -4  11   7        237.31        215.83         9.54 o                         
  -3  11   7         34.69         32.58         3.63 o                         
  -2  11   7         89.11         96.33         5.78 o                         
  -1  11   7        133.65        139.15         3.90 o                         
   0  11   7          7.57          6.76         1.00 o                         
   1  11   7          2.66          6.22         2.19 o                         
   2  11   7       1180.52       1197.18        18.95 o                         
   3  11   7          2.77          3.07         2.33 o                         
   4  11   7        481.94        465.15        12.28 o                         
   5  11   7         49.66         46.60         4.72 o                         
   6  11   7         47.46         40.13         4.71 o                         
   7  11   7          2.65          9.95         4.74 o                         
  -7  12   7          0.82          5.55         3.32 o                         
  -6  12   7          6.76          9.11         3.80 o                         
  -5  12   7         92.94         94.07         9.47 o                         
  -4  12   7         63.53         56.16         5.53 o                         
  -3  12   7         78.88         94.36         6.05 o                         
  -2  12   7        240.85        217.07         7.11 o                         
  -1  12   7         24.45         21.31         1.94 o                         
   0  12   7         26.97         24.77         1.90 o                         
   1  12   7          1.28          5.50         1.53 o                         
   2  12   7        647.76        638.59        14.72 o                         
   3  12   7        133.53        122.38         6.28 o                         
   4  12   7         96.10         92.95         5.65 o                         
   5  12   7          0.37          0.74         1.60 o                         
   6  12   7          0.02          2.31         1.62 o                         
   7  12   7         33.68         44.62        12.43 o                         
  -7  13   7          3.77          8.11         5.74 o                         
  -6  13   7          8.21          9.78         4.13 o                         
  -5  13   7          0.32         10.34         2.89 o                         
  -4  13   7          8.28          5.39         1.92 o                         
  -3  13   7          9.17         10.50         2.80 o                         
  -2  13   7         18.76         19.80         2.85 o                         
  -1  13   7          0.56          1.15         0.63 o                         
   0  13   7         67.68         63.47         3.56 o                         
   1  13   7       1272.11       1296.22        24.55 o                         
   2  13   7       1022.50       1020.02        20.56 o                         
   3  13   7         75.54         77.45         5.09 o                         
   4  13   7         97.80        105.14         7.03 o                         
   5  13   7         12.34         26.91         4.07 o                         
   6  13   7         31.72         24.94         3.70 o                         
  -7  14   7          0.90          3.38         4.62 o                         
  -6  14   7          0.50          2.99         3.59 o                         
  -5  14   7         37.43         47.28         6.46 o                         
  -4  14   7          0.01          0.11         1.55 o                         
  -3  14   7          3.82          3.98         1.30 o                         
  -2  14   7        244.76        232.50         8.57 o                         
  -1  14   7        155.27        143.79         3.92 o                         
   0  14   7        143.45        157.11         5.58 o                         
   1  14   7        305.69        287.03         7.34 o                         
   2  14   7        514.49        507.12        12.33 o                         
   3  14   7        109.04        109.65         6.15 o                         
   4  14   7         91.37         92.40         6.66 o                         
   5  14   7        217.55        214.63        12.43 o                         
   6  14   7          1.27          0.70         2.41 o                         
  -6  15   7         17.51         22.84         8.91 o                         
  -5  15   7        277.49        257.05        12.38 o                         
  -4  15   7         56.58         56.33         4.64 o                         
  -3  15   7          0.81          0.56         1.11 o                         
  -2  15   7        326.15        308.15         9.42 o                         
  -1  15   7         53.71         50.93         2.27 o                         
   0  15   7        138.41        155.21         5.64 o                         
   1  15   7         31.05         22.37         2.01 o                         
   2  15   7         20.38         19.38         2.63 o                         
   3  15   7        106.38        100.90         6.26 o                         
   4  15   7         22.56         23.50         3.47 o                         
   5  15   7         14.53         12.04         4.66 o                         
   6  15   7         36.37         35.41         5.59 o                         
  -6  16   7          1.66          1.67         3.91 o                         
  -5  16   7         14.53         27.97         3.98 o                         
  -4  16   7          4.68          3.45         1.65 o                         
  -3  16   7          0.20          0.45         1.27 o                         
  -2  16   7         29.99         29.16         2.83 o                         
  -1  16   7        131.46        125.62         3.53 o                         
   0  16   7        369.63        375.20         8.86 o                         
   1  16   7          4.65          9.70         1.54 o                         
   2  16   7        249.14        230.02         8.52 o                         
   3  16   7        489.45        466.76        12.89 o                         
   4  16   7          9.56          3.87         1.95 o                         
   5  16   7          2.26          3.04         2.57 o                         
   6  16   7         22.15         19.44         5.32 o                         
  -6  17   7          4.00          8.14         2.41 o                         
  -5  17   7         91.82         91.86         6.52 o                         
  -4  17   7          0.18          0.40         1.26 o                         
  -3  17   7        164.14        153.19         6.88 o                         
  -2  17   7          4.29          2.74         1.20 o                         
  -1  17   7        205.95        196.96         5.51 o                         
   0  17   7          0.00          1.32         1.81 o                         
   1  17   7        277.62        276.96         7.45 o                         
   2  17   7        657.22        613.94        12.69 o                         
   3  17   7         56.21         54.80         4.67 o                         
   4  17   7         15.80         22.08         3.54 o                         
   5  17   7         49.68         52.78         5.63 o                         
   6  17   7         11.96          6.88         2.31 o                         
  -6  18   7          1.22          5.68         2.59 o                         
  -5  18   7          0.08          7.73         2.38 o                         
  -4  18   7         46.43         56.96         4.74 o                         
  -3  18   7          7.92          3.76         1.30 o                         
  -2  18   7         16.97         25.30         2.53 o                         
  -1  18   7        206.62        221.26         5.93 o                         
   0  18   7         44.72         42.63         4.48 o                         
   1  18   7         61.94         78.76         4.41 o                         
   2  18   7          8.31          8.69         2.16 o                         
   3  18   7        136.71        121.77         6.65 o                         
   4  18   7         81.81         86.37         6.77 o                         
   5  18   7         40.56         38.97         4.93 o                         
   6  18   7         31.71         30.13         4.72 o                         
  -6  19   7          5.30          5.34         2.16 o                         
  -5  19   7         17.50         13.38         2.89 o                         
  -4  19   7         11.58         10.56         2.19 o                         
  -3  19   7          6.25          4.28         1.22 o                         
  -2  19   7        278.01        266.47         7.98 o                         
  -1  19   7        303.34        261.20         6.55 o                         
   0  19   7         66.78         65.55         5.46 o                         
   1  19   7        445.45        415.20         9.97 o                         
   2  19   7         12.08         12.63         1.79 o                         
   3  19   7          1.60          1.47         1.22 o                         
   4  19   7        123.85        111.72         7.71 o                         
   5  19   7         32.77         26.23         4.19 o                         
   6  19   7         44.24         43.00         6.52 o                         
  -6  20   7          1.32          3.42         1.44 o                         
  -5  20   7          4.95          7.52         2.10 o                         
  -4  20   7         17.59         19.58         2.73 o                         
  -3  20   7          0.60         -1.04         1.45 o                         
  -2  20   7        129.18        143.44         5.91 o                         
  -1  20   7        169.70        155.08         5.19 o                         
   0  20   7         46.80         46.45         4.77 o                         
   1  20   7          1.19          4.18         1.79 o                         
   2  20   7         21.01         24.27         2.27 o                         
   3  20   7          2.55          3.75         1.43 o                         
   4  20   7         75.39         87.40         6.82 o                         
   5  20   7          3.12          7.05         3.44 o                         
   6  20   7          1.79         -0.53         6.30 o                         
  -6  21   7          0.02          0.36         1.54 o                         
  -5  21   7         25.25         25.75         3.22 o                         
  -4  21   7         36.03         33.28         3.45 o                         
  -3  21   7        146.44        164.68         6.89 o                         
  -2  21   7         21.86         18.19         2.18 o                         
  -1  21   7         87.58         93.32         5.00 o                         
   0  21   7         11.95         10.54         2.68 o                         
   1  21   7         40.89         52.82         3.97 o                         
   2  21   7         49.31         46.27         3.27 o                         
   3  21   7          8.02          5.55         2.16 o                         
   4  21   7          3.42          0.03         2.24 o                         
   5  21   7         54.42         53.79         6.99 o                         
   6  21   7          0.53         12.32         9.25 o                         
  -6  22   7          0.59         -0.04         1.93 o                         
  -5  22   7         11.48          9.97         2.17 o                         
  -4  22   7         22.66         21.42         2.85 o                         
  -3  22   7         22.25         20.64         2.55 o                         
  -2  22   7         58.08         57.13         3.83 o                         
  -1  22   7         65.34         71.61         4.45 o                         
   0  22   7          0.62         -2.08         2.08 o                         
   1  22   7        441.16        395.47        13.63 o                         
   2  22   7         51.82         37.80         3.45 o                         
   3  22   7        366.53        348.10        13.78 o                         
   4  22   7          0.75          1.63         1.91 o                         
   5  22   7         18.97         20.99         4.66 o                         
  -6  23   7          0.62          1.52         2.09 o                         
  -5  23   7          0.42         -0.89         1.77 o                         
  -4  23   7         11.67         13.54         3.09 o                         
  -3  23   7         12.23         11.21         1.79 o                         
  -2  23   7         27.62         40.63         3.91 o                         
  -1  23   7          0.03          0.17         1.12 o                         
   0  23   7          7.70          2.16         1.99 o                         
   1  23   7         42.91         47.24         4.90 o                         
   2  23   7          4.77          4.44         1.45 o                         
   3  23   7         53.14         58.16         5.87 o                         
   4  23   7         82.96         83.24         8.28 o                         
   5  23   7          0.54          1.34         2.51 o                         
  -5  24   7          2.08          1.07         2.39 o                         
  -4  24   7          3.02          1.75         1.62 o                         
  -3  24   7         17.06         15.33         3.66 o                         
  -2  24   7        121.87        125.89         7.89 o                         
  -1  24   7         54.53         38.82         3.74 o                         
   0  24   7        117.48        117.19         8.24 o                         
   1  24   7         18.92         16.46         3.33 o                         
   2  24   7        211.59        206.85         8.15 o                         
   3  24   7         64.73         62.43         4.75 o                         
   4  24   7          3.29          4.35         2.27 o                         
   5  24   7          3.06          0.43         2.79 o                         
  -5  25   7          5.89          3.30         2.96 o                         
  -4  25   7         16.74          6.90         3.13 o                         
  -3  25   7          6.55          0.71         2.69 o                         
  -2  25   7          4.41         10.56         4.12 o                         
  -1  25   7         47.63         46.76         5.25 o                         
   0  25   7          0.04          0.04         1.97 o                         
   1  25   7        175.42        172.36         9.26 o                         
   2  25   7        117.23        119.38         7.08 o                         
   3  25   7         15.73         11.27         2.50 o                         
   4  25   7          2.35          3.47         4.36 o                         
   5  25   7          6.89          3.08         2.37 o                         
  -5  26   7         17.06         16.79         4.86 o                         
  -4  26   7         46.44         52.21         7.63 o                         
  -3  26   7         36.73         36.48         6.17 o                         
  -2  26   7         93.18         95.99         9.04 o                         
  -1  26   7          0.15          2.35         3.48 o                         
   0  26   7          4.98          6.03         2.67 o                         
   1  26   7         54.39         55.34         7.18 o                         
   2  26   7          1.84          0.23         1.35 o                         
   3  26   7         87.87         85.12         6.29 o                         
   4  26   7         11.86         12.78         3.98 o                         
   5  26   7         28.03         14.21         6.52 o                         
  -5  27   7          0.61          4.57         5.71 o                         
  -4  27   7         13.19         24.19         6.47 o                         
  -3  27   7         76.60         74.55         8.47 o                         
  -2  27   7          8.14          5.16         2.70 o                         
  -1  27   7         24.28         27.15         4.12 o                         
   0  27   7         31.10         27.20         5.04 o                         
   1  27   7        115.88        105.46         9.74 o                         
   2  27   7         44.76         59.74         6.27 o                         
   3  27   7          0.95          3.99         1.93 o                         
   4  27   7        140.80        143.75        11.37 o                         
   5  27   7          0.60          6.30         5.95 o                         
  -5  28   7         11.95         16.17         4.72 o                         
  -4  28   7         72.43         86.88         9.83 o                         
  -3  28   7          4.04          5.92         2.75 o                         
  -2  28   7          7.90          8.63         3.84 o                         
  -1  28   7         25.83         31.42         4.59 o                         
   0  28   7          0.04          2.50         4.64 o                         
   1  28   7         81.90         87.07         8.95 o                         
   2  28   7         82.11         77.28         7.19 o                         
   3  28   7          0.01         -0.66         2.36 o                         
   4  28   7         64.03         62.00         7.68 o                         
  -5  29   7          0.00         -0.67         2.42 o                         
  -4  29   7         31.55         34.54         7.76 o                         
  -3  29   7          5.55         11.79         3.42 o                         
  -2  29   7         12.68         15.31         4.74 o                         
  -1  29   7         59.85         73.31         7.08 o                         
   0  29   7          0.00         -1.81         4.96 o                         
   1  29   7        140.38        139.95        11.60 o                         
   2  29   7         35.82         38.25         5.21 o                         
   3  29   7          6.55          7.58         2.68 o                         
   4  29   7          2.02          0.51         4.34 o                         
  -4  30   7          0.00         12.34         4.81 o                         
  -3  30   7          1.84         10.56         3.90 o                         
  -2  30   7         36.05         30.12         5.74 o                         
  -1  30   7          3.61          4.19         3.02 o                         
   0  30   7         60.99         53.49        11.14 o                         
   1  30   7          7.99         11.35         4.21 o                         
   2  30   7         31.24         30.65         4.73 o                         
   3  30   7         31.51         26.29         4.46 o                         
   4  30   7         27.69         24.31         9.53 o                         
  -4  31   7         58.97         70.26         9.21 o                         
  -3  31   7         16.17         27.31         6.05 o                         
  -2  31   7          6.56         11.04         3.84 o                         
  -1  31   7         29.96         25.48         4.54 o                         
   0  31   7         42.40         30.25        14.30 o                         
   1  31   7        121.72        138.59        12.06 o                         
   2  31   7          4.25          6.08         2.13 o                         
   3  31   7          0.76          4.38         2.34 o                         
   4  31   7          0.43          2.19         4.28 o                         
  -4  32   7          0.35          4.21         7.81 o                         
  -3  32   7         65.15         67.25         8.93 o                         
  -2  32   7          4.96         15.61         6.04 o                         
  -1  32   7          2.84         -0.01         2.39 o                         
   0  32   7          5.04         10.51         4.71 o                         
   1  32   7        153.66        172.28        13.27 o                         
   2  32   7         22.66         18.54         3.98 o                         
   3  32   7          1.26          8.64         3.62 o                         
  -4  33   7          4.10          9.42         6.47 o                         
  -3  33   7         54.15         65.98         9.17 o                         
  -2  33   7          0.02          0.00         3.35 o                         
  -1  33   7          7.87         12.53         4.15 o                         
   0  33   7        101.82        125.07        15.19 o                         
   1  33   7         20.62         33.12         6.25 o                         
   2  33   7          0.16          0.97         2.31 o                         
   3  33   7         25.47         29.97         8.14 o                         
  -3  34   7          2.51          7.13         5.77 o                         
  -2  34   7         10.49         12.06         5.10 o                         
  -1  34   7          5.40          9.15         3.55 o                         
   0  34   7        156.18        183.39        18.51 o                         
   1  34   7        117.68        136.68        12.06 o                         
   2  34   7          0.10         -1.91         2.16 o                         
   3  34   7        159.48        154.23        25.05 o                         
  -2  35   7          6.34         11.46         6.84 o                         
  -1  35   7          9.24         11.54         3.95 o                         
   0  35   7        218.09        246.29        21.61 o                         
   1  35   7          0.49          5.67         3.57 o                         
   2  35   7          0.89          7.70         4.26 o                         
   1  36   7         42.26         52.85        12.38 o                         
  -6   0   8         38.09         27.65         7.94 o                         
  -4   0   8         52.16         40.18         6.07 o                         
  -2   0   8          3.69         -0.44         1.81 o                         
   0   0   8        220.69        212.52        15.98 o                         
   2   0   8         10.78          6.19         1.63 o                         
   4   0   8        182.82        181.92         8.99 o                         
   6   0   8        300.23        276.70        28.37 o                         
  -7   1   8          1.23          5.01         2.71 o                         
  -6   1   8          3.09          0.53         2.78 o                         
  -5   1   8          1.76          1.02         2.03 o                         
  -4   1   8         26.30         24.53         2.95 o                         
  -3   1   8          2.55          3.17         1.58 o                         
  -2   1   8         34.70         33.90         2.44 o                         
  -1   1   8         97.80         96.97         5.48 o                         
   0   1   8        254.98        222.48         8.07 o                         
   1   1   8         31.58         47.89         4.88 o                         
   2   1   8         35.87         32.91         1.68 o                         
   3   1   8          6.86          0.24         0.75 o                         
   4   1   8         12.62          9.68         3.35 o                         
   5   1   8        267.37        242.81        11.32 o                         
   6   1   8         19.84         27.70         7.98 o                         
  -7   2   8          6.35          7.70         3.42 o                         
  -6   2   8          1.25          3.10         4.68 o                         
  -5   2   8          1.63          1.27         1.78 o                         
  -4   2   8          1.98          2.63         3.12 o                         
  -3   2   8         22.95         17.72         2.28 o                         
  -2   2   8         44.37         29.69         2.46 o                         
  -1   2   8         65.85         54.21         3.72 o                         
   0   2   8         69.01         59.15         7.05 o                         
   1   2   8        232.75        249.25         9.25 o                         
   2   2   8         12.88         14.66         1.15 o                         
   3   2   8         15.57         24.35         2.03 o                         
   4   2   8         53.72         51.07         3.89 o                         
   5   2   8          9.97         18.33         4.00 o                         
   6   2   8          1.44          2.14         2.50 o                         
  -7   3   8          2.43          8.79         4.01 o                         
  -6   3   8          0.94         -0.12         2.28 o                         
  -5   3   8         17.04         17.99         4.79 o                         
  -4   3   8        207.58        173.97        13.18 o                         
  -3   3   8         68.09         63.48         4.14 o                         
  -2   3   8         81.63         95.31         4.32 o                         
  -1   3   8        242.78        225.84         5.84 o                         
   0   3   8        275.53        274.43        11.31 o                         
   1   3   8        721.15        791.91        16.04 o                         
   2   3   8        181.46        207.97         7.65 o                         
   3   3   8        117.66        119.55         4.45 o                         
   4   3   8          3.64          4.32         2.99 o                         
   5   3   8         67.20         64.20         4.97 o                         
   6   3   8          7.63         12.61         6.65 o                         
  -7   4   8          3.10         -0.35         2.13 o                         
  -6   4   8          4.40          2.97         2.33 o                         
  -5   4   8          4.67          3.06         2.21 o                         
  -4   4   8        130.57        131.57        11.29 o                         
  -3   4   8         34.30         32.50         3.80 o                         
  -2   4   8         44.38         46.25         3.41 o                         
  -1   4   8         77.02         76.00         6.51 o                         
   0   4   8        101.23        124.83        10.60 o                         
   1   4   8         82.28         77.41         5.05 o                         
   2   4   8         17.22         26.77         2.79 o                         
   3   4   8         42.08         42.48         3.83 o                         
   4   4   8        212.30        195.91         7.84 o                         
   5   4   8         14.34          6.35         1.92 o                         
   6   4   8         95.86         88.65        11.33 o                         
  -7   5   8          0.01         -0.02         2.30 o                         
  -6   5   8          1.24         -0.48         2.90 o                         
  -5   5   8          8.74          6.51         2.08 o                         
  -4   5   8         29.70         35.71         3.90 o                         
  -3   5   8         23.41         30.24         3.06 o                         
  -2   5   8        322.00        299.43        13.12 o                         
  -1   5   8         40.56         61.85        10.39 o                         
   0   5   8        471.50        429.56        15.59 o                         
   1   5   8          3.46          3.65         0.89 o                         
   2   5   8       1608.57       1730.96        36.25 o                         
   3   5   8         41.71         36.21         3.10 o                         
   4   5   8        142.26        148.94         6.80 o                         
   5   5   8         22.92         18.50         3.22 o                         
   6   5   8          2.91          3.26         5.31 o                         
  -7   6   8          1.94          4.58         2.72 o                         
  -6   6   8          5.08          0.34         2.08 o                         
  -5   6   8          4.44          5.50         2.49 o                         
  -4   6   8         27.15         28.68         4.47 o                         
  -3   6   8         86.14         79.44         4.83 o                         
  -2   6   8         48.28         68.22         9.51 o                         
  -1   6   8       1420.25       1265.86        36.75 o                         
   0   6   8        694.79        686.60        14.94 o                         
   1   6   8        110.02         94.26         4.10 o                         
   2   6   8         29.70         39.41         5.45 o                         
   3   6   8        221.86        227.25         7.41 o                         
   4   6   8          5.06          6.07         2.67 o                         
   5   6   8         20.07         32.98         9.67 o                         
   6   6   8          7.60          8.41         8.40 o                         
  -7   7   8          3.30          2.83         2.90 o                         
  -6   7   8          9.53         13.50         3.12 o                         
  -5   7   8          3.93          4.75         1.74 o                         
  -4   7   8          0.35          7.79         4.50 o                         
  -3   7   8          7.27         20.49         6.39 o                         
  -2   7   8        107.95        112.43         5.64 o                         
  -1   7   8         45.23         85.09        24.04 o                         
   0   7   8        159.82        158.87         8.65 o                         
   1   7   8          0.04          1.33         1.49 o                         
   2   7   8         51.65         56.65         3.79 o                         
   3   7   8          6.46          8.58         1.64 o                         
   4   7   8          3.23          8.11         3.97 o                         
   5   7   8        235.94        241.19        11.21 o                         
   6   7   8        124.66        131.20        16.92 o                         
  -7   8   8          1.05         -0.17         4.89 o                         
  -6   8   8         21.00         19.87         3.61 o                         
  -5   8   8         24.96         27.77         3.65 o                         
  -4   8   8        258.30        240.19         9.77 o                         
  -3   8   8        364.35        304.87        11.81 o                         
  -2   8   8         56.16         60.86         6.27 o                         
  -1   8   8         16.72         16.40         2.68 o                         
   0   8   8          7.29         13.55         2.12 o                         
   1   8   8         38.60         33.23         2.50 o                         
   2   8   8        428.66        442.26        10.44 o                         
   3   8   8         15.03         11.73         2.02 o                         
   4   8   8        428.39        389.14        11.14 o                         
   5   8   8         17.29         20.14         3.67 o                         
   6   8   8         42.58         42.10         8.07 o                         
  -7   9   8          3.34          0.79         8.55 o                         
  -6   9   8          0.98          1.22         1.73 o                         
  -5   9   8          0.10          1.63         1.56 o                         
  -4   9   8         35.03         36.77         4.13 o                         
  -3   9   8         48.36         68.11         7.16 o                         
  -2   9   8         11.90         13.90         2.28 o                         
  -1   9   8        280.16        218.51        10.10 o                         
   0   9   8       1180.23       1196.35        22.04 o                         
   1   9   8        394.66        399.30        14.47 o                         
   2   9   8        109.49        120.47         6.53 o                         
   3   9   8         24.48         29.03         3.40 o                         
   4   9   8        144.33        160.01         7.24 o                         
   5   9   8          2.29          9.44         7.29 o                         
   6   9   8          1.60          7.51         3.23 o                         
  -7  10   8          0.42         -2.86         2.86 o                         
  -6  10   8         33.68         46.12         5.49 o                         
  -5  10   8          0.24          4.02         3.37 o                         
  -4  10   8         37.13         30.85         4.55 o                         
  -3  10   8         47.20         60.78         5.22 o                         
  -2  10   8        137.09        147.21         7.60 o                         
  -1  10   8        164.26        150.52         6.79 o                         
   0  10   8         57.97         67.33         2.91 o                         
   1  10   8         38.32         44.41         2.89 o                         
   2  10   8        307.32        344.82        10.60 o                         
   3  10   8         14.47         15.66         5.21 o                         
   4  10   8         99.84        120.57         6.29 o                         
   5  10   8         68.08        100.04        16.16 o                         
   6  10   8        116.15        110.81        10.01 o                         
  -7  11   8          0.45          5.80         4.34 o                         
  -6  11   8         49.84         62.68         6.32 o                         
  -5  11   8          1.28          2.04         1.71 o                         
  -4  11   8          6.49          9.54         2.80 o                         
  -3  11   8        187.32        148.71         8.64 o                         
  -2  11   8        107.70        102.51         6.77 o                         
  -1  11   8         69.77         64.56         2.56 o                         
   0  11   8        184.94        162.99         4.42 o                         
   1  11   8        149.69        156.27         5.39 o                         
   2  11   8        523.61        554.16        18.27 o                         
   3  11   8        275.71        259.27        10.30 o                         
   4  11   8        148.45        140.54         8.20 o                         
   5  11   8        484.96        458.71        15.92 o                         
   6  11   8         12.80         13.76         3.61 o                         
  -7  12   8          0.11          3.37         3.27 o                         
  -6  12   8        106.20        132.76         9.08 o                         
  -5  12   8          0.05          6.59         3.07 o                         
  -4  12   8          0.01          0.66         1.33 o                         
  -3  12   8         77.44         70.61         5.53 o                         
  -2  12   8         20.10         29.80         2.80 o                         
  -1  12   8        351.52        348.20         8.00 o                         
   0  12   8         65.66         63.16         3.07 o                         
   1  12   8        144.26        154.06         5.84 o                         
   2  12   8        328.63        353.93        11.16 o                         
   3  12   8        156.43        159.71         8.28 o                         
   4  12   8         53.63         64.89         5.76 o                         
   5  12   8         18.70         18.05         3.64 o                         
   6  12   8         25.33         28.85         4.93 o                         
  -6  13   8         71.36         83.95         8.81 o                         
  -5  13   8        186.23        202.40        19.52 o                         
  -4  13   8          3.76          5.17         2.11 o                         
  -3  13   8         91.34         99.79         5.53 o                         
  -2  13   8        355.91        336.41         8.95 o                         
  -1  13   8        121.07        127.85         5.02 o                         
   0  13   8         84.34         78.48         3.47 o                         
   1  13   8          3.60          4.59         1.33 o                         
   2  13   8          0.41          6.53         1.87 o                         
   3  13   8          0.08          3.69         5.62 o                         
   4  13   8          2.74         16.03         8.53 o                         
   5  13   8         45.45         43.61         4.97 o                         
   6  13   8          1.13          3.31         2.83 o                         
  -6  14   8         29.08         38.27         6.21 o                         
  -5  14   8         21.60         36.89         5.68 o                         
  -4  14   8         19.21         12.41         2.70 o                         
  -3  14   8         26.46         31.92         3.42 o                         
  -2  14   8          4.51         13.29         3.02 o                         
  -1  14   8        239.89        221.37         6.47 o                         
   0  14   8          2.92          2.65         1.00 o                         
   1  14   8         44.79         48.88         3.17 o                         
   2  14   8        114.67        113.76         5.55 o                         
   3  14   8        257.21        249.64         9.60 o                         
   4  14   8        250.10        221.51        10.61 o                         
   5  14   8         24.65         27.79         4.28 o                         
   6  14   8         54.78         57.29         7.14 o                         
  -6  15   8         27.53         40.57         6.36 o                         
  -5  15   8         61.79         68.12         7.47 o                         
  -4  15   8          0.09          0.23         1.42 o                         
  -3  15   8          4.66          5.54         1.70 o                         
  -2  15   8         82.83         94.77         4.96 o                         
  -1  15   8         17.15         15.87         2.20 o                         
   0  15   8        176.64        163.03         5.27 o                         
   1  15   8         16.38         24.68         2.79 o                         
   2  15   8        152.84        137.18         6.18 o                         
   3  15   8         11.69         18.87         2.78 o                         
   4  15   8          4.89          8.15         2.53 o                         
   5  15   8        155.05        158.19         9.70 o                         
   6  15   8         19.59         18.84         4.23 o                         
  -6  16   8         13.37         14.04         3.18 o                         
  -5  16   8         48.05         49.16         6.26 o                         
  -4  16   8         12.06         16.80         2.63 o                         
  -3  16   8         48.85         44.53         3.83 o                         
  -2  16   8        456.36        410.21        11.99 o                         
  -1  16   8        205.85        201.67         6.62 o                         
   0  16   8          5.20          8.04         2.05 o                         
   1  16   8       1344.99       1299.93        16.62 o                         
   2  16   8          3.48          0.50         1.25 o                         
   3  16   8          9.29          9.75         2.06 o                         
   4  16   8         28.87         25.74         4.03 o                         
   5  16   8          2.00          3.48         1.59 o                         
   6  16   8         30.64         22.35         5.64 o                         
  -6  17   8          6.50          3.46         2.22 o                         
  -5  17   8         34.73         21.94         3.51 o                         
  -4  17   8         49.67         55.27         4.66 o                         
  -3  17   8          0.53          1.00         1.33 o                         
  -2  17   8        187.85        181.81         7.95 o                         
  -1  17   8         23.08         19.50         2.20 o                         
   0  17   8        223.47        230.70         8.28 o                         
   1  17   8         33.80         36.49         3.21 o                         
   2  17   8         41.55         43.55         3.48 o                         
   3  17   8         69.87         69.31         5.25 o                         
   4  17   8         86.56         81.12         6.61 o                         
   5  17   8          9.79          6.54         1.90 o                         
   6  17   8          3.81          8.33         3.58 o                         
  -6  18   8          9.23          8.05         2.64 o                         
  -5  18   8         38.77         51.58         5.22 o                         
  -4  18   8          0.33          1.11         1.53 o                         
  -3  18   8          4.82          2.30         2.05 o                         
  -2  18   8         40.36         43.50         4.08 o                         
  -1  18   8          0.36          0.22         0.95 o                         
   0  18   8         93.06         96.62         6.99 o                         
   1  18   8        199.56        185.23         6.49 o                         
   2  18   8          0.32         -1.40         1.41 o                         
   3  18   8         21.93         21.05         3.16 o                         
   4  18   8         20.01         16.58         3.08 o                         
   5  18   8          7.71          5.91         2.16 o                         
   6  18   8         18.59         19.96         6.91 o                         
  -6  19   8         10.70         11.64         4.46 o                         
  -5  19   8         57.02         59.79         5.32 o                         
  -4  19   8         18.88         20.08         3.03 o                         
  -3  19   8         43.24         45.72         4.27 o                         
  -2  19   8         14.97         11.48         2.20 o                         
  -1  19   8          1.12         -0.87         1.09 o                         
   0  19   8         21.49         14.99         3.74 o                         
   1  19   8        339.69        297.33         8.26 o                         
   2  19   8         43.88         40.11         3.40 o                         
   3  19   8        122.43        107.75         6.70 o                         
   4  19   8          0.64         -0.54         1.65 o                         
   5  19   8          0.08          0.41         2.10 o                         
  -6  20   8          0.44          1.87         6.14 o                         
  -5  20   8          6.16         10.55         4.49 o                         
  -4  20   8          3.61          7.03         2.13 o                         
  -3  20   8         77.30         83.16         5.85 o                         
  -2  20   8         66.43         63.90         4.89 o                         
  -1  20   8          0.04          0.88         1.17 o                         
   0  20   8         51.27         45.76         7.19 o                         
   1  20   8        313.29        312.03         8.59 o                         
   2  20   8        192.81        171.23         6.66 o                         
   3  20   8         86.61         78.10         5.68 o                         
   4  20   8         36.78         45.55         5.22 o                         
   5  20   8         22.26         11.28         3.82 o                         
  -6  21   8          2.48         11.02         6.55 o                         
  -5  21   8          9.24          3.66         2.12 o                         
  -4  21   8         19.64         18.03         2.99 o                         
  -3  21   8          5.28          6.35         1.97 o                         
  -2  21   8          8.47         10.51         2.35 o                         
  -1  21   8         10.46          5.25         1.45 o                         
   0  21   8         98.78        114.00         8.32 o                         
   1  21   8          5.30         10.00         2.17 o                         
   2  21   8        105.66         95.93         5.66 o                         
   3  21   8          2.89          2.16         1.91 o                         
   4  21   8        140.68        149.71        10.96 o                         
   5  21   8         31.35         25.13         4.85 o                         
  -5  22   8          2.94          0.65         1.96 o                         
  -4  22   8          3.47          3.01         1.56 o                         
  -3  22   8          9.11          7.50         1.95 o                         
  -2  22   8          3.87          2.82         3.78 o                         
  -1  22   8          4.58          2.35         1.14 o                         
   0  22   8         37.67         31.38         5.17 o                         
   1  22   8          2.17          3.79         1.69 o                         
   2  22   8          7.58          2.91         2.04 o                         
   3  22   8          1.48         -0.72         2.31 o                         
   4  22   8         30.76         39.92         6.18 o                         
   5  22   8          3.17          1.13         2.57 o                         
  -5  23   8         13.92         13.41         4.78 o                         
  -4  23   8          5.28          3.96         3.21 o                         
  -3  23   8          0.37          1.27         2.45 o                         
  -2  23   8         19.08         20.38         2.92 o                         
  -1  23   8          5.85          5.07         1.63 o                         
   0  23   8          0.67          0.63         2.89 o                         
   1  23   8         13.95          9.21         2.13 o                         
   2  23   8          8.91          5.27         1.88 o                         
   3  23   8         26.12         24.71         3.16 o                         
   4  23   8         23.64         26.60         4.79 o                         
   5  23   8          8.01         11.26         3.89 o                         
  -5  24   8          7.23         -0.46         3.57 o                         
  -4  24   8          1.39         -2.66         2.66 o                         
  -3  24   8          8.00         12.51         3.64 o                         
  -2  24   8         31.01         34.25         5.52 o                         
  -1  24   8         31.19         33.39         4.45 o                         
   0  24   8         20.14         18.23         3.38 o                         
   1  24   8        101.44         93.69         6.34 o                         
   2  24   8          0.75         -0.68         1.47 o                         
   3  24   8        128.40        111.43         6.55 o                         
   4  24   8          0.23         -0.26         2.23 o                         
   5  24   8         10.47          5.82         4.67 o                         
  -5  25   8          2.87         -0.88         4.08 o                         
  -4  25   8         32.79         40.51         8.22 o                         
  -3  25   8         41.17         33.23         5.47 o                         
  -2  25   8         54.78         67.63         7.69 o                         
  -1  25   8         54.10         55.19         5.63 o                         
   0  25   8          0.61         -0.90         2.41 o                         
   1  25   8          8.50          5.58         1.78 o                         
   2  25   8          6.47          5.97         1.85 o                         
   3  25   8         19.98         26.57         3.74 o                         
   4  25   8          4.59          0.01         3.85 o                         
   5  25   8         84.53         96.58        18.14 o                         
  -5  26   8          1.44         -5.30         5.30 o                         
  -4  26   8          0.74         -0.62         3.07 o                         
  -3  26   8          0.03          5.11         3.22 o                         
  -2  26   8          4.11          8.02         2.96 o                         
  -1  26   8         24.90         20.37         3.98 o                         
   0  26   8         55.04         63.70         6.77 o                         
   1  26   8         15.77         10.27         2.67 o                         
   2  26   8          1.76          1.93         1.38 o                         
   3  26   8         33.77         31.54         3.83 o                         
   4  26   8          2.44         -2.20         2.20 o                         
   5  26   8          6.42          9.12         6.76 o                         
  -5  27   8         16.31         30.43        12.05 o                         
  -4  27   8          1.60         -0.89         4.83 o                         
  -3  27   8         58.60         66.87        10.65 o                         
  -2  27   8          7.86          5.06         2.94 o                         
  -1  27   8        139.02        154.82        12.48 o                         
   0  27   8         27.84         17.44         4.93 o                         
   1  27   8          7.98         14.33         3.55 o                         
   2  27   8         79.11         81.32         7.44 o                         
   3  27   8         20.61         15.97         3.66 o                         
   4  27   8          6.94         -3.92         4.23 o                         
  -4  28   8         17.81         12.62         4.95 o                         
  -3  28   8         44.33         39.40         8.31 o                         
  -2  28   8          0.15          1.89         3.20 o                         
  -1  28   8        326.88        366.78        19.12 o                         
   0  28   8         43.11         56.40         7.54 o                         
   1  28   8        100.40        107.67         8.44 o                         
   2  28   8          0.33          1.14         1.81 o                         
   3  28   8         62.39         65.41         6.85 o                         
   4  28   8         10.83         16.51        12.71 o                         
  -4  29   8          3.23          2.39         3.46 o                         
  -3  29   8         36.44         41.08         8.54 o                         
  -2  29   8          0.01          0.77         4.67 o                         
  -1  29   8         19.24         25.57         6.15 o                         
   0  29   8         26.96         37.77         8.08 o                         
   1  29   8          0.28         -2.45         2.45 o                         
   2  29   8         23.45         23.41         4.23 o                         
   3  29   8          0.04          2.87         2.86 o                         
   4  29   8          6.01          5.41         3.38 o                         
  -3  30   8         16.47         23.63         7.26 o                         
  -2  30   8         28.98         26.58         7.13 o                         
  -1  30   8         25.39         22.94         7.29 o                         
   0  30   8         93.00         73.02        11.29 o                         
   1  30   8          0.62          1.72         2.11 o                         
   2  30   8          9.03         12.37         3.29 o                         
   3  30   8         74.94         65.93         7.33 o                         
   4  30   8         36.47         34.11        12.11 o                         
  -3  31   8         18.12         31.57         8.24 o                         
  -2  31   8         20.42         41.67         8.87 o                         
  -1  31   8         34.97         37.32        14.95 o                         
   0  31   8         24.51         23.24         6.78 o                         
   1  31   8          4.30          0.14         2.71 o                         
   2  31   8         35.15         26.79         4.95 o                         
   3  31   8        124.39        137.04        12.22 o                         
  -2  32   8         49.13         77.47        12.57 o                         
  -1  32   8         62.73         81.43        20.15 o                         
   0  32   8        190.30        190.46        18.59 o                         
   1  32   8          5.47          8.93         3.32 o                         
   2  32   8          1.97         -0.07         2.49 o                         
   3  32   8         73.94         77.94         9.31 o                         
  -1  33   8         28.64         16.45        13.02 o                         
   0  33   8          4.99         14.58         6.57 o                         
   1  33   8         41.49         40.06         5.78 o                         
   2  33   8         27.07         24.67         5.16 o                         
   3  33   8          0.76         13.12         5.87 o                         
   0  34   8          6.61          1.08         6.35 o                         
   1  34   8          4.02          2.24         8.31 o                         
   2  34   8          0.32         -3.78         3.78 o                         
   1  35   8         39.79         44.60        11.19 o                         
   2  35   8          0.03          0.15         3.09 o                         
   1  36   8         15.45         13.66         7.21 o                         
  -5   0   9         28.98         31.90         5.56 o                         
  -3   0   9         67.20         57.71         5.60 o                         
  -1   0   9          0.07          9.55         4.78 o                         
   1   0   9        470.44        645.77        30.91 o                         
   3   0   9        648.43        578.76        34.06 o                         
   5   0   9        190.84        198.00        23.25 o                         
  -6   1   9          1.23          0.77         1.51 o                         
  -5   1   9          0.65         -0.59         1.45 o                         
  -4   1   9          9.45          6.88         1.57 o                         
  -3   1   9         14.30         15.84         2.21 o                         
  -2   1   9         17.02         14.97         2.39 o                         
  -1   1   9        323.83        332.82        10.81 o                         
   0   1   9         29.68         32.89         3.51 o                         
   1   1   9        718.65        769.39        19.61 o                         
   2   1   9         18.65         24.08         3.53 o                         
   3   1   9          9.39         17.73         5.40 o                         
   4   1   9         16.14          7.72         3.68 o                         
   5   1   9         47.06         55.57         8.84 o                         
   6   1   9         42.08         40.73         8.14 o                         
  -6   2   9          0.63          8.36         2.99 o                         
  -5   2   9         12.15         10.90         4.93 o                         
  -4   2   9         62.02         49.62         4.56 o                         
  -3   2   9         71.68         53.34         3.77 o                         
  -2   2   9         30.27         25.43         3.05 o                         
   0   2   9         99.28        106.66         6.21 o                         
   1   2   9          4.39          9.61         6.17 o                         
   2   2   9        948.29        927.93        20.13 o                         
   3   2   9         49.80         33.96         6.02 o                         
   4   2   9          4.80          9.89         4.68 o                         
   5   2   9         29.12         25.49         6.37 o                         
   6   2   9         32.91         37.60         8.12 o                         
  -6   3   9          9.68          6.54         2.46 o                         
  -5   3   9         28.13         31.22         4.99 o                         
  -4   3   9         55.36         60.87         9.57 o                         
  -3   3   9         60.93         51.58         3.71 o                         
  -2   3   9          7.07          4.88         1.61 o                         
  -1   3   9        696.14        678.45        20.88 o                         
   0   3   9         85.36         87.54         5.59 o                         
   1   3   9        249.39        273.29         9.96 o                         
   2   3   9          0.09          7.06         1.69 o                         
   3   3   9         18.94         23.50         3.56 o                         
   4   3   9        210.38        204.36        15.42 o                         
   5   3   9          1.85          1.72        11.12 o                         
   6   3   9         62.20         59.14         9.78 o                         
  -6   4   9          0.08          4.35         2.50 o                         
  -5   4   9          0.07         -0.68         2.12 o                         
  -4   4   9         72.45         59.73         6.40 o                         
  -3   4   9          1.60         -1.35         1.35 o                         
  -2   4   9          4.30          1.84         1.47 o                         
  -1   4   9        167.69        233.43        19.58 o                         
   0   4   9         90.93         92.39         5.11 o                         
   1   4   9         79.10         93.61         6.03 o                         
   2   4   9          5.21          7.67         2.42 o                         
   3   4   9         22.77         25.21         3.75 o                         
   4   4   9          2.62          8.93         5.01 o                         
   5   4   9        286.59        287.31        19.58 o                         
   6   4   9         71.67         92.65        12.12 o                         
  -6   5   9          5.92         10.81         3.85 o                         
  -5   5   9         68.14         67.54         6.74 o                         
  -4   5   9         62.84         50.00         4.37 o                         
  -3   5   9         10.61          8.03         2.56 o                         
  -2   5   9         40.14         46.85         4.17 o                         
  -1   5   9        160.06        172.48         8.74 o                         
   0   5   9          0.87          2.49         1.56 o                         
   1   5   9         46.09         42.63         3.55 o                         
   2   5   9         11.36         11.44         2.06 o                         
   3   5   9         14.53         24.13         4.05 o                         
   4   5   9         27.38         48.99        17.23 o                         
   5   5   9          1.28          3.17         4.25 o                         
   6   5   9         59.18         59.84         9.93 o                         
  -6   6   9          0.01          1.76         1.93 o                         
  -5   6   9         71.53         61.33         6.76 o                         
  -4   6   9          7.04          3.67         1.59 o                         
  -3   6   9          8.77          1.94         1.70 o                         
  -2   6   9         40.42         59.78         5.68 o                         
  -1   6   9          0.95          8.55         3.73 o                         
   0   6   9          5.84         13.49         3.27 o                         
   1   6   9          1.94          2.22         1.10 o                         
   2   6   9          0.58          0.69         1.18 o                         
   3   6   9          8.51         19.03         6.86 o                         
   4   6   9        146.14        172.46        14.30 o                         
   5   6   9          3.80         11.42         3.60 o                         
   6   6   9          0.36         14.73         8.47 o                         
  -6   7   9          2.42          6.93         2.56 o                         
  -5   7   9         52.69         56.87         7.28 o                         
  -4   7   9          0.33          2.04         1.29 o                         
  -3   7   9          5.39          5.62         1.73 o                         
  -2   7   9         36.92         48.42         5.23 o                         
  -1   7   9        172.61        175.51         7.70 o                         
   0   7   9       1057.57       1103.93        24.93 o                         
   1   7   9          1.57          1.24         1.81 o                         
   2   7   9         13.18         15.60         2.47 o                         
   3   7   9        109.66        107.73         7.86 o                         
   4   7   9        187.20        191.46        10.81 o                         
   5   7   9          1.64          8.77         5.18 o                         
   6   7   9        162.12        155.96        21.80 o                         
  -6   8   9         15.88         24.74         5.03 o                         
  -5   8   9         43.65         45.26         5.59 o                         
  -4   8   9          0.05          0.52         1.64 o                         
  -3   8   9          0.01          2.51         1.77 o                         
  -2   8   9         61.45         65.76         6.10 o                         
  -1   8   9         51.96         51.91         4.48 o                         
   0   8   9        597.16        640.58        22.06 o                         
   1   8   9         11.52         20.48         2.88 o                         
   2   8   9          5.16          6.58         1.61 o                         
   3   8   9        305.43        321.91        13.47 o                         
   4   8   9          7.91         21.52         4.08 o                         
   5   8   9          9.78         35.89        25.55 o                         
   6   8   9          3.01         15.62         8.20 o                         
  -6   9   9         24.03         36.97         5.55 o                         
  -5   9   9         18.61         25.38         4.40 o                         
  -4   9   9          2.52         -1.05         1.59 o                         
  -3   9   9        131.47        115.66        10.11 o                         
  -2   9   9          9.41         12.60         4.02 o                         
  -1   9   9          1.80          3.76         1.61 o                         
   0   9   9        375.76        411.04         9.11 o                         
   1   9   9        624.23        671.85        17.30 o                         
   2   9   9         37.39         35.09         3.38 o                         
   3   9   9         60.50         72.48         6.78 o                         
   4   9   9         87.28         75.30         6.92 o                         
   5   9   9        336.50        337.09        37.02 o                         
   6   9   9         33.24         30.69         9.87 o                         
  -6  10   9         57.21         69.92         7.49 o                         
  -5  10   9          7.74          7.40         3.29 o                         
  -4  10   9          0.00          2.72         2.53 o                         
  -3  10   9          2.06          3.80         3.07 o                         
  -2  10   9         87.53         75.73         7.85 o                         
  -1  10   9         61.38         63.04         4.37 o                         
   0  10   9        391.40        397.35         8.98 o                         
   1  10   9          0.04          4.80         1.54 o                         
   2  10   9        142.66        164.11         5.89 o                         
   3  10   9        315.93        319.88        13.70 o                         
   4  10   9         15.64         14.30         3.38 o                         
   5  10   9          3.01         11.73         5.00 o                         
   6  10   9         12.10         29.82         9.83 o                         
  -6  11   9         34.11         53.86         9.12 o                         
  -5  11   9          7.63          5.74         2.62 o                         
  -4  11   9          1.05         -2.19         2.95 o                         
  -3  11   9         49.21         62.18         7.47 o                         
  -2  11   9         10.28          9.33         2.91 o                         
  -1  11   9        180.09        159.68         7.03 o                         
   0  11   9          0.66          4.66         1.64 o                         
   1  11   9         76.00         79.30         4.63 o                         
   2  11   9        180.08        190.99         6.45 o                         
   3  11   9         71.23         74.33         6.89 o                         
   4  11   9          2.99         10.70         3.46 o                         
   5  11   9         36.58         34.03         7.06 o                         
   6  11   9         16.31         13.59         7.02 o                         
  -6  12   9          2.05          0.78         6.19 o                         
  -5  12   9         19.19         17.46         5.25 o                         
  -4  12   9          0.15          0.18         2.28 o                         
  -3  12   9         12.98         14.18         4.62 o                         
  -2  12   9          0.55          2.11         1.86 o                         
  -1  12   9        169.07        179.38         7.47 o                         
   0  12   9        376.54        357.87         9.20 o                         
   1  12   9        285.35        296.46         8.93 o                         
   2  12   9         11.34          9.84         1.72 o                         
   3  12   9        315.03        291.15        13.23 o                         
   4  12   9        119.11        127.08         9.27 o                         
   5  12   9         39.52         36.90         5.38 o                         
   6  12   9         32.17         28.65         9.26 o                         
  -6  13   9          0.11         -3.10         4.99 o                         
  -5  13   9          2.98          4.49         3.20 o                         
  -4  13   9         16.94          9.43         3.25 o                         
  -3  13   9          5.85          7.50         3.36 o                         
  -2  13   9          2.46          7.33         2.84 o                         
  -1  13   9        629.19        640.55        16.29 o                         
   0  13   9          0.46          3.77         1.65 o                         
   1  13   9        439.42        468.85        15.58 o                         
   2  13   9         96.25        100.36         5.18 o                         
   3  13   9        201.34        197.38        10.92 o                         
   4  13   9         32.74         33.46         5.15 o                         
   5  13   9          1.67          5.53         2.57 o                         
  -6  14   9         11.14         12.34         4.93 o                         
  -5  14   9          0.37          2.01         2.65 o                         
  -4  14   9          0.18          0.00         2.49 o                         
  -3  14   9         16.76         11.45         3.13 o                         
  -2  14   9          9.04          7.65         2.85 o                         
  -1  14   9         19.85         24.59         4.40 o                         
   0  14   9         64.56         71.22         4.25 o                         
   1  14   9        268.13        262.44         7.73 o                         
   2  14   9         65.96         66.11         4.11 o                         
   3  14   9         41.32         40.70         4.98 o                         
   4  14   9         24.10         31.98         4.93 o                         
   5  14   9         18.72         20.72         4.26 o                         
  -6  15   9          4.73          9.68         3.95 o                         
  -5  15   9         23.94         25.50         6.06 o                         
  -4  15   9         12.00          4.66         3.54 o                         
  -3  15   9         61.62         70.48         7.08 o                         
  -2  15   9         65.98         53.49         6.23 o                         
  -1  15   9         57.26         60.61         4.77 o                         
   0  15   9        108.78        121.41         7.75 o                         
   1  15   9         83.78         83.95         4.53 o                         
   2  15   9        150.27        160.23         6.86 o                         
   3  15   9          2.37          0.72         1.45 o                         
   4  15   9         53.49         68.01         8.87 o                         
   5  15   9          8.71          9.96         3.01 o                         
  -6  16   9         17.26         12.21         7.71 o                         
  -5  16   9         29.02         37.87         6.85 o                         
  -4  16   9         15.13          8.32         2.00 o                         
  -3  16   9         20.55         30.68         5.07 o                         
  -2  16   9         96.19         88.96         9.78 o                         
  -1  16   9          0.04         -0.15         1.85 o                         
   0  16   9         40.21         43.12         4.65 o                         
   1  16   9         45.18         46.20         3.41 o                         
   2  16   9         28.91         31.57         3.20 o                         
   3  16   9          0.56         -1.98         1.98 o                         
   4  16   9        163.68        179.97        11.34 o                         
   5  16   9          9.43         11.02         3.02 o                         
  -6  17   9         15.24         14.45         4.95 o                         
  -5  17   9          2.88          6.58         3.25 o                         
  -4  17   9          1.01          1.82         2.30 o                         
  -3  17   9         20.87         29.38         4.92 o                         
  -2  17   9         72.75         67.03         5.96 o                         
  -1  17   9          2.65          0.43         1.71 o                         
   0  17   9          0.63          0.37         1.77 o                         
   1  17   9        131.17        123.38         5.55 o                         
   2  17   9          0.25          1.88         1.26 o                         
   3  17   9          7.41          5.49         1.86 o                         
   4  17   9         67.56         66.53         7.08 o                         
   5  17   9          0.28          3.21         2.39 o                         
  -6  18   9          0.03          6.88         4.32 o                         
  -5  18   9          2.39          4.73         3.30 o                         
  -4  18   9         10.49         17.93         4.24 o                         
  -3  18   9          4.99          2.90         3.34 o                         
  -2  18   9         71.95         64.27         6.02 o                         
  -1  18   9         67.69         52.84         4.71 o                         
   0  18   9          3.59          3.68         1.83 o                         
   1  18   9        252.08        256.48         7.94 o                         
   2  18   9        149.93        135.83         6.55 o                         
   3  18   9         24.33         23.38         3.72 o                         
   4  18   9          1.30          5.47         3.00 o                         
   5  18   9         70.41         65.77         7.41 o                         
  -5  19   9          1.20          0.06         1.83 o                         
  -4  19   9         17.84         18.34         4.08 o                         
  -3  19   9          3.91          4.56         1.96 o                         
  -2  19   9         35.72         45.45         5.05 o                         
  -1  19   9         21.00         23.17         3.29 o                         
   0  19   9          0.56          2.74         5.35 o                         
   1  19   9        159.58        153.36         6.24 o                         
   2  19   9          0.82          4.16         1.36 o                         
   3  19   9          0.22          0.69         1.60 o                         
   4  19   9         52.51         41.36         5.40 o                         
   5  19   9          0.11          0.20         4.18 o                         
  -5  20   9         13.29         10.02         3.00 o                         
  -4  20   9          0.01         -1.84         1.93 o                         
  -3  20   9          0.72          1.46         3.66 o                         
  -2  20   9         93.51        101.37         7.35 o                         
  -1  20   9          0.00         -1.47         1.47 o                         
   0  20   9        553.73        536.21        17.48 o                         
   1  20   9         76.76         73.14         4.97 o                         
   2  20   9        188.74        170.93         7.77 o                         
   3  20   9          4.83          3.79         2.43 o                         
   4  20   9          9.31          9.95         3.05 o                         
   5  20   9         45.72         48.64         8.25 o                         
  -5  21   9          0.05          0.79         2.46 o                         
  -4  21   9          1.30          3.95         1.96 o                         
  -3  21   9          3.37          2.87         1.73 o                         
  -2  21   9          5.18          8.08         2.57 o                         
  -1  21   9          7.34          3.78         1.84 o                         
   0  21   9          3.11         11.24         3.60 o                         
   1  21   9         21.44         21.28         3.34 o                         
   2  21   9         27.60         26.12         3.51 o                         
   3  21   9         33.53         31.02         4.31 o                         
   4  21   9         28.40         34.58         6.85 o                         
   5  21   9          0.00          2.17         2.61 o                         
  -5  22   9          0.83          9.33         4.73 o                         
  -4  22   9          0.21         -1.97         1.97 o                         
  -3  22   9         22.47         20.42         3.57 o                         
  -2  22   9          2.25          0.45         1.72 o                         
  -1  22   9          1.88          0.08         1.50 o                         
   0  22   9          3.28          3.12         2.21 o                         
   1  22   9          4.28          8.50         2.09 o                         
   2  22   9         14.66         16.44         2.95 o                         
   3  22   9         13.73         15.88         2.87 o                         
   4  22   9          1.75          1.72         3.04 o                         
   5  22   9         13.46         17.94         5.25 o                         
  -5  23   9          7.44          4.89         4.50 o                         
  -4  23   9         20.40         18.46         6.10 o                         
  -3  23   9          1.85          0.81         3.68 o                         
  -2  23   9         79.01         67.34         6.21 o                         
  -1  23   9         49.28         46.41         4.57 o                         
   0  23   9         30.50         26.93         4.30 o                         
   1  23   9        241.12        231.90         9.97 o                         
   2  23   9        117.83        115.65         7.35 o                         
   3  23   9          9.86         11.29         2.66 o                         
   4  23   9         53.18         56.24         6.79 o                         
   5  23   9          7.75         11.92         6.43 o                         
  -5  24   9          4.63         11.94         9.49 o                         
  -4  24   9          5.40         13.28         6.00 o                         
  -3  24   9         31.29         27.13         6.95 o                         
  -2  24   9         13.69         29.78         7.55 o                         
  -1  24   9          0.05         -0.81         2.28 o                         
   0  24   9        136.32        145.25         9.75 o                         
   1  24   9         14.77         17.55         3.06 o                         
   2  24   9         96.27        102.28         7.53 o                         
   3  24   9         12.33         14.05         2.91 o                         
   4  24   9          9.24          5.35         3.75 o                         
  -5  25   9         20.53         25.37        11.84 o                         
  -4  25   9          0.99         -4.47         6.64 o                         
  -3  25   9          3.81          4.74         5.06 o                         
  -2  25   9         66.88         64.40        17.86 o                         
  -1  25   9         66.30         88.28         9.27 o                         
   0  25   9          0.75          5.46         2.54 o                         
   1  25   9         53.36         47.19         5.33 o                         
   2  25   9         11.04         13.29         2.72 o                         
   3  25   9        101.68        101.39         8.09 o                         
   4  25   9         15.73         18.30         4.08 o                         
  -4  26   9          6.50         10.86         7.06 o                         
  -3  26   9         21.71         16.02         5.44 o                         
  -2  26   9          6.37          2.89         3.98 o                         
  -1  26   9          1.73          5.25         3.55 o                         
   0  26   9          0.01          1.99         3.03 o                         
   1  26   9          7.96         10.24         2.41 o                         
   2  26   9          0.35          0.51         1.68 o                         
   3  26   9         12.75         13.24         3.11 o                         
   4  26   9          2.25         -7.12         8.57 o                         
  -4  27   9          2.51         22.44        11.70 o                         
  -3  27   9          1.20         -1.64         2.87 o                         
  -2  27   9          7.74         19.93         6.52 o                         
  -1  27   9         13.34         11.98         4.30 o                         
   0  27   9          8.41         19.57         4.32 o                         
   1  27   9         75.84         76.37         7.25 o                         
   2  27   9         49.82         60.27         6.37 o                         
   3  27   9          8.91          5.42         3.49 o                         
   4  27   9          6.29         -7.77         7.77 o                         
  -3  28   9          4.31         -1.04         3.83 o                         
  -2  28   9         27.87         38.19         8.86 o                         
  -1  28   9         10.46         17.60         6.39 o                         
   0  28   9        114.83        121.96        11.54 o                         
   1  28   9          5.50         13.92         3.60 o                         
   2  28   9          0.55          1.64         2.10 o                         
   3  28   9         30.04         31.91         6.02 o                         
  -3  29   9          0.07          2.12         4.60 o                         
  -2  29   9          7.52         14.30         6.05 o                         
  -1  29   9        149.58        151.55        12.79 o                         
   0  29   9         98.96         97.55        10.27 o                         
   1  29   9         55.94         58.92         6.50 o                         
   2  29   9          9.51          9.79         3.70 o                         
   3  29   9         83.06         80.08         9.12 o                         
  -2  30   9          0.02         -0.23         3.78 o                         
  -1  30   9         42.88         60.58        11.26 o                         
   0  30   9          2.15          0.43         3.68 o                         
   1  30   9         15.95         18.77         3.91 o                         
   2  30   9          3.85          2.68         4.59 o                         
   3  30   9         15.51         18.94         6.94 o                         
  -2  31   9          8.99          5.82         4.57 o                         
  -1  31   9         27.57         16.83        11.62 o                         
   0  31   9          7.11         13.01         6.55 o                         
   1  31   9          0.14          4.54         2.18 o                         
   2  31   9          0.00          3.27         2.46 o                         
   0  32   9         58.41         68.94        11.50 o                         
   1  32   9          9.71          7.69         3.98 o                         
   2  32   9         90.48         97.94        13.63 o                         
   1  33   9          0.76          4.35         6.09 o                         
  -6   0  10          0.00         -0.71         3.79 o                         
  -4   0  10         26.27         15.47         6.10 o                         
  -2   0  10         10.57         19.38         5.00 o                         
   0   0  10        176.60        165.69        23.13 o                         
   2   0  10        100.49         77.84         6.32 o                         
   4   0  10        163.77        142.92        19.95 o                         
  -6   1  10          0.67          1.05         4.06 o                         
  -5   1  10         20.16         16.44         4.77 o                         
  -4   1  10          0.76          2.89         2.22 o                         
  -3   1  10         16.92         12.48         3.84 o                         
  -2   1  10         95.02         95.25         6.36 o                         
  -1   1  10        287.63        282.46        10.58 o                         
   0   1  10        100.70        105.74         6.67 o                         
   1   1  10         27.09         19.99         4.41 o                         
   2   1  10         80.88         90.89         4.85 o                         
   3   1  10         75.94         91.91        10.46 o                         
   4   1  10        104.00        102.13        11.74 o                         
   5   1  10         76.15         71.65        11.73 o                         
  -6   2  10          0.95          4.89         2.95 o                         
  -5   2  10          0.19          1.47         3.76 o                         
  -4   2  10         22.56         16.62         4.61 o                         
  -3   2  10         22.03         27.10         5.16 o                         
  -2   2  10         10.71         17.94         3.00 o                         
  -1   2  10         78.91        101.96         6.55 o                         
   0   2  10          9.27          8.45         1.63 o                         
   1   2  10        152.81        161.82        11.84 o                         
   2   2  10         75.98         85.06         4.65 o                         
   3   2  10        136.89        139.42        12.40 o                         
   4   2  10         21.55         24.54         6.31 o                         
   5   2  10        252.28        278.21        20.17 o                         
  -6   3  10          2.91          8.71         7.11 o                         
  -5   3  10          7.10          6.06         3.94 o                         
  -4   3  10          0.48          2.52         1.90 o                         
  -3   3  10          6.90          3.72         2.37 o                         
  -2   3  10          0.00          3.94         2.41 o                         
  -1   3  10        117.80        111.18         6.74 o                         
   0   3  10         45.35         45.70         3.83 o                         
   1   3  10         67.80         76.06        10.91 o                         
   2   3  10         64.49         52.09         3.65 o                         
   3   3  10          5.86          5.88         3.48 o                         
   4   3  10         46.88         52.24         8.68 o                         
   5   3  10         19.41         42.90        20.07 o                         
  -6   4  10          3.66          6.66         3.01 o                         
  -5   4  10          4.97         10.88         8.06 o                         
  -4   4  10          3.00          5.63         2.95 o                         
  -3   4  10          0.02         -1.99         2.45 o                         
  -2   4  10         13.98         13.70         3.06 o                         
  -1   4  10        263.50        255.98        10.62 o                         
   0   4  10         26.75         37.07         3.77 o                         
   1   4  10          5.68          9.54         3.98 o                         
   2   4  10         43.34         38.51         3.69 o                         
   3   4  10         33.52         49.59         9.00 o                         
   4   4  10        137.46        152.45        14.22 o                         
   5   4  10          7.28          9.05         4.91 o                         
  -6   5  10         29.58         39.01         8.14 o                         
  -5   5  10         21.17         26.83         6.01 o                         
  -4   5  10          7.12          9.75         3.17 o                         
  -3   5  10          4.84          3.07         1.88 o                         
  -2   5  10        135.95        118.03         7.02 o                         
  -1   5  10        329.88        334.12        13.00 o                         
   0   5  10        440.41        438.06        12.01 o                         
   1   5  10         51.05         53.08         4.26 o                         
   2   5  10          6.00          7.36         1.83 o                         
   3   5  10          8.53         13.07         4.41 o                         
   4   5  10        140.29        162.06        14.48 o                         
   5   5  10         34.50         42.44        15.84 o                         
  -6   6  10          0.78          7.51         5.60 o                         
  -5   6  10          1.15          7.47         4.11 o                         
  -4   6  10          7.49          9.88         4.58 o                         
  -3   6  10          1.18         -2.71         2.71 o                         
  -2   6  10          5.74         14.04         2.66 o                         
  -1   6  10        109.28        140.12        14.74 o                         
   0   6  10         14.53         27.68         3.75 o                         
   1   6  10        174.73        186.38         7.89 o                         
   2   6  10         15.59         12.00         2.02 o                         
   3   6  10        162.69        169.11        13.61 o                         
   4   6  10        153.90        148.69        13.96 o                         
   5   6  10        101.59        116.47        13.06 o                         
  -6   7  10         24.22         33.60         7.46 o                         
  -5   7  10          1.10          7.48         7.67 o                         
  -4   7  10          0.42          2.85         4.22 o                         
  -3   7  10         58.68         50.50         7.19 o                         
  -2   7  10         16.03         18.91         3.78 o                         
  -1   7  10          0.14          1.59         1.92 o                         
   0   7  10        303.51        319.52        16.15 o                         
   1   7  10         10.40          5.53         1.88 o                         
   2   7  10         60.73         69.31         4.91 o                         
   3   7  10         22.41         16.62         4.23 o                         
   4   7  10         15.63         17.21         7.80 o                         
   5   7  10         13.70         26.42         6.56 o                         
  -6   8  10          0.96         13.65         5.59 o                         
  -5   8  10         57.98         74.18         9.78 o                         
  -4   8  10          6.92          2.31         2.50 o                         
  -3   8  10          0.31          4.61         2.62 o                         
  -2   8  10         14.42         15.68         3.66 o                         
  -1   8  10         15.72         16.33         2.78 o                         
   0   8  10        165.29        187.64        11.50 o                         
   1   8  10          9.00          5.93         2.34 o                         
   2   8  10          0.60          1.29         1.29 o                         
   3   8  10         53.57         66.31        17.32 o                         
   4   8  10         28.03         42.17         9.20 o                         
   5   8  10          0.38          6.20         8.99 o                         
  -5   9  10          0.02         12.54         4.91 o                         
  -4   9  10          2.00          1.05         5.73 o                         
  -3   9  10         44.03         56.22         7.81 o                         
  -2   9  10        289.45        297.07        13.65 o                         
  -1   9  10         69.78         62.69         4.98 o                         
   0   9  10        142.24        157.68         8.44 o                         
   1   9  10          0.19          4.97         2.04 o                         
   2   9  10        260.07        292.41         9.68 o                         
   3   9  10          1.64         11.10         5.09 o                         
   4   9  10         90.84         90.00        10.81 o                         
   5   9  10        100.83        116.02        21.36 o                         
  -5  10  10         61.14         67.20         9.32 o                         
  -4  10  10          0.70          4.52         5.59 o                         
  -3  10  10         10.10         25.33         5.33 o                         
  -2  10  10        173.79        172.31        16.31 o                         
  -1  10  10         43.77         34.75         3.84 o                         
   0  10  10        275.84        248.39         9.45 o                         
   1  10  10        476.07        491.17        15.78 o                         
   2  10  10          2.05          0.56         1.24 o                         
   3  10  10        425.29        415.53        38.77 o                         
   4  10  10         29.15         42.10         7.63 o                         
   5  10  10          9.69         18.58         6.51 o                         
  -5  11  10          3.00          6.44         4.34 o                         
  -4  11  10          1.43          1.66         2.98 o                         
  -3  11  10          0.21          4.10         3.04 o                         
  -2  11  10        135.23        158.60        12.51 o                         
  -1  11  10         23.73         20.34         3.00 o                         
   0  11  10         63.78         61.64         4.28 o                         
   1  11  10         63.89         61.00         5.09 o                         
   2  11  10          5.62          4.77         2.35 o                         
   3  11  10          4.32         13.80         3.36 o                         
   4  11  10          2.18          7.13        18.08 o                         
   5  11  10         81.45         85.67        11.10 o                         
  -5  12  10         31.42         27.70         6.28 o                         
  -4  12  10          5.86          4.70         3.27 o                         
  -3  12  10        110.30        111.25        10.82 o                         
  -2  12  10        230.75        238.37        14.91 o                         
  -1  12  10        121.43        111.90         8.20 o                         
   0  12  10         23.79         18.58         3.04 o                         
   1  12  10         55.87         54.17         4.26 o                         
   2  12  10          0.77          1.80         1.25 o                         
   3  12  10        110.83        107.42         8.46 o                         
   4  12  10        237.98        232.19        17.46 o                         
   5  12  10          2.05          4.78         5.53 o                         
  -5  13  10         23.50         37.49         7.29 o                         
  -4  13  10         10.29         11.16         3.02 o                         
  -3  13  10         27.49         36.91         6.43 o                         
  -2  13  10          0.23         12.82        12.87 o                         
  -1  13  10         27.38         30.45         4.27 o                         
   0  13  10          2.89          2.35         1.70 o                         
   1  13  10        109.92        111.94         6.15 o                         
   2  13  10         87.81         96.60         5.84 o                         
   3  13  10        113.68        114.58         7.69 o                         
   4  13  10        340.51        322.96        40.02 o                         
   5  13  10          6.09          9.28         6.34 o                         
  -5  14  10          3.17          1.67         3.71 o                         
  -4  14  10          2.68         -2.73         2.73 o                         
  -3  14  10         21.80         28.62         6.03 o                         
  -2  14  10          0.01          2.96         2.52 o                         
  -1  14  10         81.42         95.19         6.38 o                         
   0  14  10         52.03         41.05         4.65 o                         
   1  14  10          0.02          1.44         1.93 o                         
   2  14  10          1.37          0.06         1.63 o                         
   3  14  10         34.78         41.12         4.78 o                         
   4  14  10         26.08         25.96         6.38 o                         
   5  14  10          0.08          5.61         9.79 o                         
  -5  15  10          1.75         -1.50         2.62 o                         
  -4  15  10          1.14          2.83         2.21 o                         
  -3  15  10        246.08        234.97        15.74 o                         
  -2  15  10        135.84        119.93         9.42 o                         
  -1  15  10         49.31         45.48         4.52 o                         
   0  15  10         93.36         90.18         6.89 o                         
   1  15  10          3.84          3.68         1.57 o                         
   2  15  10         97.85        100.96         6.07 o                         
   3  15  10         92.21         84.93         5.89 o                         
   4  15  10          0.31          3.88         3.42 o                         
   5  15  10        137.64        131.80        13.87 o                         
  -5  16  10          1.61          1.27         3.14 o                         
  -4  16  10         10.25          8.76         3.03 o                         
  -3  16  10         29.89         40.86         6.13 o                         
  -2  16  10         36.47         42.48         6.05 o                         
  -1  16  10         19.22         16.37         2.69 o                         
   0  16  10          0.03          9.55         3.48 o                         
   1  16  10          3.53          2.34         2.07 o                         
   2  16  10         12.50         16.51         3.61 o                         
   3  16  10         57.68         62.97         5.83 o                         
   4  16  10         32.42         41.09         5.67 o                         
   5  16  10         31.52         38.13         7.59 o                         
  -5  17  10          1.12         -4.12         4.12 o                         
  -4  17  10         34.98         33.68         7.17 o                         
  -3  17  10         61.95         77.26         8.07 o                         
  -2  17  10         41.74         54.46         5.68 o                         
  -1  17  10         15.66         23.42         3.36 o                         
   0  17  10        353.95        353.72        14.08 o                         
   1  17  10        142.59        138.87         6.71 o                         
   2  17  10        101.12         95.52         7.13 o                         
   3  17  10         30.46         29.22         3.96 o                         
   4  17  10          0.99          5.04         2.50 o                         
   5  17  10         18.46          7.48         4.70 o                         
  -5  18  10          0.15          0.55         2.49 o                         
  -4  18  10          4.05          0.38         2.36 o                         
  -3  18  10         14.20         23.46         5.02 o                         
  -2  18  10         26.85         32.88         4.75 o                         
  -1  18  10         38.29         36.67         4.21 o                         
   0  18  10         36.52         40.11         5.21 o                         
   1  18  10          8.89          9.49         2.14 o                         
   2  18  10         44.29         43.52         4.32 o                         
   3  18  10         13.63         13.44         2.91 o                         
   4  18  10         28.30         27.30         4.96 o                         
   5  18  10          4.49          7.79         4.90 o                         
  -5  19  10          5.83         -0.74         3.23 o                         
  -4  19  10         28.75         26.60         5.05 o                         
  -3  19  10          8.53         11.56         3.15 o                         
  -2  19  10          4.82          2.08         1.90 o                         
  -1  19  10          2.92          3.29         1.67 o                         
   0  19  10         26.25         34.13         4.57 o                         
   1  19  10          0.99          1.87         2.21 o                         
   2  19  10          0.22          2.51         2.30 o                         
   3  19  10          0.01          2.53         2.26 o                         
   4  19  10         64.45         51.40         5.64 o                         
  -5  20  10          0.00          2.56         2.89 o                         
  -4  20  10          2.48          2.82         2.32 o                         
  -3  20  10          1.66          5.16         2.02 o                         
  -2  20  10          4.48          4.16         3.11 o                         
  -1  20  10         57.27         59.17         5.56 o                         
   0  20  10          2.39          9.16         3.59 o                         
   1  20  10          7.03          4.46         2.38 o                         
   2  20  10          0.53         -1.09         2.98 o                         
   3  20  10         75.35         69.64         7.38 o                         
   4  20  10          0.01          0.85         1.72 o                         
  -5  21  10          5.02         11.47         5.83 o                         
  -4  21  10         15.87         24.65         4.35 o                         
  -3  21  10          8.38         12.52         3.27 o                         
  -2  21  10          5.84          5.67         2.51 o                         
  -1  21  10         10.00         11.45         2.37 o                         
   0  21  10        285.90        283.91        13.61 o                         
   1  21  10         48.70         43.07         4.51 o                         
   2  21  10         58.55         62.11         6.07 o                         
   3  21  10         25.44         28.19         4.05 o                         
   4  21  10         21.49         20.07         4.47 o                         
  -4  22  10          1.97         -1.31         2.59 o                         
  -3  22  10         23.71         20.79         3.91 o                         
  -2  22  10          4.44          3.04         2.53 o                         
  -1  22  10          0.26          0.56         1.69 o                         
   0  22  10        112.07        102.69         8.49 o                         
   1  22  10         50.35         46.76         4.85 o                         
   2  22  10          0.16          2.26         1.74 o                         
   3  22  10         65.81         60.45         5.70 o                         
   4  22  10          1.90          6.52         2.94 o                         
  -4  23  10          0.27          2.00         3.84 o                         
  -3  23  10          1.09          6.67         4.67 o                         
  -2  23  10          0.41          3.29         4.52 o                         
  -1  23  10         14.25         24.23         7.13 o                         
   0  23  10          2.81          8.60         3.66 o                         
   1  23  10          0.39          2.49         1.99 o                         
   2  23  10         18.18         15.15         3.29 o                         
   3  23  10         15.54         19.47         3.37 o                         
   4  23  10         82.34         86.20         8.61 o                         
  -4  24  10          0.16         -1.58         6.31 o                         
  -3  24  10         23.29         30.47         7.62 o                         
  -2  24  10          4.08          1.69         3.38 o                         
  -1  24  10        128.27        146.45        15.29 o                         
   0  24  10          0.11          4.07         2.57 o                         
   1  24  10          0.79          1.39         2.56 o                         
   2  24  10          0.16          1.33         1.96 o                         
   3  24  10         24.52         26.55         4.14 o                         
   4  24  10         16.05         17.99         5.03 o                         
  -4  25  10          0.16        -11.77        11.77 o                         
  -3  25  10          3.91          0.99         5.08 o                         
  -2  25  10         78.42         87.96        12.96 o                         
  -1  25  10         31.10         31.97         8.05 o                         
   0  25  10         13.69         14.45         3.67 o                         
   1  25  10         11.24         11.99         4.62 o                         
   2  25  10         23.34         18.61         3.48 o                         
   3  25  10         24.83         20.67         3.91 o                         
   4  25  10         52.99         47.70        11.03 o                         
  -3  26  10          7.01         13.56         5.62 o                         
  -2  26  10        123.46        139.77        20.35 o                         
  -1  26  10         12.58          7.36         5.30 o                         
   0  26  10         40.99         34.42         4.97 o                         
   1  26  10         29.68         26.95         5.29 o                         
   2  26  10          6.47          5.97         3.99 o                         
   3  26  10          1.92          1.02         1.75 o                         
  -3  27  10         16.95         27.52        13.76 o                         
  -2  27  10        114.07        123.89        15.34 o                         
  -1  27  10          5.36          6.24         5.18 o                         
   0  27  10          1.43          8.61         3.52 o                         
   1  27  10          4.62          5.53         3.33 o                         
   2  27  10          0.64          0.41         2.24 o                         
   3  27  10          5.58         -1.85         3.18 o                         
  -2  28  10          3.89         14.34         5.80 o                         
  -1  28  10          4.38         11.64         4.83 o                         
   0  28  10          2.94          3.84         3.20 o                         
   1  28  10         24.61         26.40         5.42 o                         
   2  28  10          2.48          0.80         3.62 o                         
  -1  29  10          0.27          1.73         3.28 o                         
   0  29  10          0.09          0.00         2.64 o                         
   1  29  10         23.28         26.72         5.80 o                         
   2  29  10         51.83         63.02         8.65 o                         
   0  30  10          0.90         -0.74         5.98 o                         
   1  30  10          4.60         12.22         3.97 o                         
   2  30  10          1.80         -8.11         8.11 o                         
   0  31  10         11.86         10.04         4.44 o                         
  -5   0  11          1.96          4.56         4.99 o                         
  -3   0  11          0.11         -3.36         3.36 o                         
  -1   0  11          0.70          1.35         1.78 o                         
   1   0  11        197.76        204.80        19.43 o                         
   3   0  11          7.68          7.76         4.67 o                         
   5   0  11        147.05        133.72        20.98 o                         
  -5   1  11          8.58         14.55         5.00 o                         
  -4   1  11         18.76         15.59         4.60 o                         
  -3   1  11         15.62         11.51         6.14 o                         
  -2   1  11        214.91        223.68        10.33 o                         
  -1   1  11          3.02          9.09         2.91 o                         
   0   1  11          1.82          0.34         1.67 o                         
   1   1  11         28.45         44.20         6.80 o                         
   2   1  11         39.09         28.77         5.81 o                         
   3   1  11         56.60         46.60         7.50 o                         
   4   1  11         31.35         34.90         7.21 o                         
   5   1  11          0.04          5.11         7.03 o                         
  -5   2  11          0.71          3.24         3.58 o                         
  -4   2  11          0.53         -1.77         2.55 o                         
  -3   2  11         35.76         31.76         6.18 o                         
  -2   2  11        205.19        226.22        10.46 o                         
  -1   2  11        166.24        157.48         8.33 o                         
   0   2  11         75.78         79.54         4.92 o                         
   1   2  11         61.53         68.81         8.16 o                         
   2   2  11        145.76        158.24         9.51 o                         
   3   2  11         64.48         58.92         8.65 o                         
   4   2  11        207.47        204.04        17.01 o                         
   5   2  11         18.52         10.35         4.08 o                         
  -5   3  11         22.10         27.81         6.44 o                         
  -4   3  11          1.52         -0.39         2.75 o                         
  -3   3  11          1.69         10.25         4.41 o                         
  -2   3  11         25.12         44.57         5.01 o                         
  -1   3  11          3.78         11.85         3.31 o                         
   0   3  11        190.54        185.83         9.65 o                         
   1   3  11        243.67        257.14        15.50 o                         
   2   3  11         24.63         24.00         4.01 o                         
   3   3  11         64.98         74.37         9.82 o                         
   4   3  11         18.28         27.49         9.06 o                         
   5   3  11         24.90         15.80         9.35 o                         
  -5   4  11          2.65          1.21         3.03 o                         
  -4   4  11         10.30         11.24         3.94 o                         
  -3   4  11         33.40         31.87         6.35 o                         
  -2   4  11         64.07         49.63         4.87 o                         
  -1   4  11         23.39         26.17         3.70 o                         
   0   4  11          8.07         12.63         5.01 o                         
   1   4  11          0.06          4.62         2.49 o                         
   2   4  11         27.15         25.98         4.09 o                         
   3   4  11        138.69        125.43        12.32 o                         
   4   4  11         43.36         54.91         8.90 o                         
   5   4  11         12.74         28.77        26.05 o                         
  -5   5  11          1.55          4.00         3.36 o                         
  -4   5  11          0.45         -1.38         2.73 o                         
  -3   5  11          4.28          4.22         2.91 o                         
  -2   5  11          2.96          9.48         2.52 o                         
  -1   5  11        112.08        114.86         7.23 o                         
   0   5  11         53.07         50.33         6.07 o                         
   1   5  11          7.53         11.86         3.95 o                         
   2   5  11          3.03          4.33         2.52 o                         
   3   5  11        212.55        206.34        12.69 o                         
   4   5  11          6.89          9.03         4.35 o                         
   5   5  11        247.69        266.78        20.51 o                         
  -5   6  11         19.95         22.99         6.03 o                         
  -4   6  11         23.43         28.53         6.02 o                         
  -3   6  11          5.69          3.14         2.18 o                         
  -2   6  11          3.44          0.47         1.68 o                         
  -1   6  11        243.82        236.16        10.31 o                         
   0   6  11        227.34        239.12        12.17 o                         
   1   6  11          4.00          4.36         1.66 o                         
   2   6  11        204.45        228.54        12.09 o                         
   3   6  11         10.33          8.77         2.41 o                         
   4   6  11         89.02         98.48        11.51 o                         
   5   6  11         27.38         27.64         9.22 o                         
  -5   7  11          0.03          0.14         8.04 o                         
  -4   7  11          5.84          9.88         3.90 o                         
  -3   7  11          3.31          0.81         1.90 o                         
  -2   7  11         65.58         61.31         6.40 o                         
  -1   7  11        272.92        271.11        11.05 o                         
   0   7  11         14.14         15.63         3.44 o                         
   1   7  11          0.49          0.00         1.70 o                         
   2   7  11         60.90         85.69         7.38 o                         
   3   7  11          6.15          2.78         1.44 o                         
   4   7  11          4.91          1.13         2.33 o                         
   5   7  11          1.07         20.19         8.50 o                         
  -5   8  11         14.75         12.17         5.15 o                         
  -4   8  11          3.06          5.35         3.68 o                         
  -3   8  11          7.06          9.66         3.77 o                         
  -2   8  11          7.87          7.25         5.63 o                         
  -1   8  11        331.16        358.65        17.72 o                         
   0   8  11          8.25          5.59         1.68 o                         
   1   8  11        161.42        172.60         9.98 o                         
   2   8  11         92.09        100.16         8.08 o                         
   3   8  11         16.11         13.03         2.73 o                         
   4   8  11         23.16         31.89         6.97 o                         
   5   8  11        141.28        125.33        19.44 o                         
  -5   9  11          0.95          4.25         2.54 o                         
  -4   9  11         19.30         22.60         5.81 o                         
  -3   9  11          8.10          5.63         4.14 o                         
  -2   9  11         27.36         30.43         4.73 o                         
  -1   9  11        116.65        162.13        16.89 o                         
   0   9  11          9.22          0.75         2.11 o                         
   1   9  11         83.65        118.73         8.43 o                         
   2   9  11          6.03         12.89         3.65 o                         
   3   9  11          8.84          8.49         3.15 o                         
   4   9  11         37.24         38.76         7.42 o                         
   5   9  11          3.23         12.97         7.86 o                         
  -5  10  11         14.98          7.12         4.91 o                         
  -4  10  11          2.27          5.10         4.92 o                         
  -3  10  11          2.53          3.44         2.75 o                         
  -2  10  11          4.88         13.68         3.37 o                         
  -1  10  11          4.90          3.18         3.51 o                         
   0  10  11         17.98         18.20         3.07 o                         
   1  10  11        189.79        198.16         9.57 o                         
   2  10  11        192.19        210.25        11.44 o                         
   3  10  11         13.59         10.30         2.56 o                         
   4  10  11         63.13         57.36         8.90 o                         
   5  10  11          2.16          2.91         3.00 o                         
  -5  11  11          2.10         -0.78         3.81 o                         
  -4  11  11         17.59         18.27         5.27 o                         
  -3  11  11         11.33          7.75         6.15 o                         
  -2  11  11         72.61         59.67         7.97 o                         
  -1  11  11          5.84          5.99         2.23 o                         
   0  11  11         63.10         64.80         8.04 o                         
   1  11  11          6.71          8.62         2.37 o                         
   2  11  11          7.46         14.43         3.76 o                         
   3  11  11          3.56          6.64         1.87 o                         
   4  11  11          9.74          6.41         5.82 o                         
   5  11  11          2.37          7.35         4.66 o                         
  -5  12  11         17.00         28.00         9.78 o                         
  -4  12  11         27.99         27.25         6.25 o                         
  -3  12  11          0.18         -0.71         2.11 o                         
  -2  12  11          1.32          3.52         2.20 o                         
  -1  12  11         31.56         32.84         5.12 o                         
   0  12  11         44.05         52.02         7.54 o                         
   1  12  11          2.23          4.88         2.03 o                         
   2  12  11         94.33        119.03         8.88 o                         
   3  12  11         16.80         16.22         4.51 o                         
   4  12  11          3.70          2.15         3.05 o                         
  -5  13  11          0.81          5.03         3.32 o                         
  -4  13  11          0.01         -1.14         3.42 o                         
  -3  13  11          3.95          6.23         2.83 o                         
  -2  13  11          0.85          1.73         4.53 o                         
  -1  13  11         35.84         40.44         5.75 o                         
   0  13  11         28.72         28.88         6.05 o                         
   1  13  11        191.15        202.78         8.63 o                         
   2  13  11         61.97         68.66         6.79 o                         
   3  13  11         25.86         14.71         6.16 o                         
   4  13  11          0.15          6.94         7.35 o                         
  -5  14  11          1.07         -3.68         3.68 o                         
  -4  14  11          3.12          2.20         4.71 o                         
  -3  14  11         58.31         46.45         9.56 o                         
  -2  14  11          4.11         -1.06         1.98 o                         
  -1  14  11         21.31         18.99         3.38 o                         
   0  14  11        497.65        520.03        23.79 o                         
   1  14  11          8.94          6.23         2.13 o                         
   2  14  11         36.33         42.04         6.49 o                         
   3  14  11          0.74         -2.29         2.29 o                         
   4  14  11         60.82         61.16         9.11 o                         
  -5  15  11          3.31          1.25         3.97 o                         
  -4  15  11          0.04         -3.53         3.55 o                         
  -3  15  11          4.83          4.46         2.88 o                         
  -2  15  11          0.54         -0.94         1.82 o                         
  -1  15  11          0.11          2.95         1.92 o                         
   0  15  11         66.03         73.46         7.66 o                         
   1  15  11          0.10         -0.61         1.28 o                         
   2  15  11          0.00          1.41         2.69 o                         
   3  15  11         85.62         83.78         8.18 o                         
   4  15  11          1.60          2.99         2.13 o                         
  -5  16  11          0.19         -3.63         3.63 o                         
  -4  16  11          0.07         -4.38         4.38 o                         
  -3  16  11          2.68         -2.48         2.75 o                         
  -2  16  11          6.28         12.10         3.87 o                         
  -1  16  11          7.61          7.76         2.38 o                         
   0  16  11         43.35         43.80         5.30 o                         
   1  16  11          0.83          2.81         1.46 o                         
   2  16  11        112.58        109.16         7.56 o                         
   3  16  11         42.67         48.21         6.55 o                         
   4  16  11          0.24          6.56         2.61 o                         
  -5  17  11          0.32         -2.16         4.13 o                         
  -4  17  11          0.06         -1.78         3.44 o                         
  -3  17  11          5.68          1.36         2.01 o                         
  -2  17  11          0.25         -0.68         1.94 o                         
  -1  17  11          5.18          5.05         2.19 o                         
   0  17  11          0.41          0.57         1.88 o                         
   1  17  11         51.96         57.90         5.45 o                         
   2  17  11         24.84         23.83         3.71 o                         
   3  17  11        220.94        219.55        13.10 o                         
   4  17  11         28.52         27.38         5.01 o                         
  -5  18  11          0.38         -2.31         5.06 o                         
  -4  18  11          6.31          7.91         3.66 o                         
  -3  18  11         19.01         15.96         4.57 o                         
  -2  18  11          4.48          2.68         2.42 o                         
  -1  18  11         48.40         46.99         4.86 o                         
   0  18  11          1.32          4.37         2.99 o                         
   1  18  11          2.04          0.31         1.73 o                         
   2  18  11         30.65         30.10         4.73 o                         
   3  18  11          9.42         19.63         6.11 o                         
   4  18  11         15.46         14.57         5.04 o                         
  -4  19  11          0.54          7.34         3.97 o                         
  -3  19  11         24.24         22.66         4.28 o                         
  -2  19  11         17.66         12.41         4.29 o                         
  -1  19  11         29.24         30.66         4.07 o                         
   0  19  11        132.21        137.63         9.35 o                         
   1  19  11         43.05         40.13         4.53 o                         
   2  19  11         16.67         16.80         3.65 o                         
   3  19  11         17.36         17.77         4.83 o                         
   4  19  11        123.98        113.00        12.66 o                         
  -4  20  11         10.28         16.32         6.92 o                         
  -3  20  11          0.28         -1.46         2.00 o                         
  -2  20  11         10.82         14.72         3.23 o                         
  -1  20  11         25.52         25.69         3.89 o                         
   0  20  11         44.57         38.36         5.17 o                         
   1  20  11         46.71         53.21         5.22 o                         
   2  20  11          9.14         12.24         3.30 o                         
   3  20  11          2.54          0.53         3.09 o                         
   4  20  11         14.10         18.03         8.14 o                         
  -4  21  11          1.73          1.15         2.31 o                         
  -3  21  11          1.51         -0.46         2.94 o                         
  -2  21  11          0.08          0.73         1.54 o                         
  -1  21  11         23.89         30.73         4.19 o                         
   0  21  11          0.00          0.35         2.72 o                         
   1  21  11         86.89         92.11         6.87 o                         
   2  21  11         30.66         27.80         4.31 o                         
   3  21  11         31.67         31.25         6.57 o                         
   4  21  11         27.65         32.47         9.98 o                         
  -3  22  11         41.23         39.36         6.85 o                         
  -2  22  11          2.23          1.68         1.67 o                         
  -1  22  11         20.63         26.71         5.64 o                         
   0  22  11         31.01         34.02         4.94 o                         
   1  22  11          2.51          3.77         2.69 o                         
   2  22  11          0.28          3.17         1.80 o                         
   3  22  11         44.79         40.47         7.29 o                         
  -3  23  11         48.87         59.33        10.97 o                         
  -2  23  11          0.04          5.21         2.93 o                         
  -1  23  11         49.35         38.77         8.28 o                         
   0  23  11         62.60         65.64         7.06 o                         
   1  23  11          0.04         -2.57         2.99 o
[truncated: 40,177 more chars]
